# Supplementary material for: Patterns of autoantibody expression in multiple sclerosis identified through development of an autoantigen discovery technology
Source: J Clin Invest. 2025 Mar 3;135(5):e171948. doi: 10.1172/JCI171948 (PMC11870742; doi:10.1172/JCI171948)
Supplement: Supplemental data set 1 [file jci-135-171948-s084.xlsx]

## Sheet: CIS - Set 1 pvals
Genes	pval	qval	Difference (CIS-Set 1 mean-Healthy Control)
ZNF335	<.0001	0.00139525	3.61492
TBC1D2B	<.0001	2.57553e-05	3.57669
NEDD4	<.0001	4.6609e-05	3.5214
ASB1	<.0001	6.27541e-05	3.46756
KANSL1	<.0001	0.0030245	3.45786
KHSRP	<.0001	0.000580095	3.36276
GATAD2A	<.0001	0.000779978	3.33781
PATL1	0.0002	0.00864156	3.18418
ATXN7L3	<.0001	0.00121678	3.18393
PLCG1	<.0001	0.0030245	3.1838
RBM42	0.0001	0.0063315	3.12704
WDR6	<.0001	0.0032007	3.07792
RAPGEF1	<.0001	0.00395816	3.00129
FAM83G	<.0001	0.00501218	2.96208
VPS13D	<.0001	0.00443025	2.88652
NR2F2	<.0001	0.0030245	2.88339
SYNJ2	0.0008	0.0243594	2.86864
TNFRSF1B	<.0001	0.00134128	2.78289
PAX5	0.0011	0.0283408	2.69785
CAP2	0.0002	0.00864156	2.68423
UQCRQ	<.0001	0.00376418	2.6613
ATP5G1	<.0001	0.00427464	2.61577
ADARB1	0.0016	0.0344053	2.57589
PRDX5	<.0001	0.000685484	2.57326
SART1	0.0012	0.0291335	2.49564
KCTD17	<.0001	0.00335335	2.47859
ASXL1	<.0001	0.00334784	2.4507
AGPAT3	0.0006	0.0198753	2.44575
MAP3K11	0.0003	0.0117144	2.42419
PLA2G16	<.0001	0.0032007	2.40636
PTPN18	0.0003	0.0117144	2.3826
HGS	0.0005	0.0166494	2.38158
CHD4	0.001	0.0265531	2.37939
HECTD1	<.0001	0.0054204	2.35517
RBM26	<.0001	0.00495099	2.33866
FNBP4	0.0002	0.0103557	2.33668
RWDD1	0.0002	0.00920507	2.31082
JUNB	0.0002	0.0114943	2.29885
UBA1	0.0003	0.0136297	2.29188
CTCF	0.0008	0.023127	2.27771
SSH2	0.0003	0.0140789	2.27501
SH3PXD2B	0.0001	0.00654778	2.26849
C22orf46	0.0005	0.0171104	2.26494
AKAP9	0.0025	0.0431838	2.25592
NCOA1	0.0004	0.0162747	2.24015
STAT5B	<.0001	0.00154889	2.23832
BCORL1	0.0013	0.0311055	2.23325
HIF1A	0.0002	0.0109653	2.21812
SMARCA4	0.0012	0.0291335	2.21771
ZMIZ2	0.0002	0.00864156	2.21595
WIPF1	0.0016	0.0344053	2.18925
ENO1	<.0001	0.00579955	2.18343
ZNF286A	0.0022	0.0402044	2.16924
SOS1	0.0017	0.0347184	2.16671
PPIH	0.0029	0.0464434	2.15869
ARHGEF18	0.0042	0.0579468	2.14295
ARHGAP35	0.0004	0.0165174	2.12675
HECA	0.0004	0.0154995	2.12197
AGGF1	0.0088	0.0855364	2.11816
FLII	0.0073	0.0762593	2.10363
YIPF5	<.0001	0.00103403	2.09412
AKNA	0.0002	0.00847586	2.08901
GPATCH8	0.0009	0.0243771	2.08225
FOXO4	0.0041	0.0571279	2.07642
STAT1	0.0005	0.0176896	2.07407
ZDHHC7	0.0002	0.00864156	2.07354
PSMF1	0.0001	0.00680874	2.05637
ARID5A	0.0098	0.090009	2.05189
TCF4	0.0011	0.028486	2.05035
GLTSCR1	0.0003	0.0126739	2.04375
LONP1	0.0079	0.0798592	2.03496
TRIM29	0.0034	0.0498053	2.02474
RABEP1	0.0012	0.0298351	2.02116
GNAI2	<.0001	0.00576238	2.01768
ALDH7A1	0.0003	0.0137461	2.01709
KIF4A	0.0002	0.00864156	2.00535
ARHGAP27	0.0165	0.121731	2.00181
PTPRS	0.005	0.0637441	1.99924
INO80E	0.0095	0.0884404	1.99119
NPM1	0.0004	0.015339	1.98549
MMP25	<.0001	0.00224848	1.97215
SVIL	0.0026	0.0447281	1.96662
CLASP1	<.0001	0.0054204	1.96585
GNL2	0.02	0.135075	1.96504
CCDC47	0.0052	0.0649663	1.96043
EIF4H	0.0069	0.0740173	1.95967
AGO1	<.0001	0.000266497	1.95959
ALG3	0.0378	0.194327	1.95571
G6PD	0.0006	0.0202968	1.95539
PAK2	0.0009	0.0255083	1.94806
SH2D2A	0.0016	0.0344053	1.93064
BCL9	0.0072	0.0759509	1.90815
STRN3	<.0001	0.00576238	1.89843
ANLN	0.0021	0.0396868	1.89812
BAHCC1	0.0142	0.113557	1.89223
GATAD2B	0.0023	0.0413421	1.89077
MTF1	0.0127	0.104695	1.88453
CLASP2	0.002	0.0378156	1.88071
SMC1A	0.005	0.0637441	1.8796
BSG	0.0055	0.0675575	1.8749
MLXIP	0.0015	0.0337193	1.87004
TALDO1	0.017	0.123026	1.8684
NEO1	0.0002	0.00948402	1.85996
TBL1X	0.0008	0.0229091	1.84585
LAPTM4A	0.01	0.0918654	1.83945
TOMM22	<.0001	0.0030245	1.83021
NDUFB4	0.0223	0.141223	1.82386
ZNF688	0.0041	0.0571279	1.82093
CKAP5	0.0026	0.0445966	1.8166
SHISA4	0.0027	0.0453849	1.81286
SPG20	0.0016	0.0344053	1.80671
SNAI2	0.0122	0.102063	1.80466
CDH2	0.011	0.0959608	1.80313
PLCB3	0.0048	0.0626864	1.80208
NAF1	0.0011	0.0283408	1.79321
TOP2A	0.0012	0.0303567	1.7921
PGRMC1	0.0067	0.0727893	1.79183
MYLK3	0.0027	0.0453849	1.78827
KIF27	0.006	0.0688323	1.78389
MLST8	0.0125	0.103401	1.78304
CYB5R3	0.0029	0.0464434	1.76173
JMJD1C	0.0009	0.0254884	1.75937
PSMD4	0.005	0.0637441	1.75669
FAM50A	0.002	0.0380202	1.75131
C5orf24	0.0016	0.0344053	1.74781
CCDC9	0.0217	0.13897	1.74759
MLLT6	0.0183	0.130032	1.74668
PRKCSH	0.0007	0.0220061	1.74408
ATF5	0.0023	0.041552	1.74212
CDC25B	0.0013	0.0311055	1.73719
RBM12	0.0055	0.0671748	1.73353
SF3B4	0.0019	0.0366693	1.73223
SYDE1	0.0011	0.0283408	1.7148
DNMT1	0.005	0.0637441	1.71335
ERC1	0.0017	0.0344824	1.7132
CCNB1IP1	0.0091	0.0865885	1.71106
MAN2A2	0.0009	0.0253419	1.70984
COX10	0.0088	0.0855364	1.70621
GRIN1	0.0066	0.0722258	1.70348
H6PD	0.0212	0.137551	1.70092
POMP	<.0001	0.0030245	1.69621
MIA3	0.0091	0.086339	1.69491
ALDH18A1	0.0007	0.0220157	1.69203
LYRM7	0.0114	0.0978787	1.69069
FAM53C	0.0003	0.0137461	1.68472
DFNB31	0.0073	0.0762593	1.68205
EVI2B	0.003	0.0467904	1.67928
STAU1	0.0014	0.0327233	1.66813
R3HDM2	0.0393	0.199347	1.66379
CS	0.0048	0.0626864	1.65849
DHX9	0.0019	0.0366693	1.65304
RUFY1	0.0001	0.00654778	1.65012
UBE2E3	0.0035	0.0500712	1.64996
COG7	0.0035	0.0507806	1.63775
DUSP1	0.0006	0.0202968	1.63764
GBP5	0.0074	0.0766674	1.63718
NFAT5	0.0014	0.0313633	1.6364
LTBR	0.0007	0.0220061	1.63636
DNAJC11	0.0023	0.0416947	1.63606
POLR2H	0.0009	0.0254884	1.63601
HIVEP1	0.0259	0.153925	1.63163
PLAGL1	0.0349	0.185428	1.62931
PSMC4	0.0002	0.0103085	1.62878
DLX3	<.0001	0.00598606	1.62794
SLC6A9	0.023	0.144548	1.61258
LARP6	0.0182	0.129927	1.61202
RALGDS	0.0142	0.113557	1.61192
KIAA0226	0.0106	0.0939601	1.61141
OGT	0.0012	0.0298351	1.6077
HMGN2	0.0033	0.0496397	1.59829
LRP11	0.0275	0.159722	1.5958
RNF166	0.0123	0.10214	1.59149
KMT2D	0.0022	0.0402044	1.58722
TLN2	0.0006	0.0198753	1.58638
ZNF160	0.0104	0.0929646	1.58519
EXOC3	0.0028	0.0464434	1.58283
SQSTM1	0.0067	0.0723895	1.5762
TMED9	0.002	0.03864	1.56596
KIAA1549	0.0021	0.0387413	1.56264
SYAP1	0.0356	0.188039	1.56237
CBX6	0.0333	0.180476	1.56084
KDM3A	0.0373	0.192944	1.55936
ZBTB37	0.0114	0.0980044	1.55793
SEMA7A	0.0027	0.0453849	1.55781
DOCK1	0.0258	0.153889	1.55672
HNRNPUL2	0.0003	0.0137461	1.55331
DBNL	0.006	0.0688323	1.55215
BRD2	0.0052	0.0649663	1.54105
CLTB	0.0112	0.0970473	1.53361
BCAP31	0.0201	0.13511	1.52988
FDPS	<.0001	0.00520895	1.52986
AGPAT1	0.0001	0.00680874	1.52672
MTMR1	0.0094	0.0884359	1.52337
TRNAU1AP	0.0103	0.0927233	1.52247
ZNF579	0.0003	0.0121852	1.52069
SUPT7L	0.0006	0.0203384	1.52013
EXPH5	0.0047	0.0621555	1.51559
NGFRAP1	0.0097	0.090009	1.51069
MAP3K10	0.0009	0.024913	1.50824
PDLIM5	0.0032	0.0485175	1.49965
HSPA5	0.0153	0.11726	1.49816
HERC1	0.0045	0.0599887	1.49506
SMS	0.0017	0.0344824	1.49449
MORF4L1	0.0265	0.156739	1.49426
TSN	0.0004	0.0140789	1.49412
SYNE2	0.0094	0.0884359	1.48082
NRIP1	0.0002	0.00948402	1.48019
EVPL	0.0185	0.131113	1.48005
RNF220	0.0003	0.0137461	1.47819
IRF2BP2	0.0206	0.135829	1.47511
RRP1B	0.0157	0.11887	1.47469
ANKRD52	0.0005	0.0185982	1.47271
RNF213	0.0021	0.0395204	1.4722
SNX5	0.0305	0.169992	1.46949
TMEM131	0.0034	0.0498053	1.46662
ZNF451	0.0061	0.0688966	1.46174
TRERF1	0.0108	0.0949435	1.4455
DOCK10	0.0214	0.138198	1.44519
SPTAN1	0.0349	0.185428	1.44468
ME2	0.0009	0.0245328	1.44407
CD99L2	0.0211	0.137197	1.44083
DDOST	0.0187	0.131136	1.4407
PNN	0.0059	0.0684494	1.4402
RPS8	0.0029	0.0467384	1.43904
TARS	0.0037	0.0525454	1.43507
PRKCA	0.0319	0.174263	1.43408
DVL2	0.0063	0.0706268	1.43145
ANXA6	0.0009	0.0244197	1.43106
ZFYVE19	0.0013	0.0310397	1.42473
RANBP10	0.0189	0.132227	1.42285
SOX9-AS1	0.0029	0.0465772	1.4228
SRSF3	0.0058	0.0680449	1.42102
NUDT1	0.0027	0.045405	1.41984
IQGAP3	0.0071	0.0754475	1.41955
SLC3A2	0.0164	0.121581	1.41627
PXN	0.0044	0.0594537	1.41242
SFSWAP	0.0257	0.153889	1.40213
EXOG	0.0052	0.0649663	1.40176
DYRK1A	0.0295	0.166148	1.39562
CYP51A1	0.0095	0.0885295	1.39512
LPIN1	0.0079	0.0796771	1.39382
ARHGAP32	0.0299	0.167741	1.39288
TYROBP	0.0208	0.135998	1.39275
ARID4B	0.0352	0.186514	1.39259
RORC	0.002	0.0378156	1.39035
LIMK2	0.0144	0.113966	1.39031
MAP7	0.0165	0.121581	1.38669
RPL10A	0.0017	0.0350246	1.38161
DOCK8	0.0056	0.0676619	1.3807
MAMLD1	0.0205	0.135829	1.37915
NR2C2	0.0016	0.0344053	1.37804
PTPRJ	0.009	0.0858584	1.3739
HSP90AB1	0.0179	0.128531	1.37085
YKT6	0.0058	0.067885	1.37035
EAPP	0.0089	0.0858584	1.36564
F5	0.0395	0.199759	1.36231
IKZF1	0.0153	0.11726	1.35946
STAT4	0.0061	0.0689799	1.35844
POLD2	0.0128	0.10499	1.35783
SHMT2	0.0017	0.0347184	1.35698
TGOLN2	0.0029	0.0464434	1.35268
GLG1	0.0031	0.0475968	1.3525
CYB5R1	0.0369	0.190985	1.35188
PHC3	0.0204	0.135829	1.34422
CEP290	0.005	0.0637441	1.33946
RPS6KA4	0.003	0.0475539	1.33753
ODF2	0.0067	0.0723895	1.33644
MYC	0.0045	0.0597496	1.33139
SIK1	0.0052	0.0649663	1.3296
PCNT	0.004	0.0566007	1.32934
PPFIA3	0.0015	0.033282	1.32907
DMAP1	0.0064	0.0714597	1.32129
FBN1	0.0081	0.0809578	1.31933
GRIA1	0.0024	0.0418581	1.31584
ZHX3	0.0091	0.0865885	1.31519
CTNNBL1	0.0006	0.0198753	1.30824
ZNF586	0.0194	0.133357	1.30675
SCD	0.0389	0.197948	1.30585
BMS1	0.0034	0.0498053	1.30491
WDR82	0.0203	0.135721	1.30329
FAM127B	0.0178	0.128175	1.30222
APPL1	<.0001	0.0030245	1.30134
DDX1	0.0281	0.161965	1.30086
FIP1L1	0.0146	0.11498	1.29837
SMG7	0.0153	0.11726	1.29538
RBM3	0.0028	0.0462655	1.29494
DPYSL3	0.0148	0.11511	1.29235
SPRED2	0.0253	0.153007	1.28998
SLC25A23	0.0087	0.0851993	1.28806
PTRF	0.0143	0.113966	1.28717
KIAA0754	0.0345	0.184295	1.28571
MTA1	0.0362	0.189332	1.28239
LOC728613	0.0059	0.0685202	1.28168
RUFY3	0.0033	0.0488717	1.28005
ROCK1	0.0023	0.0413421	1.27941
EGR3	0.0201	0.13511	1.27691
CCDC66	0.0016	0.0344053	1.27309
TMEM9	0.0098	0.090009	1.2688
MYL12A	0.005	0.0637441	1.26635
SUGP1	0.0031	0.0475539	1.26559
DUS3L	0.004	0.0565942	1.26072
U2SURP	0.0119	0.100284	1.25971
FAM114A2	0.0215	0.138253	1.25908
BAG3	0.0219	0.139661	1.25847
RAB3GAP2	0.0034	0.0496397	1.25804
CCNF	0.0008	0.023127	1.2573
SETDB1	0.0032	0.0487275	1.25548
PLEKHG3	0.0074	0.0766376	1.2542
KCND1	<.0001	0.00576447	1.24793
POLR1A	0.0153	0.11726	1.24458
MYL6	0.0323	0.176027	1.23849
LARP4	0.0076	0.0777996	1.23556
ANAPC5	0.0004	0.0146383	1.2329
PDE1C	0.0156	0.118463	1.23129
PRDM10	0.0119	0.100284	1.22879
TAF4	0.0098	0.090492	1.22461
MCL1	0.0153	0.11726	1.22397
KIAA1109	0.0044	0.0589432	1.2187
ITPRIP	0.0091	0.0865885	1.21267
NCOA7	0.009	0.0858584	1.21116
SFPQ	0.0221	0.140707	1.20984
TRAK2	0.0034	0.0496397	1.20927
LTBP2	0.0181	0.129186	1.20885
BAG4	0.0077	0.0786428	1.20499
MAST3	0.0064	0.0711021	1.20496
NKRF	0.0251	0.152473	1.19952
CCAR1	0.0206	0.135829	1.19807
NDUFS7	0.0018	0.0365848	1.19736
UBE2H	0.0136	0.109737	1.19347
ZFR	0.0111	0.0969607	1.18262
MUC16	0.0349	0.185428	1.18218
PEAK1	0.016	0.119432	1.17816
XPO1	0.003	0.0472788	1.1755
DDR1	0.0268	0.157544	1.17272
LDOC1	0.0041	0.0571279	1.16528
PFKP	0.0117	0.0999526	1.16386
TRIM68	0.0069	0.0740173	1.15534
YWHAE	0.0287	0.163446	1.15406
KIAA1468	0.0143	0.113937	1.15131
PNRC1	0.0023	0.0413248	1.14514
SLC27A3	0.0043	0.0587089	1.14275
R3HCC1L	0.0003	0.0136297	1.13975
GTF2H1	0.0058	0.0682786	1.1373
SLC16A3	0.017	0.123026	1.1359
RELA	0.0309	0.171064	1.13469
TCHP	0.0396	0.19992	1.13432
GLTSCR1L	0.0018	0.0360538	1.13403
UBALD1	0.0102	0.0920086	1.12876
DDX41	0.0298	0.16758	1.12621
LYST	0.0041	0.0566007	1.12466
NETO2	0.0231	0.145038	1.11775
IRF2BPL	0.0168	0.122956	1.11259
FAM134A	0.0101	0.0918836	1.11209
FGFR1	0.0057	0.067681	1.10909
ZNF362	0.0286	0.163341	1.10689
MRPS15	0.0018	0.0362199	1.10412
HNF1B	0.0275	0.159915	1.10201
L3MBTL2	0.0374	0.19329	1.1019
RBFOX2	0.0284	0.163227	1.09731
CFL1	0.0305	0.169992	1.09594
MAP4K3	0.0335	0.180969	1.09272
KIF1C	0.0362	0.189332	1.09189
PPIL3	0.0119	0.100284	1.09141
TEAD2	0.0196	0.133924	1.091
CHD6	0.006	0.0688323	1.09069
UBE3C	0.0385	0.196732	1.08679
DLD	0.0041	0.0571279	1.08645
CREB3L2	0.0102	0.0920086	1.08313
WDR70	0.0197	0.134216	1.08253
SIGMAR1	0.0311	0.171931	1.08097
CENPJ	0.0031	0.0475968	1.07998
GADD45GIP1	0.0077	0.0784221	1.07744
S100A11	0.0072	0.0759358	1.07598
TUBB6	0.002	0.0378156	1.07514
DUSP16	0.0011	0.0291335	1.0709
ASGR2	0.0342	0.183291	1.07011
HP1BP3	0.0067	0.072755	1.06863
SREBF2	0.017	0.123026	1.06842
NPAT	0.0226	0.142706	1.0663
ITGB4	0.0013	0.0310807	1.06373
GFM1	0.0206	0.13586	1.05972
PCDHGA7	0.0027	0.0453849	1.05557
DHX16	0.0008	0.0232836	1.05246
RNF217	0.0104	0.0928175	1.05058
PRKD2	0.0152	0.11726	1.04695
PTK2B	0.0018	0.0366259	1.04208
TGS1	0.0136	0.109855	1.03875
KIRREL	0.0163	0.121281	1.03436
PSEN1	0.0013	0.0310807	1.02777
ETF1	0.0123	0.10214	1.02753
KLHL5	0.0065	0.0716208	1.02613
SLC35E2B	0.0244	0.149732	1.02573
TPR	0.0353	0.186522	1.02359
CHMP4A	0.01	0.0918654	1.01734
FAM222B	0.0034	0.0498053	1.01505
UBE2O	0.0086	0.0844947	1.01216
SSBP4	0.0189	0.132406	1.01141
CAMK2N1	0.0077	0.0783403	1.00827
NT5C3A	0.0021	0.0387413	1.00747
AVL9	0.0243	0.149382	1.00304
SUMF2	0.0083	0.0824655	1.00182
LOC440434	0.0261	0.155114	1.00028
GOLGA6L5P	0.0351	0.186514	0.999528
LSR	0.0318	0.173946	0.993613
ARID3B	0.0005	0.0177523	0.992388
PCDHB14	0.0148	0.11511	0.992341
PPP1R8	0.0378	0.194327	0.990327
GCLC	0.0128	0.104779	0.988786
IPO9	0.0192	0.133302	0.981229
HNRNPR	0.0201	0.13511	0.978628
SORT1	0.0166	0.12187	0.978292
ARHGDIA	0.0339	0.182285	0.977864
EPS8	0.0262	0.155161	0.977522
FOXN1	0.0117	0.099816	0.97671
COL15A1	0.0098	0.090009	0.973346
ZNFX1	0.0379	0.194609	0.971789
FAM208B	0.0083	0.0821529	0.967075
GRN	0.0147	0.11498	0.967056
PACS2	0.0226	0.142706	0.965075
FARSA	0.0337	0.182214	0.953454
NEK9	0.0274	0.159722	0.951538
STXBP2	0.0134	0.108641	0.951183
MYH10	0.0343	0.183395	0.945932
DHFR	0.0163	0.121281	0.94476
NUDCD3	0.0011	0.0283408	0.937298
YY1	0.0285	0.163227	0.935898
ZC3H14	0.0065	0.0718381	0.930507
MYADM	0.0204	0.135829	0.927396
TSHZ1	0.0003	0.0137461	0.926982
GOLIM4	0.0214	0.138219	0.923796
STAM2	0.0028	0.0462655	0.923043
CEP128	0.0387	0.197444	0.916205
USP45	0.0101	0.0918836	0.915527
DHX8	0.0155	0.118275	0.915501
SP3	0.0147	0.11511	0.90491
LEO1	0.0059	0.0684856	0.903358
PDE3A	0.0215	0.138296	0.902445
TRIM44	0.0263	0.155626	0.900905
LCA5	0.009	0.0858584	0.894172
TAPT1	0.0312	0.172101	0.886928
CACNB4	0.039	0.198035	0.884962
MBTPS1	0.0109	0.0954402	0.883436
MAZ	0.0073	0.0762593	0.883421
SKA2	0.0003	0.0117144	0.882961
ZNF300	0.012	0.100646	0.881548
SPDL1	0.0198	0.134374	0.877076
CCDC101	0.0126	0.103401	0.876242
FAM129A	0.011	0.0959608	0.872956
C10orf12	0.0281	0.161965	0.872927
CCNG1	0.0248	0.151588	0.871911
AFF2	0.0164	0.121581	0.868968
ALDH3A2	0.0218	0.139661	0.86636
KIZ	0.0171	0.123907	0.866216
NANP	0.0128	0.104872	0.861813
FTSJ1	0.0353	0.186522	0.861218
CYHR1	0.0297	0.167235	0.860491
CTSA	0.0063	0.0707589	0.859798
HIST1H2BD	0.0164	0.121581	0.858472
EPC2	0.0311	0.171931	0.853163
AMOT	0.0262	0.155161	0.849629
GLIPR1	0.0043	0.0583292	0.848318
ACAP2	0.0144	0.113966	0.842337
GREB1L	0.0222	0.140787	0.839213
B4GALT1	0.0231	0.145038	0.83689
TTC3P1	0.0288	0.163446	0.835532
FAM120C	0.0208	0.135998	0.833198
INO80D	0.0218	0.139661	0.822631
QSOX2	0.022	0.140228	0.82116
STMN1	0.0079	0.0796771	0.820628
PHB2	0.0285	0.163227	0.818867
ANKRD40	0.0222	0.140734	0.81171
C15orf40	0.0341	0.183291	0.810762
SLC16A9	0.0037	0.0533444	0.810621
SIPA1L1	0.0367	0.190235	0.809329
PTPN6	0.0086	0.0843587	0.807721
MYO1G	0.0312	0.172101	0.806814
HIST1H2AM	0.0032	0.0485223	0.806763
FAM76B	0.0144	0.113966	0.804218
CCDC14	0.0117	0.0995801	0.80298
LAMTOR4	0.0152	0.11726	0.800073
ZNF358	0.0214	0.138198	0.797573
MYPOP	0.0118	0.0999666	0.787802
TIMM44	0.0242	0.148849	0.781652
DHX57	0.0234	0.145603	0.777559
LEF1	0.0052	0.0649663	0.767631
MAN1A2	0.0077	0.0786861	0.760464
MFHAS1	0.0194	0.133357	0.757948
FAM13B	0.0142	0.113557	0.751209
BCL2L1	0.0093	0.0873232	0.74402
ADAM9	0.0302	0.168898	0.7433
GDF5	0.0196	0.133924	0.735851
PCYT1A	0.0395	0.199759	0.7115
PGM1	0.0092	0.0870178	0.71013
MRPL10	0.0031	0.0477245	0.706639
NOL10	0.0106	0.0939601	0.706539
SERPING1	0.0072	0.0760158	0.700879
IL4R	0.0323	0.176027	0.697217
WDHD1	0.0258	0.153889	0.696875
CACNG7	0.027	0.158275	0.69548
DMPK	0.0134	0.108641	0.694347
STT3B	0.0102	0.0920086	0.687931
SHMT1	0.0033	0.0493271	0.679804
CDK19	0.0203	0.135646	0.676575
STRIP1	0.0223	0.140957	0.676441
ZC3H12A	0.0109	0.0954715	0.663479
ACAD11	0.0017	0.0344824	0.658047
ZNF275	0.0205	0.135829	0.655662
TMCO6	0.0096	0.088986	0.653505
KLF15	0.0366	0.190196	0.645198
PHF10	0.0198	0.134374	0.640431
PPP3CA	0.0365	0.190196	0.628907
MIRLET7BHG	0.007	0.0744381	0.615872
ATP8B1	0.0382	0.195614	0.604883
YWHAB	0.005	0.0637441	0.604219
PJA1	0.0038	0.0544152	0.557618
C19orf70	0.0208	0.135998	0.55183
LOC100288778	0.0332	0.18028	0.534287
MCM6	0.0271	0.158561	0.534152
BANF1	0.0195	0.133924	0.530046
RAD1	0.0159	0.119119	0.529387
PPM1G	0.0219	0.139661	0.517032
POLR3C	0.02	0.135075	0.494739
VAMP8	0.002	0.0381803	0.492952
C1R	0.0115	0.0986735	0.484397
QPCTL	0.005	0.0637441	0.479411
PPM1A	0.0307	0.170637	0.477071
COL4A3BP	0.0158	0.11887	0.473539
LARS2	0.0185	0.131051	0.466754
PRDM8	0.004	0.0565664	0.462049
FBL	0.0376	0.193861	0.443878
ATP8B4	0.0248	0.151579	0.433138
ARAF	0.0114	0.0978787	0.423378
ORC1	0.006	0.0687976	0.419034
SLITRK5	0.0211	0.137197	0.40338
SULT1B1	0.0194	0.133357	0.391185
ACRC	0.0282	0.162323	0.310948
VKORC1L1	0.0354	0.187102	0.295416
ATP1B2	0.0386	0.197103	0.27831
TXN2	0.0381	0.195161	0.272354
ZCWPW1	0.0208	0.135998	0.271603
AMMECR1	0.0208	0.135998	0.00785228
PPIB	0.0269	0.157983	-0.130068
TMEM147	0.0254	0.15324	-0.138288
PCDHGA11	0.0192	0.133302	-0.252923
GRB7	0.0123	0.10214	-0.253759
EMG1	0.0377	0.194199	-0.358785
ADCY7	0.0196	0.133924	-0.376806
FBXW7	0.0366	0.190196	-0.413474
IL2RG	0.0062	0.06949	-0.479116
HBB	0.019	0.132854	-0.549596
LAT2	0.0179	0.128531	-0.596844
ATP2A3	0.0112	0.097062	-0.6047
TNNC1	0.0358	0.188258	-0.606559
PMS1	0.0279	0.161874	-0.627992
FOXL2	0.0019	0.0375654	-0.646486
KCNA6	0.0144	0.113966	-0.647328
PDIA4	0.0361	0.189332	-0.655719
ZSCAN5A	<.0001	0.00146424	-0.662297
HSF2BP	0.0158	0.11887	-0.670027
NFKBIB	0.0192	0.133302	-0.688952
HIP1R	0.0358	0.18837	-0.709384
PSMD1	0.0282	0.162317	-0.712931
CSTF2T	0.0229	0.14421	-0.731075
CCDC86	0.0156	0.118526	-0.738994
MYEF2	0.0348	0.185428	-0.739548
COPG2	0.0038	0.0541019	-0.752135
XPC	0.0317	0.173735	-0.752505
TRPM7	0.0294	0.166088	-0.753977
TRIM8	0.0234	0.145603	-0.77218
GPBP1	0.0214	0.138198	-0.78389
ATG3	0.0021	0.0395351	-0.784865
ASL	0.0034	0.0498053	-0.78816
BAIAP2L1	0.0366	0.190196	-0.800152
DNMT3A	0.0258	0.153889	-0.804475
RANBP3	0.0184	0.130884	-0.822716
BNIP3L	0.0005	0.0177523	-0.828363
RAB31	0.0305	0.169992	-0.840657
ZNF785	0.0164	0.121581	-0.851067
USP11	0.0357	0.188255	-0.861104
FBXO7	0.0334	0.180969	-0.861123
CDKL5	0.0292	0.165196	-0.866093
CABYR	0.028	0.16192	-0.866666
ATP6V1B2	0.0107	0.0946061	-0.872932
SLC7A6OS	0.0303	0.169234	-0.874586
HYLS1	0.0363	0.189657	-0.879506
DDX50	0.0246	0.150633	-0.894496
ADAP1	0.038	0.194768	-0.898217
ZFAND6	0.009	0.0858584	-0.898283
MKRN1	0.0064	0.0711021	-0.91254
PLEKHH3	0.0089	0.0856662	-0.918435
FAM214B	0.0054	0.0665038	-0.919437
ZNF197	0.0107	0.0944106	-0.920741
NOD2	0.0179	0.128531	-0.934806
PPP2R2A	0.0237	0.146936	-0.935549
CLCC1	0.0168	0.123026	-0.937606
TUBB3	0.0252	0.152776	-0.943239
INO80	0.0255	0.15326	-0.952443
RNF19A	0.0205	0.135829	-0.959063
MPHOSPH8	0.0082	0.0815376	-0.960155
FNBP1	0.0102	0.0920086	-0.964465
SLC30A9	0.0234	0.145603	-0.967753
CEP192	0.0057	0.0676619	-0.973972
EHD1	0.0156	0.118275	-0.974582
FAN1	0.0317	0.173735	-0.977509
SRCIN1	0.0239	0.147255	-0.977701
EHMT2	0.0389	0.197948	-0.978897
NAMPT	0.017	0.123026	-0.981984
VAV1	0.0314	0.172742	-0.983494
CRYBB2P1	0.0101	0.0918836	-0.98404
SDHAF2	0.0102	0.0920086	-0.987751
CSPP1	0.0026	0.0451037	-0.992172
NDUFA3	0.0179	0.128531	-0.994072
MARK4	0.0013	0.0310807	-0.995042
ABCF2	0.0147	0.11498	-0.99557
DDX27	0.0251	0.152471	-1.00157
PDCD6IP	0.0062	0.06949	-1.00231
CLU	0.0235	0.145607	-1.00258
SHPRH	0.0093	0.087865	-1.00661
SLC27A4	0.0132	0.107599	-1.01431
KIAA0141	0.0324	0.176179	-1.02052
TRIM37	0.0009	0.0254884	-1.02915
PPARGC1A	0.0112	0.0970473	-1.0327
PUS7	0.0287	0.163446	-1.03299
SEZ6	0.0056	0.0675575	-1.03838
IFI16	0.0001	0.00794729	-1.04136
TMA7	0.0162	0.121281	-1.04254
ABI3	0.0126	0.103401	-1.05163
C19orf68	0.0308	0.171061	-1.05433
MALAT1	0.0079	0.0796771	-1.06855
NAV3	0.0191	0.133077	-1.07002
SNAPC3	0.0154	0.117769	-1.07602
KCNAB2	0.027	0.158275	-1.08199
RABL6	0.0206	0.135829	-1.08342
ARFGAP1	0.0011	0.0288849	-1.08521
PSME1	0.021	0.136975	-1.08571
TMEM259	0.0242	0.148849	-1.08988
TFAM	0.0151	0.117024	-1.09084
ZNF687	0.0115	0.0982623	-1.09982
ZNF692	0.0366	0.190196	-1.10698
ZNF830	0.0012	0.0295389	-1.10786
CD5	0.0043	0.0587089	-1.11505
RSF1	0.0234	0.145603	-1.11568
RPS6KC1	0.0276	0.16006	-1.1176
DST	0.0192	0.133302	-1.11858
PEA15	0.002	0.0378156	-1.11889
HMBOX1	0.0071	0.0754389	-1.12607
KHDRBS1	0.0108	0.0949435	-1.12858
UTP3	0.0272	0.158675	-1.12886
MTOR	0.0056	0.0676619	-1.13157
WHSC1L1	0.003	0.0475472	-1.14771
SASS6	0.0254	0.15324	-1.14834
SCAF8	0.0232	0.145251	-1.15935
PRDM15	0.0057	0.067681	-1.16334
PPP1R12B	0.0332	0.180115	-1.16454
FCN1	0.0085	0.0837271	-1.16693
SRGAP1	0.0194	0.133357	-1.17305
MGRN1	0.0258	0.153889	-1.18089
CHRNA4	0.0165	0.121673	-1.19024
DUSP5	0.0043	0.0583292	-1.19586
EFNB2	0.0184	0.130671	-1.19591
CAPRIN1	0.0081	0.0809578	-1.19639
ZNF384	0.0082	0.0814445	-1.2001
TNKS1BP1	0.0339	0.182285	-1.2014
KNOP1	0.005	0.0637441	-1.20681
NFE2L3	0.0012	0.0298351	-1.21113
PPP6R2	0.0061	0.0693638	-1.21538
VASN	0.0051	0.0647263	-1.21765
MYO6	0.0267	0.157544	-1.21773
PDCD6	0.0159	0.119119	-1.21806
H2AFX	0.0288	0.163446	-1.21869
VDAC1	0.0044	0.0589432	-1.22356
CAPNS1	0.0003	0.0137461	-1.22518
ACO2	0.0247	0.150886	-1.22611
TAB2	0.027	0.158275	-1.23077
GABBR2	0.0087	0.0851993	-1.23464
CPSF3L	0.017	0.123026	-1.23896
AATK	0.0291	0.16448	-1.23925
FLJ35934	0.0152	0.11726	-1.23936
C2orf49	<.0001	0.00413394	-1.24084
BRWD1	0.0029	0.0464434	-1.24342
TCEAL6	0.0016	0.0344629	-1.245
C19orf44	0.0002	0.00911451	-1.2529
KDELC2	0.0056	0.0676619	-1.25559
AMFR	<.0001	0.00395816	-1.25743
AKT2	0.0297	0.167035	-1.26593
NEDD9	0.0313	0.172228	-1.266
SMARCD1	0.0047	0.0620681	-1.27957
MARS	0.0013	0.0310807	-1.28064
CCDC82	0.0063	0.0707589	-1.28407
PSMD5	0.0236	0.146475	-1.28566
MUC1	0.021	0.137043	-1.28772
DDX3Y	0.0168	0.123026	-1.28892
HDAC10	0.0066	0.0722258	-1.29314
C17orf67	0.0008	0.0243594	-1.29433
DAP	0.0119	0.100284	-1.29571
HERPUD1	0.0006	0.0198753	-1.2977
CRAT	0.0088	0.0851993	-1.30174
ZNF71	0.0004	0.0150203	-1.3028
CEP152	0.0148	0.11511	-1.31442
NUDT5	0.0258	0.153889	-1.31771
ERCC3	0.0007	0.0207292	-1.32381
CCNK	0.0345	0.184449	-1.32387
SNRPC	0.0158	0.11887	-1.32651
SNPH	0.0252	0.152473	-1.32752
RPS2	0.0085	0.083824	-1.33384
RPN1	0.0135	0.109161	-1.33517
SMAD1	0.0205	0.135829	-1.33587
SLU7	0.0199	0.134869	-1.3359
POU2F1	0.039	0.198035	-1.34214
WDR44	0.0183	0.130032	-1.35654
UBL5	0.006	0.0688323	-1.36268
CASS4	0.0046	0.0613512	-1.36453
PIN4	0.0016	0.0344053	-1.36587
ZNF394	0.005	0.0637441	-1.36798
ZMIZ1	0.0249	0.15159	-1.37707
CXorf23	0.0249	0.15159	-1.38571
IKBKB	0.0258	0.153889	-1.3865
TP73-AS1	0.0312	0.172101	-1.38657
MTUS1	0.007	0.0744381	-1.39419
FAM102A	0.0102	0.0920086	-1.40091
PIP5K1A	0.0057	0.067681	-1.4029
TUBB4A	0.0187	0.131136	-1.40305
LARP7	0.0008	0.0243627	-1.40451
ACBD7	0.006	0.0688323	-1.40518
TCF12	0.0076	0.0777996	-1.40592
GPX1	0.0186	0.131129	-1.41332
ZNF226	0.0029	0.0465772	-1.41422
HDGF	0.0285	0.163227	-1.42281
ZCCHC8	0.0284	0.163227	-1.42387
NPEPPS	0.0023	0.0416947	-1.42475
GBA	0.0146	0.11498	-1.42581
KRR1	0.0318	0.173999	-1.42692
TBK1	0.0023	0.0416947	-1.43465
ZBTB4	0.0343	0.183395	-1.43922
RPH3A	0.0288	0.163446	-1.44585
ZNF436	0.0033	0.0496397	-1.44699
NSL1	0.0025	0.0437636	-1.45131
KIAA1841	0.0032	0.0485683	-1.45225
CHAMP1	0.0201	0.13511	-1.45331
EDN1	0.012	0.100465	-1.46579
CCR7	<.0001	0.0058371	-1.4709
MEF2C	0.0044	0.0587089	-1.48192
ELAVL3	0.0074	0.0766376	-1.48661
TET2	0.0194	0.133357	-1.49018
KRI1	0.0026	0.0447281	-1.4921
FKBP2	0.0069	0.0741182	-1.49391
CEP85	0.0339	0.182285	-1.49434
SORL1	0.0028	0.0462655	-1.49956
PLEKHM2	0.0012	0.0291335	-1.50017
HLA-DMB	0.0073	0.0762593	-1.50185
NHS	0.0002	0.00880062	-1.50939
CACNG4	0.0024	0.0421465	-1.51524
RBM39	0.0198	0.134374	-1.52148
KIAA0232	0.0119	0.100284	-1.5253
RPS6KA1	0.005	0.0637441	-1.52588
ABL1	0.0136	0.109855	-1.53933
PCGF5	0.0056	0.0676619	-1.54193
HLA-E	0.0004	0.0146383	-1.54449
LLGL1	0.0006	0.0198753	-1.56252
SMARCA1	0.014	0.112411	-1.56663
BSDC1	0.0082	0.0815376	-1.57154
ABO	0.0014	0.0327233	-1.57257
BNIP2	0.014	0.112299	-1.58952
ITGA4	0.0029	0.0464434	-1.59612
POU6F2	0.0106	0.0942797	-1.607
CLNS1A	0.0043	0.0587089	-1.61234
ADAMTS7	0.0013	0.0311055	-1.61651
NLK	0.0305	0.169992	-1.62925
CBX5	0.0393	0.199347	-1.63177
NASP	0.0121	0.101228	-1.63194
DNAJC7	0.0262	0.155161	-1.63279
VWA5A	0.0057	0.0676619	-1.63734
FAM208A	0.0238	0.147255	-1.64967
FAM193B	<.0001	0.00121678	-1.65454
ACACB	0.0007	0.0209108	-1.65483
ULK1	0.0031	0.0477245	-1.65522
TSPYL2	0.0114	0.0978787	-1.65855
DFFA	0.0016	0.0344053	-1.66098
NQO1	0.0006	0.0191657	-1.66979
ITGB8	0.0034	0.0498053	-1.68035
PPP2R2C	0.0012	0.0291335	-1.69081
MPRIP	0.0202	0.135454	-1.70519
NAP1L1	0.0028	0.0462655	-1.70878
ENTPD2	0.0027	0.0453849	-1.71554
MAPK8	<.0001	0.0039924	-1.71794
TBC1D10B	0.0029	0.0465772	-1.73678
BOD1L1	0.0129	0.105524	-1.75173
ZNF428	0.0031	0.0477245	-1.75299
COPS6	0.0005	0.0166494	-1.77481
SYNJ1	0.0081	0.0809803	-1.77529
PTPN12	0.0288	0.163446	-1.78012
SEMA3B	0.007	0.0744181	-1.78675
TECPR2	0.0013	0.031066	-1.78682
RPLP2	0.0008	0.0237402	-1.80567
SF3B2	0.0066	0.0723895	-1.81382
ZKSCAN2	<.0001	0.00116396	-1.83044
ETS1	0.0053	0.065295	-1.8308
NDFIP2	<.0001	0.00467641	-1.84255
RUFY2	0.0016	0.0344053	-1.86486
MAX	0.0007	0.0222265	-1.8666
BNC2	0.0011	0.0288965	-1.88325
PDK2	0.0049	0.0633723	-1.88612
YTHDF3	0.0057	0.067681	-1.8886
ESPL1	0.0005	0.0187905	-1.907
FYCO1	0.0004	0.015339	-1.91142
ARMCX4	0.0059	0.0684494	-1.91301
COL12A1	0.0186	0.131129	-1.91618
NSRP1	0.007	0.0744181	-1.91825
TBC1D9B	0.0123	0.10214	-1.92363
MESDC2	0.0232	0.145192	-1.93514
PELP1	0.017	0.123026	-1.94591
SUMO2	<.0001	0.00334784	-1.96085
TNFSF14	0.0016	0.0344053	-1.96394
MCM3	0.0055	0.0675575	-1.99082
BCAM	0.0057	0.0676619	-1.99585
PARD3B	0.0186	0.131113	-2.01425
RETSAT	0.004	0.056025	-2.0214
LEPREL4	0.0362	0.189332	-2.02538
TPGS2	0.0019	0.037731	-2.02684
LCP2	0.0009	0.0243992	-2.03205
NR4A3	0.0154	0.117844	-2.05756
TRMT6	0.0016	0.0344053	-2.08235
TERF2IP	0.0004	0.0143643	-2.0947
ATRNL1	0.0028	0.0462655	-2.09949
MAPK8IP2	0.0053	0.065295	-2.12155
PRMT1	<.0001	0.00337151	-2.1303
PQBP1	0.0018	0.0365848	-2.13297
KATNB1	0.0026	0.0451114	-2.13605
PARP12	0.0066	0.0723895	-2.15919
GALNT11	<.0001	0.00580822	-2.20128
MYLK	0.0006	0.0202968	-2.32779
KPNA4	<.0001	0.00290967	-2.32887
RPS6KB1	0.0095	0.0885046	-2.37702
EID1	0.0075	0.0769029	-2.413
NOP14	0.0001	0.0063315	-2.41685
C11orf30	0.0022	0.0402044	-2.44209
NPC2	0.0008	0.0243594	-2.45632
PACSIN1	0.0003	0.0120415	-2.48553
TTF1	<.0001	0.00576238	-2.50092
GLI2	0.0014	0.0321735	-2.50484
MORN3	0.0274	0.159722	-2.53726
MLLT1	<.0001	0.00171425	-2.55931
PVRL1	<.0001	0.00443025	-2.57383
NUP107	<.0001	0.0030245	-2.58395
TIAL1	<.0001	0.00231555	-2.64046
SRC	0.0015	0.0331137	-2.71685
JUN	<.0001	0.00495099	-2.73751
HDC	<.0001	0.0027357	-2.75512
TOP1	<.0001	0.00206709	-2.75799
PCDH1	<.0001	0.00195364	-2.79795
PTCD3	<.0001	0.0058371	-2.80029
NUP35	<.0001	0.00579955	-2.81913
PIP4K2A	<.0001	0.00146424	-2.83268
TMCO1	0.0001	0.00655145	-2.91492
SAMD4A	0.0002	0.0107394	-2.98766
TAF12	<.0001	0.00154889	-2.98889
NCOA5	<.0001	0.00139921	-2.99392
CIR1	<.0001	0.00134128	-3.00594
FAM149B1	<.0001	0.000585993	-3.22666
FLJ44313	<.0001	0.000585993	-3.24963
CDK13	<.0001	0.0054204	-3.26289
PDPK1	<.0001	0.000585993	-3.39632
MAGI2	<.0001	0.00154889	-3.74682
LCP1	0.0397	0.200201	0.354692
PRKACA	0.04	0.201725	1.04452
LOC648987	0.0401	0.201742	0.475148
DHRS7	0.0402	0.201916	1.39678
NEDD4L	0.0402	0.201934	1.39548
CEP350	0.0403	0.202079	-1.17115
ATP5B	0.0406	0.202759	0.760087
CSK	0.0405	0.202759	-0.962391
GLOD4	0.0406	0.202759	1.5026
H19	0.0408	0.203599	1.24131
PTPRE	0.0408	0.203599	-0.990122
LRP1B	0.0412	0.204563	1.34248
SEC24D	0.0411	0.204563	1.1776
ZBTB7A	0.0412	0.204563	-1.69734
CD53	0.0412	0.204598	-0.799839
LACTB2	0.0415	0.205398	-1.10029
PRKAR1B	0.0415	0.205398	0.93438
RPS4X	0.0415	0.205417	0.775966
SLC29A1	0.0417	0.20607	0.828775
LPIN2	0.042	0.207065	0.631084
ZNF227	0.042	0.207065	-1.00883
PDIA6	0.0421	0.207261	-0.421767
CANX	0.0423	0.208103	1.46019
ADAM15	0.0425	0.20849	0.944533
ARHGEF7	0.0425	0.20849	-0.887934
PAIP2	0.0426	0.20849	0.274963
PRR3	0.0426	0.20849	-1.71939
ZNRF3	0.0426	0.20849	-0.99286
PCDH9	0.0427	0.20859	1.6056
CHP1	0.0428	0.208992	0.711493
AKR1C1	0.0431	0.209504	0.504202
SCRN3	0.0432	0.209504	-0.871488
SUPT20H	0.0431	0.209504	-1.47115
TMSB4X	0.0431	0.209504	0.718833
WDR77	0.043	0.209504	1.29007
ABCA7	0.0435	0.210148	0.413518
CDKN1B	0.0435	0.210148	1.23038
EIF4E3	0.0436	0.210148	0.955692
KIF16B	0.0434	0.210148	0.361861
RRP12	0.0436	0.210148	0.805744
TLK2	0.0436	0.210148	0.946074
SUOX	0.0437	0.210231	0.880535
MAP3K13	0.0438	0.210333	1.11299
N4BP2	0.0438	0.210333	0.8686
ZNHIT6	0.044	0.211367	1.71373
SETX	0.0442	0.21165	0.777175
NACC2	0.0444	0.212667	-1.15656
AGFG2	0.0446	0.213231	0.84695
KIF21B	0.0448	0.213857	-0.725645
KDM7A	0.0449	0.213983	0.842695
LTA4H	0.0449	0.213983	1.02211
HCN1	0.0451	0.214173	-1.36817
LAS1L	0.045	0.214173	-1.69258
TAGLN2	0.0451	0.214173	-1.46632
ZBTB47	0.0451	0.214173	1.67945
CNOT4	0.0454	0.215401	1.59059
GOLGA5	0.0456	0.215401	0.455316
INPP4A	0.0456	0.215401	0.966779
TGFBI	0.0455	0.215401	0.950077
UBXN6	0.0456	0.215401	-1.53968
FADS2	0.0457	0.21565	0.795063
ANKFY1	0.0459	0.216102	0.864968
RASA3	0.0459	0.216192	0.655268
COL4A3	0.0463	0.21769	1.27306
NDC80	0.0464	0.21769	0.716141
C10orf54	0.0468	0.218162	-0.80254
CHAF1B	0.0468	0.218162	0.392878
COBLL1	0.0468	0.218162	0.874801
NDRG1	0.0467	0.218162	0.776433
SPIDR	0.0468	0.218162	0.991711
TMEM175	0.0468	0.218162	1.3865
PTTG1IP	0.0468	0.21823	0.471719
EIF3F	0.0469	0.218244	1.14214
DDX3X	0.0472	0.219303	1.17644
CHMP4B	0.0475	0.220517	1.04362
KRTAP5-1	0.0475	0.220517	1.16925
FDX1L	0.0477	0.221162	0.683707
LRRK2	0.0479	0.221666	0.703432
EFCAB7	0.0481	0.221828	-0.447939
F3	0.048	0.221828	0.692041
IER5L	0.048	0.221828	1.08195
KIFAP3	0.0482	0.221828	1.05276
TRAK1	0.0481	0.221828	0.360096
BAI3	0.0483	0.222072	-1.61377
PCMTD2	0.0484	0.222372	-0.920046
CNTRL	0.0486	0.222831	0.545209
FBXL5	0.0486	0.222831	-0.459488
PDXK	0.0486	0.222831	0.838643
DENND4B	0.0491	0.224451	0.865434
IRF3	0.0491	0.224451	1.17218
ZNF76	0.0491	0.224451	0.933316
PTGDS	0.0492	0.224677	-0.886754
POGZ	0.0493	0.224831	-1.11276
ATP5F1	0.0498	0.225372	-0.800128
C6orf132	0.0496	0.225372	1.35982
DAG1	0.0498	0.225372	-1.3027
MTMR3	0.0498	0.225372	0.803061
PICALM	0.0497	0.225372	0.993274
RBPMS	0.0496	0.225372	1.17148
USP1	0.0498	0.225372	1.15136
ACTA2	0.0502	0.226735	-0.854342
ATXN2	0.0502	0.226735	1.05568
PAPD5	0.0503	0.226766	0.384788
ATAD5	0.0508	0.227306	0.723508
GCNT2	0.0508	0.227306	0.645606
MINOS1	0.0508	0.227306	0.940893
MPDZ	0.0508	0.227306	-0.787331
PPDPF	0.0507	0.227306	1.17876
ROCK2	0.0509	0.227306	0.850522
SERPINH1	0.0507	0.227306	-0.97105
TBC1D22B	0.0506	0.227306	-0.808548
TP53	0.0505	0.227306	1.30846
DDX46	0.051	0.227384	-0.624777
NYAP2	0.0511	0.227384	-1.20742
UBE2A	0.051	0.227384	0.521783
ZNF266	0.051	0.227384	0.916278
STRN4	0.0514	0.228358	0.718465
VPS13B	0.0514	0.228358	-1.37027
NPIPB5	0.0515	0.228387	-1.01039
SPTY2D1	0.0516	0.228809	0.74294
CLTA	0.0518	0.229354	-1.2105
TMEM110	0.0519	0.22965	-0.692884
PPP5C	0.052	0.22995	0.854387
ZNF431	0.0523	0.231036	0.366627
BCAS3	0.0524	0.231054	1.27207
SNRPB2	0.0528	0.232711	0.91868
FN3KRP	0.0531	0.233528	-1.09959
SERINC2	0.0531	0.233528	1.21283
ANXA5	0.0535	0.234094	-0.810386
DDX42	0.0534	0.234094	-1.17725
IGFN1	0.0534	0.234094	-1.39935
MTA2	0.0535	0.234094	-0.571329
ZFP1	0.0534	0.234094	0.909932
NUMA1	0.0537	0.234882	-1.64926
EDF1	0.0539	0.235137	0.836689
TBP	0.0542	0.236232	-0.996168
DSP	0.0542	0.236327	1.30288
GOLGA8A	0.0547	0.237909	0.821136
APOOL	0.0552	0.238901	-0.913936
ATAD3A	0.0553	0.238901	0.697318
EIF3D	0.0552	0.238901	-0.962374
GNL3L	0.055	0.238901	0.759564
KIF5A	0.0555	0.238901	0.980033
PARN	0.0554	0.238901	0.912246
RASD2	0.0553	0.238901	1.14821
RPS26	0.0551	0.238901	0.279814
SCP2	0.0553	0.238901	-0.570055
TMC6	0.0555	0.238901	0.705401
USP8	0.0553	0.238901	0.787983
ITPR3	0.0558	0.239112	1.06939
MRPL24	0.0557	0.239112	0.643998
NEAT1	0.0558	0.239112	1.19015
PHACTR4	0.0558	0.239112	0.660768
UHRF1BP1L	0.0558	0.239112	1.34381
PIGG	0.0562	0.240522	-0.48267
RING1	0.0564	0.241303	1.22106
USP53	0.0566	0.241904	-1.05583
CCDC97	0.0568	0.242107	0.453454
IK	0.0568	0.242107	-1.42548
NAGK	0.0568	0.242107	-0.0179217
BMPR2	0.0572	0.243261	-1.38576
SYT1	0.0572	0.243261	0.885926
ADAMTS10	0.0575	0.243497	0.37311
FAU	0.0574	0.243497	0.720282
KIAA0319L	0.0575	0.243497	0.673656
YTHDF1	0.0574	0.243497	-1.11346
DDX19A	0.0577	0.243595	1.2511
LBR	0.0577	0.243595	-0.618771
RPL3	0.0577	0.243595	0.802616
CHGA	0.058	0.244488	-1.44249
RNF169	0.0581	0.244961	-0.61715
METAP2	0.0583	0.245371	0.813583
RABL2B	0.0584	0.245715	-0.83131
CHAF1A	0.0587	0.246597	1.07691
TRIM66	0.0587	0.246597	-0.898716
RPS27A	0.0591	0.247693	0.639397
PPFIA1	0.0592	0.248189	-0.893451
RPS18	0.0594	0.248433	0.905491
IDH3A	0.0597	0.249636	-1.07922
CRTC1	0.0599	0.250353	-1.4807
CLSTN3	0.0602	0.250958	-0.736841
KCTD5	0.0602	0.250958	-0.624663
NFRKB	0.0602	0.250959	-0.733898
CLPTM1	0.0605	0.251714	0.718554
ELFN1-AS1	0.0605	0.251714	0.89244
ARHGAP24	0.0609	0.252466	-0.521375
GAPVD1	0.0608	0.252466	0.919619
SIX5	0.0609	0.252466	-0.0457659
APEH	0.0613	0.253045	-1.29958
DNAJC21	0.0612	0.253045	1.13231
NFKBIZ	0.0612	0.253045	1.02468
ZNF621	0.0611	0.253045	1.45485
PRDM16	0.0615	0.253919	-0.347964
EHD2	0.0619	0.254563	-1.19835
HCP5	0.062	0.254563	0.220173
MPG	0.0621	0.254563	1.26093
PIK3R2	0.0619	0.254563	0.864246
RILPL2	0.0618	0.254563	0.387132
SPOCK1	0.0621	0.254563	-1.13084
UBAP2	0.062	0.254563	1.17082
SERTAD2	0.0623	0.254842	0.716375
TUBGCP6	0.0623	0.254842	-0.822603
SALL1	0.0624	0.255238	1.19745
ITPKB	0.0626	0.255788	-1.10841
GABARAPL1	0.0627	0.255804	-0.554837
NCOA3	0.0628	0.2561	1.54967
MYO1E	0.0629	0.256317	1.01852
USP15	0.0632	0.256718	-0.536368
ZNF326	0.0632	0.256718	0.882259
CBX8	0.0636	0.257161	0.758176
LNPEP	0.0636	0.257161	0.706622
LOC283070	0.0635	0.257161	0.871195
LUC7L3	0.0635	0.257161	-1.34608
N4BP3	0.0635	0.257161	-0.617404
SMC2	0.0634	0.257161	-0.620638
ATXN7L1	0.064	0.25799	1.00328
EIF4A2	0.064	0.25799	-0.529595
LGALS3BP	0.0639	0.25799	0.901404
RUNX1	0.0641	0.258092	1.07248
CDK8	0.0642	0.258462	1.2678
EEF2K	0.0646	0.259228	-1.23047
H1FX	0.0646	0.259228	0.692418
MMP2	0.0646	0.259228	-0.683627
AMPD2	0.065	0.259778	1.08823
IRS2	0.0649	0.259778	-0.897726
LANCL1	0.065	0.259778	0.88086
RPS3	0.065	0.259778	1.228
USF2	0.065	0.259778	-0.477578
COL6A2	0.0652	0.259922	-0.786943
DLAT	0.0653	0.259922	0.863314
LMNB1	0.0653	0.259922	-0.774872
UBAP1	0.0653	0.259922	0.723754
RPL8	0.0657	0.261069	1.12046
GSK3B	0.0659	0.261724	0.747838
EIF4ENIF1	0.0664	0.262803	0.94395
PLA2G4C	0.0663	0.262803	-1.0458
UQCRH	0.0664	0.262803	0.779568
ZNF236	0.0663	0.262803	0.380235
NDFIP1	0.0666	0.262927	0.567894
PRMT2	0.0666	0.262927	-0.970412
UNC5A	0.0665	0.262927	-1.13442
DNAJA2	0.0668	0.263143	-1.16555
DPP9	0.0668	0.263143	1.03644
RAC1	0.0669	0.263143	-1.20157
ZNF292	0.067	0.263307	0.952081
EIF2AK1	0.0679	0.266282	1.0223
PCMT1	0.0678	0.266282	0.823357
TYK2	0.0679	0.266282	0.720791
MSL3	0.068	0.266285	0.852844
PAIP2B	0.0681	0.266494	-1.11251
SNHG7	0.0681	0.266494	0.596537
INTS6	0.0682	0.266504	-1.12442
CCDC40	0.0685	0.266725	0.551022
ETV1	0.0684	0.266725	-1.21662
FAM21C	0.0686	0.266725	-1.10732
SNRNP70	0.0685	0.266725	-0.653188
TMEM123	0.0685	0.266725	0.975004
PDZD4	0.0686	0.266729	-1.01803
ZNF174	0.069	0.268004	0.694138
KDM1B	0.0693	0.268212	-0.931001
LARP4B	0.0692	0.268212	0.637579
NTMT1	0.0692	0.268212	0.565671
CARD9	0.0695	0.268613	0.540534
ZNF768	0.0694	0.268613	-1.00287
CREB5	0.0697	0.269191	1.05538
GATS	0.0701	0.270502	1.28263
TENC1	0.0702	0.270502	-1.27767
AFF3	0.0707	0.272032	-0.414548
CCM2	0.0707	0.272032	-0.649377
OGFR	0.0707	0.272032	-0.923438
COPA	0.0708	0.272081	1.04361
NR1D1	0.0713	0.273504	-1.30313
USO1	0.0713	0.273504	-1.12313
HABP4	0.0714	0.27355	0.670331
PTK2	0.0717	0.274181	-0.862037
TAOK1	0.0716	0.274181	1.17512
ANAPC7	0.0718	0.274544	1.25663
CALU	0.0721	0.274916	-1.02544
CNOT1	0.0721	0.274916	-0.997063
TUBE1	0.0721	0.27502	1.21006
HDGFRP2	0.0722	0.27511	-1.00997
TBL1XR1	0.0724	0.275489	1.08405
BRD3	0.0726	0.27583	-0.898915
EYA4	0.0727	0.27583	0.599885
RANBP2	0.0726	0.27583	0.765803
IRGQ	0.0728	0.276099	-0.961023
AK5	0.0731	0.276936	-0.88155
TCERG1	0.0732	0.276936	0.826531
PDGFRA	0.0734	0.277688	1.18028
NMRAL1	0.0737	0.278364	0.593822
ABLIM3	0.0738	0.278546	1.02678
PBX1	0.0741	0.279362	1.15024
LRP2	0.0742	0.279474	-1.09568
CBLL1	0.0745	0.28055	1.04383
COL4A5	0.0747	0.280963	0.480193
HOXC10	0.0748	0.280963	-0.935099
OAZ1	0.0749	0.280963	0.947915
SH3RF3	0.0749	0.280963	-0.752677
GRINA	0.0749	0.280993	0.876353
HJURP	0.0753	0.282273	0.587932
APBB1	0.0754	0.282385	-1.01816
TNRC6B	0.0757	0.283239	1.11462
ZBTB7B	0.0759	0.283539	0.694549
TXLNGY	0.0762	0.284348	0.494624
GPR179	0.0763	0.284538	0.604979
BRPF3	0.0769	0.286201	0.664549
IFT74	0.0768	0.286201	0.772236
KIAA0513	0.0769	0.286201	-1.28149
SH3GL1	0.0772	0.286822	0.386798
TMEM79	0.0774	0.287422	0.82247
LEMD3	0.0775	0.287667	0.879111
USP31	0.0776	0.287667	0.578253
INO80C	0.078	0.289082	0.290993
TECPR1	0.0781	0.289098	1.0479
CCDC88C	0.0782	0.289242	0.951916
FOXK2	0.0786	0.290364	1.53423
RGS12	0.0788	0.290807	1.34824
ELMSAN1	0.0789	0.291092	1.1487
DYNC1LI2	0.0792	0.291687	-0.869518
PRMT5	0.0792	0.291687	0.614469
ABCA1	0.0796	0.292255	-0.884502
HCK	0.0797	0.292255	0.377471
HIPK1	0.0795	0.292255	-1.32813
YBEY	0.0795	0.292255	0.54162
ZMYM2	0.0797	0.292255	1.11313
ZMAT2	0.0799	0.292804	0.906882
CCDC124	0.0806	0.295187	-1.23373
FGL2	0.0808	0.295187	-0.663676
PNMAL1	0.0807	0.295187	0.869309
CCDC136	0.0812	0.296704	-0.761926
GAS2L3	0.0814	0.296857	0.394868
LOXL2	0.0815	0.296857	0.536856
PALMD	0.0816	0.296857	0.505593
TUBA1A	0.0815	0.296857	-0.644231
DCAF7	0.0818	0.297409	0.41846
CD248	0.0823	0.298611	1.08083
GOSR1	0.0823	0.298611	1.12161
IDE	0.0823	0.298611	0.466061
PHF20	0.0825	0.298947	-0.691418
COG2	0.0829	0.299734	0.364204
DENND3	0.0829	0.299734	-0.411057
SYNM	0.0829	0.299734	-1.52985
CD9	0.0834	0.29986	-0.41896
CFDP1	0.0838	0.29986	-0.904749
CTDNEP1	0.0836	0.29986	1.38753
EIF3J	0.0836	0.29986	1.20726
FOLR1	0.0832	0.29986	0.782777
GOLGA4	0.0835	0.29986	-0.959203
GPS1	0.0831	0.29986	0.725913
ITGA3	0.0834	0.29986	0.863207
MITF	0.0833	0.29986	0.738203
SIK3	0.0837	0.29986	1.08913
SLC1A5	0.0835	0.29986	0.455045
SLC4A8	0.0833	0.29986	-0.205089
ABI1	0.0842	0.300573	-0.911712
MNT	0.0842	0.300573	0.967137
NCOA2	0.0842	0.300573	-0.968615
SP1	0.0842	0.300573	0.442864
TOB1-AS1	0.0843	0.300573	0.315877
ANKRD24	0.0846	0.301006	-0.923354
CABIN1	0.0847	0.301006	0.897553
CDK5RAP2	0.0846	0.301006	-1.03271
DNAJC6	0.0848	0.301006	0.632403
ENAH	0.0849	0.301006	1.047
HRCT1	0.0848	0.301006	0.962762
RPS11	0.0849	0.301006	1.02874
ANKRA2	0.0852	0.301449	-0.903752
COPG1	0.0852	0.301449	1.19768
HNRNPA3	0.0856	0.301549	0.885251
MKL2	0.0856	0.301549	1.07626
PTTG1	0.0855	0.301549	-0.194108
RPL27	0.0855	0.301549	-0.816448
RTCB	0.0854	0.301549	0.728422
VEZF1	0.0856	0.301549	1.24901
ACACA	0.086	0.302538	0.942334
ZNF407	0.086	0.302538	-0.720523
FIGN	0.0862	0.302841	-0.816694
RBM27	0.0866	0.30419	1.15779
PREX1	0.0869	0.304677	0.932323
PNISR	0.087	0.304736	1.18175
TRIM56	0.087	0.304736	1.11625
EXOC4	0.0875	0.305882	-0.755367
VASP	0.0875	0.305882	0.808677
HGSNAT	0.0876	0.306127	0.383132
IARS	0.0877	0.306241	0.674817
IRAK1	0.0878	0.306252	0.652519
LIG4	0.088	0.306797	-0.925407
CDC37	0.0882	0.307221	1.57064
TMEM214	0.0887	0.308595	0.865121
ACTR8	0.0889	0.309074	0.890847
NFIC	0.0891	0.30965	0.956241
SHANK1	0.0894	0.310062	-0.947091
TSPYL4	0.0894	0.310062	-0.623933
VEGFB	0.0897	0.310886	-0.97607
SERINC1	0.0899	0.311254	-0.952389
PRKCZ	0.09	0.311295	0.506575
NDUFV1	0.0902	0.311987	-0.490546
MTSS1	0.0906	0.312747	-0.721501
TOB1	0.0905	0.312747	1.11953
ANP32B	0.0907	0.312872	1.19301
EXD3	0.091	0.313242	-1.2161
IDH2	0.091	0.313242	0.753349
MAP4K5	0.0911	0.313242	-0.545221
SCYL2	0.0909	0.313242	0.562009
ALG13	0.092	0.314537	-0.850227
CTSS	0.0918	0.314537	0.431822
EIF2B2	0.0917	0.314537	-0.864987
FBXO42	0.0919	0.314537	0.623143
RCOR3	0.0919	0.314537	0.520254
RPLP0	0.092	0.314537	-0.924302
SUCO	0.0919	0.314537	1.17732
ZNF589	0.092	0.314537	-0.608876
RAD21	0.0921	0.314596	-0.742257
DKC1	0.0926	0.315455	0.734987
DOCK7	0.0927	0.315455	-0.728082
EP400	0.0927	0.315455	1.08013
NFE2L2	0.0927	0.315455	0.42441
TAF3	0.0927	0.315455	0.471952
ATF1	0.0929	0.315464	0.856097
HOXA11	0.0929	0.315464	1.17263
MOB3A	0.0934	0.316335	0.644585
SEC23A	0.0932	0.316335	1.09941
SHISA5	0.0933	0.316335	1.0263
SLC25A5	0.0936	0.316904	0.782395
BMP2	0.0938	0.317093	0.948257
NKAP	0.0938	0.317093	0.0494022
NDUFB11	0.0941	0.317397	0.961548
PHF12	0.0941	0.317397	0.903356
RBMX	0.0942	0.317397	1.12744
UTRN	0.0941	0.317397	0.97405
XPR1	0.0943	0.317583	1.0398
PTP4A2	0.0944	0.317628	-0.717301
PSMD14	0.095	0.319292	-0.488372
RRP7B	0.095	0.319292	0.186364
AMER1	0.0953	0.320029	-0.957646
GLI3	0.0956	0.32028	0.713748
LRBA	0.0955	0.32028	0.67376
TCF7	0.0958	0.32072	-0.123473
DHX34	0.0959	0.320845	1.01582
MT2A	0.0962	0.321225	1.0214
TTL	0.0963	0.321225	0.963727
UBR5	0.0962	0.321225	-0.827706
WDFY4	0.0962	0.321225	0.819816
TPP1	0.0964	0.321251	0.947737
RRP1	0.0965	0.321344	0.841337
ARHGAP5	0.0973	0.32222	-0.946764
CMYA5	0.0972	0.32222	-1.02821
EFS	0.0972	0.32222	-0.567183
GIMAP4	0.0972	0.32222	-0.932568
HNRNPH1	0.0972	0.32222	-0.474515
MNDA	0.0969	0.32222	0.86476
ZRSR2	0.097	0.32222	1.45204
SMAD2	0.0974	0.322591	0.279607
SNX22	0.0976	0.322917	-0.929366
ARFGEF1	0.0978	0.323165	-0.64007
DNM2	0.0978	0.323165	-0.903544
GRWD1	0.0981	0.323165	-1.32643
NUP62	0.098	0.323165	0.712866
PRRC2A	0.098	0.323165	0.984034
DIP2A	0.1003	0.329719	-0.901479
FABP5	0.1003	0.329719	-0.703083
MYO1F	0.1002	0.329719	0.556491
UTP14A	0.1004	0.329823	-1.21595
FAM115A	0.1005	0.329845	-0.198968
FERMT2	0.1005	0.329868	-0.440638
TRIL	0.1009	0.330854	0.0550006
RBM20	0.101	0.331012	1.27601
SSB	0.1013	0.331651	0.410923
USP19	0.1014	0.331817	0.294499
IQCE	0.1019	0.333052	0.71714
USF1	0.1023	0.334112	-0.397698
ARID2	0.1026	0.334285	0.79413
RAI1	0.1027	0.334285	1.40565
SLC35F6	0.1025	0.334285	-0.469679
UBN1	0.1025	0.334285	1.22358
WRNIP1	0.1027	0.334285	-0.825604
RNF214	0.103	0.334869	0.905438
LZTS3	0.1033	0.335581	0.491723
EIF3H	0.1035	0.335654	-0.644579
POLR2A	0.1035	0.335654	-0.319189
PRPF8	0.1035	0.335654	0.955343
SIN3B	0.1038	0.335976	-1.16856
UBXN1	0.1038	0.335976	0.836869
ABR	0.1051	0.336565	1.2712
ANKRD36	0.105	0.336565	1.15569
CKAP2	0.105	0.336565	0.516793
CLOCK	0.105	0.336565	0.782667
CNBP	0.1055	0.336565	0.464859
CTNNB1	0.1053	0.336565	0.899735
DNAJC10	0.1044	0.336565	0.612834
LOC100652824	0.105	0.336565	0.950332
NUB1	0.1053	0.336565	-0.935102
OSBPL8	0.1054	0.336565	0.823155
PRCP	0.1055	0.336565	0.0958687
RAP1GAP2	0.1042	0.336565	0.818854
SCN8A	0.1052	0.336565	0.722863
SKIV2L	0.1041	0.336565	0.793927
SOX4	0.1054	0.336565	0.573868
ST5	0.1046	0.336565	1.0994
TEP1	0.105	0.336565	0.766271
TP53BP1	0.1051	0.336565	-0.957572
TYMP	0.1045	0.336565	-0.185636
ZBTB33	0.1055	0.336565	1.06271
FCHO2	0.1058	0.3369	1.22742
NFIA	0.1057	0.3369	0.885378
ABHD14B	0.1061	0.337608	0.635192
AIFM2	0.1063	0.338062	0.735136
GLTSCR2	0.1064	0.338205	0.930901
LY6E	0.1068	0.339115	0.896816
DDHD1	0.107	0.339159	0.37275
STK40	0.1069	0.339159	0.164939
JUND	0.1073	0.339697	0.744198
ZBTB17	0.1073	0.339697	-0.392182
COPS3	0.1076	0.340202	0.571907
CSRNP2	0.1077	0.340202	-0.334294
SAMD4B	0.1076	0.340202	1.09428
CCDC62	0.1082	0.340436	-0.200643
CDK5RAP3	0.1081	0.340436	1.18406
CSRNP3	0.108	0.340436	0.509493
NUP210	0.1083	0.340436	0.609658
OLA1	0.1081	0.340436	0.577351
PSD3	0.1082	0.340436	0.270485
REPS2	0.1082	0.340436	0.738927
SULF2	0.1087	0.341567	-0.89349
KDM2A	0.109	0.34202	-0.48571
PRR13	0.1091	0.34202	0.362749
SCYL1	0.1091	0.34202	-0.962716
RPL18A	0.1093	0.342052	-0.513839
TTLL5	0.1093	0.342052	1.23419
TFG	0.1098	0.343543	-1.09286
ARGLU1	0.1101	0.343863	0.927909
LIN54	0.1101	0.343863	-0.74714
CCL2	0.1105	0.344764	-0.679406
SNX2	0.1106	0.34487	-0.33722
SCARA3	0.1107	0.345075	0.506228
C11orf58	0.1113	0.345619	-0.869611
CCDC57	0.1113	0.345619	-0.655701
DBF4	0.1111	0.345619	-0.903111
FNDC3B	0.1117	0.345619	1.15049
KIAA1731	0.1118	0.345619	1.0926
LOH12CR1	0.1117	0.345619	0.45761
NCOR2	0.1118	0.345619	0.655811
NOLC1	0.1115	0.345619	-1.16414
RTN3	0.1118	0.345619	-0.837279
SENP5	0.111	0.345619	-0.863794
SHROOM1	0.1117	0.345619	1.22162
WNT3	0.1115	0.345619	-0.356009
AES	0.1125	0.34643	0.97538
AIFM1	0.1126	0.34643	0.51822
MED15	0.1127	0.34643	1.02805
PRPF6	0.1126	0.34643	1.16641
SON	0.1125	0.34643	0.818364
USP42	0.1125	0.34643	-0.339641
VAPB	0.1124	0.34643	-0.811526
MIDN	0.113	0.34719	1.70813
CCDC59	0.1132	0.347569	0.60617
TEX2	0.1133	0.347569	-0.889458
CCND3	0.1135	0.347608	0.840391
DAPK3	0.1136	0.347608	-1.30364
TMEM106A	0.1136	0.347608	0.921296
TNRC18	0.1134	0.347608	1.10781
PIP5K1C	0.114	0.348669	0.909973
HNRNPD	0.1142	0.349069	1.29766
NRBF2	0.1145	0.349524	-0.357335
CNGB1	0.1147	0.350004	-0.838925
NFKBIL1	0.1149	0.35017	0.396291
PARK7	0.115	0.35017	-0.664418
TP53BP2	0.1149	0.35017	0.484079
ARPC5	0.1153	0.350525	-0.943013
ATXN1L	0.1153	0.350525	1.30067
MBD2	0.1156	0.350995	0.846801
TDP2	0.1156	0.350995	1.17103
VPS9D1	0.1159	0.35161	0.686396
PCDHGC3	0.1161	0.352122	-0.555895
PRR11	0.1163	0.352404	0.796264
ATIC	0.1165	0.352721	0.556739
CSTF1	0.1168	0.3534	0.249769
FOXRED1	0.1174	0.353475	-0.615201
IGBP1	0.1175	0.353475	1.30934
LRP5	0.1169	0.353475	1.48033
RSPH1	0.1174	0.353475	-1.11828
SCRN1	0.1174	0.353475	-0.610781
TARDBP	0.1171	0.353475	0.834658
TRAPPC2L	0.1171	0.353475	0.425138
WDR26	0.1174	0.353475	-0.770522
MGAT5B	0.1176	0.35357	0.95877
KLC2	0.1178	0.353923	1.15968
MMACHC	0.1179	0.354165	0.775223
JADE3	0.118	0.354202	-1.15366
AUTS2	0.1188	0.354451	0.535443
BCAR1	0.1188	0.354451	-0.910921
FOXP4	0.1187	0.354451	1.08664
HSPB1	0.1188	0.354451	-0.534109
ITCH	0.1188	0.354451	0.597415
MRPS30	0.1188	0.354451	0.516939
RANBP9	0.1185	0.354451	0.452599
SFN	0.1185	0.354451	-0.771235
TNIK	0.1189	0.354451	0.946481
CD2BP2	0.119	0.354708	0.501731
NLN	0.1194	0.355445	-0.439478
ZRANB1	0.1194	0.355445	1.17191
FAIM2	0.1197	0.355985	-1.42196
PCDH10	0.1198	0.355985	-0.243977
ELOF1	0.1199	0.356152	1.14674
AHSA1	0.1204	0.356964	1.24783
C15orf39	0.1203	0.356964	1.17933
PTK7	0.1206	0.35738	-0.780079
SMCR8	0.1209	0.358119	-0.755769
ERLIN2	0.1212	0.35855	0.473081
WDR59	0.1212	0.35855	0.639485
LRP6	0.1215	0.358804	1.34522
RANGAP1	0.1215	0.358804	-0.403622
CORO1A	0.1217	0.359119	0.472789
CASKIN1	0.1219	0.359628	0.509269
FKBP8	0.1221	0.359704	-0.973023
RCC2	0.122	0.359704	-0.839303
MUC13	0.1223	0.359902	0.81657
CDCA7L	0.1225	0.360109	0.568649
HSPA8	0.1225	0.360109	0.722104
APOL3	0.1233	0.361123	-1.0177
CNDP2	0.1234	0.361123	-1.12533
RPRD1B	0.1234	0.361123	0.249807
SHANK2	0.1234	0.361123	0.734746
SIK2	0.1233	0.361123	0.848438
TROAP	0.1231	0.361123	1.5416
ZEB2	0.1234	0.361123	-0.972564
AP2M1	0.1238	0.361887	0.761633
FASTKD5	0.1238	0.361887	0.848979
ADAMTS15	0.1248	0.362171	0.522198
APOBR	0.1247	0.362171	0.953849
CALM1	0.1242	0.362171	-1.34075
DNAJC17	0.1249	0.362171	-0.501822
EMC1	0.1242	0.362171	0.679544
HDAC7	0.1244	0.362171	-0.642132
NEBL	0.1252	0.362171	0.55293
PABPC1	0.1243	0.362171	-0.961709
RAD23B	0.1252	0.362171	0.990117
RIMS2	0.1247	0.362171	1.10104
RIOK1	0.1251	0.362171	0.433195
SEC63	0.1248	0.362171	0.730162
SETD5	0.1249	0.362171	-0.985179
SMARCE1	0.125	0.362171	-1.24011
ZNF609	0.1252	0.362171	1.14576
ZNF704	0.1253	0.362171	-0.00165706
PLCD3	0.1258	0.363462	0.72514
ALDOA	0.1262	0.363884	-0.732341
KMT2B	0.1262	0.363884	1.34043
LAMTOR1	0.1261	0.363884	-0.504771
CSRP2BP	0.1267	0.36494	0.563782
ZNF146	0.1267	0.36494	0.89584
NEK4	0.1269	0.365316	-0.196136
DERL1	0.1274	0.366289	-0.548762
FRY	0.1274	0.366289	-0.536066
ZBTB21	0.1279	0.367454	1.01006
EYA3	0.1281	0.367549	0.795843
DDRGK1	0.129	0.370039	1.15537
ATP6AP1	0.1294	0.370194	0.76716
CCDC12	0.1296	0.370194	-0.897133
FLJ22184	0.1299	0.370194	0.908692
H3F3B	0.1298	0.370194	1.10612
MED8	0.1299	0.370194	0.675043
MSN	0.13	0.370194	-0.586361
PTGFRN	0.1299	0.370194	1.22893
RNPEP	0.13	0.370194	-0.743166
SPATA20	0.1295	0.370194	-0.393313
UPF3A	0.1297	0.370194	-0.815157
ZFAND1	0.1292	0.370194	0.414486
PLEKHB2	0.1301	0.370249	-0.748397
TMBIM6	0.1306	0.371389	0.720773
TBX3	0.1307	0.371435	-0.679907
CEP170	0.1309	0.371534	1.27203
MED1	0.1309	0.371534	-1.00652
SDHAP3	0.131	0.371534	0.627604
FAM32A	0.1311	0.37171	0.607832
LZTS2	0.1313	0.37204	-0.316353
WWC1	0.1318	0.373192	0.280698
GPI	0.1319	0.37325	0.560735
GPALPP1	0.1326	0.374599	0.471496
MYCBP2	0.1325	0.374599	-0.863329
PARP1	0.1327	0.374599	-0.883452
TTLL12	0.1327	0.374599	1.14274
C5orf42	0.1329	0.374744	1.03175
EPHA2	0.133	0.374744	-0.94728
EPC1	0.1333	0.375313	0.768383
FBRSL1	0.1333	0.375313	0.767924
TMEM109	0.1334	0.375361	0.854325
MAPK7	0.1341	0.376949	-0.589967
C6orf136	0.1349	0.378641	1.05864
USMG5	0.1348	0.378641	-0.919272
KPTN	0.135	0.378762	-0.222795
GNPTAB	0.1355	0.379899	0.198592
MPI	0.1359	0.380561	-0.73765
VEZT	0.1359	0.380561	-0.294832
LTB	0.1361	0.380845	0.546612
PPL	0.1362	0.380958	0.663176
RPP14	0.1367	0.381944	0.593291
OTUD7B	0.1371	0.381975	0.884784
PRAF2	0.137	0.381975	-0.92571
SART3	0.1369	0.381975	-0.445787
SLC7A11	0.1369	0.381975	-0.235384
UNC13B	0.1371	0.381975	0.418586
MATR3	0.1374	0.382649	0.847039
CUTA	0.1378	0.383288	0.941032
NFX1	0.1379	0.383288	0.77167
VCL	0.1379	0.383288	0.970078
GPSM3	0.1382	0.383794	0.750134
AAMP	0.1383	0.383868	-0.871696
ATP2B4	0.1386	0.38432	-1.10062
MED16	0.1389	0.384492	0.608501
NMT2	0.1388	0.384492	0.821997
REV3L	0.1389	0.384492	-0.330853
CAD	0.139	0.384549	0.404434
CSF1	0.1397	0.385139	-1.05873
LATS1	0.1395	0.385139	0.872889
PAPOLA	0.1394	0.385139	0.411623
PHF20L1	0.1394	0.385139	-0.812857
USP47	0.1396	0.385139	-0.937096
CDS2	0.1409	0.388194	0.348943
SMC4	0.141	0.388194	0.824965
FUBP3	0.1411	0.388376	1.01212
INPP5E	0.1413	0.388685	0.615019
TRMT2B	0.1414	0.388738	0.719608
BIRC2	0.1419	0.388887	0.157349
INCENP	0.1418	0.388887	0.684489
NOP2	0.1418	0.388887	0.75886
SENP3	0.1418	0.388887	0.577777
UNK	0.1419	0.388887	0.0264887
LMOD1	0.1421	0.389018	0.384838
CLASRP	0.1425	0.389764	0.478066
FBXW8	0.1425	0.389764	0.826659
TXNIP	0.1426	0.389764	0.389393
EIF2S2	0.1432	0.391055	0.9299
TCEAL2	0.1435	0.391826	0.400738
WSB1	0.1442	0.393296	-0.704524
PTBP3	0.1446	0.393999	0.582233
TAF7	0.1445	0.393999	-0.242233
SHC1	0.1447	0.394134	0.604541
ITGAV	0.1452	0.395116	0.988524
CCT4	0.1454	0.395129	-0.839347
SP110	0.1453	0.395129	-1.01694
SMC6	0.1457	0.395827	0.777275
MICALL1	0.1461	0.39585	1.32886
PRR14L	0.1459	0.39585	0.70203
SET	0.146	0.39585	-0.87284
YTHDC1	0.1461	0.39585	-0.855165
INVS	0.1465	0.396698	-0.787708
DLGAP4	0.1472	0.397302	-1.196
DTL	0.147	0.397302	0.506631
FBXO11	0.147	0.397302	0.891959
NDUFAF4	0.1471	0.397302	0.135082
PPP2R5C	0.1472	0.397302	-0.716797
RPTOR	0.1473	0.397302	0.881031
CTSZ	0.1475	0.397753	0.671741
CSDE1	0.1482	0.399404	0.527289
ZNF316	0.1486	0.400085	0.411169
POLR3E	0.1489	0.400659	1.27072
C21orf2	0.1494	0.400702	-0.438412
FASN	0.1493	0.400702	1.60564
MIER2	0.1494	0.400702	-0.191552
NPLOC4	0.149	0.400702	0.455828
ZFAND5	0.1493	0.400702	-0.770721
ZNF596	0.1493	0.400702	0.154886
PLS3	0.1502	0.402475	0.563322
CCNL2	0.1504	0.402882	0.965185
ANKRD36B	0.1508	0.403083	0.627797
CTBP2	0.1507	0.403083	0.489158
PWWP2A	0.1508	0.403083	1.26101
HIVEP3	0.1514	0.404263	1.25544
VCAN	0.1514	0.404263	0.849626
ZNF444	0.1519	0.405405	0.825855
ECH1	0.1522	0.4056	-0.521831
WBSCR22	0.1521	0.4056	1.00678
CALR	0.1525	0.406003	0.847387
PGBD2	0.1525	0.406003	-0.446563
LDLR	0.1527	0.40624	-0.860132
COX14	0.1534	0.407733	0.561061
ERGIC1	0.1535	0.407733	0.825682
UBB	0.1537	0.408079	-0.56578
BPTF	0.1547	0.409327	-0.979579
BRD4	0.1547	0.409327	-0.520184
MTCL1	0.1545	0.409327	0.600409
SLC39A10	0.1547	0.409327	-0.664767
TRIM33	0.1546	0.409327	-0.617705
WWC3	0.1546	0.409327	-1.13058
FER	0.1555	0.409945	-0.0734174
INADL	0.1555	0.409945	0.889404
MCM7	0.1551	0.409945	0.929856
POU3F3	0.1553	0.409945	0.9517
TRMT1L	0.1552	0.409945	0.427595
ZC3H11A	0.1555	0.409945	-0.470307
RPL13	0.1558	0.41022	1.13302
SETD1B	0.1558	0.41022	0.996772
ARHGAP23	0.1562	0.410965	0.909363
PKD1P1	0.1564	0.411262	0.64808
HADHA	0.1567	0.411898	-0.530639
SCAMP1	0.1569	0.412169	0.446945
BBX	0.1571	0.412298	0.576537
SNRPD2	0.1576	0.413405	0.632152
ATF2	0.1581	0.413613	0.645032
DDX11	0.1582	0.413613	-0.0432044
GTSE1	0.158	0.413613	1.00628
JAZF1	0.1583	0.413613	0.621262
NUP205	0.1582	0.413613	0.755349
UBQLN4	0.1583	0.413613	1.46882
UBXN11	0.1579	0.413613	-0.472988
HAUS1	0.1586	0.414113	0.416502
LSM14A	0.1588	0.41432	0.939119
DNAJC4	0.1591	0.414529	-0.665192
GPRC5A	0.1592	0.414529	-1.04615
KIAA0947	0.1591	0.414529	1.25432
ZNF33A	0.1595	0.41504	0.138488
POU6F1	0.1598	0.415565	1.16837
TRAPPC10	0.1599	0.415678	-0.157867
PLEKHH1	0.1601	0.41592	-0.646108
SETD2	0.1603	0.416212	0.659653
STARD9	0.1604	0.416278	1.19777
PTPRA	0.1606	0.41645	0.765786
AMOTL1	0.1612	0.416596	0.843177
ATXN1	0.1612	0.416596	1.00558
CBX3	0.1613	0.416596	-0.744005
CLIP1	0.1609	0.416596	-0.91666
FHOD1	0.1614	0.416596	0.345212
LETM1	0.1609	0.416596	0.470974
OS9	0.1613	0.416596	0.68935
PPP1R13B	0.1614	0.416596	-0.838692
SLFN5	0.1616	0.416791	1.11665
PITPNA	0.1619	0.417253	0.730966
RTF1	0.1619	0.417253	0.649967
CC2D1B	0.1621	0.417327	-1.49531
TLR7	0.1622	0.417327	-0.442301
CUL7	0.1623	0.417436	-0.614454
PUF60	0.1625	0.417436	0.74005
SH3BP1	0.1625	0.417436	0.735801
PSMB4	0.1627	0.417738	0.728283
TPP2	0.1629	0.417997	-0.828294
MYBL1	0.1633	0.418819	-0.571869
HCLS1	0.1636	0.419113	-0.737885
KANK1	0.1636	0.419113	0.738786
PRRC2B	0.1637	0.419113	-0.912246
PUS1	0.1638	0.419137	0.610576
TPST2	0.164	0.419448	-0.432597
DCAF5	0.1646	0.420666	1.1977
HSP90AA1	0.1648	0.420772	-1.06002
SS18	0.1649	0.420772	0.946759
ZNF638	0.1649	0.420772	-0.92728
RCN1	0.1653	0.421439	0.845822
SNX13	0.1654	0.421439	-0.333572
CHIC1	0.1665	0.423903	-0.43692
RPS12	0.1671	0.425239	0.377817
LOC441081	0.1676	0.426378	0.111471
CHD3	0.1684	0.427309	-0.735366
COLGALT1	0.1683	0.427309	0.979701
KIF22	0.1684	0.427309	1.08521
ZFP36	0.1682	0.427309	1.1589
PPM1F	0.1686	0.427612	-0.240973
TICAM1	0.1689	0.428026	-0.788498
ARHGAP33	0.1691	0.428334	0.570171
AHR	0.1692	0.428462	-0.546742
EML3	0.1696	0.428751	0.823565
LMO7	0.1695	0.428751	0.77792
RBM5	0.1701	0.429771	-0.934753
PRRT1	0.1707	0.431029	0.854521
CERCAM	0.1713	0.432373	-0.87756
SLC11A1	0.1715	0.432602	-0.672588
CLPTM1L	0.1717	0.432877	0.94106
DCTN3	0.1718	0.43297	-0.651091
RPS19	0.1719	0.433044	0.448775
EXO1	0.1723	0.433726	0.84066
MAML2	0.1731	0.435407	-0.925911
CCDC144CP	0.1733	0.435629	-1.09674
TCF25	0.1736	0.436127	-0.784796
ATF4	0.1737	0.436174	-1.08826
BSN	0.1742	0.436437	0.514041
COL4A1	0.1743	0.436437	0.735232
FGD1	0.1741	0.436437	1.18865
PLK1	0.1743	0.436437	0.671342
RPL31	0.1741	0.436437	0.414369
BHLHE40	0.1747	0.436773	0.858349
EMX2	0.1747	0.436773	-0.379748
TFCP2	0.1747	0.436773	0.463962
CDK17	0.1752	0.437606	-0.696292
C3	0.1753	0.437681	-0.927851
CDK11A	0.1757	0.438288	0.487321
FLVCR1	0.1757	0.438288	0.763738
AUNIP	0.1768	0.439395	0.298748
FOXJ2	0.1767	0.439395	1.05577
LRRC16A	0.1766	0.439395	0.766419
MAGED1	0.1767	0.439395	0.487559
MCM10	0.1764	0.439395	-0.147381
SIN3A	0.1767	0.439395	0.750949
GIGYF2	0.1774	0.440516	0.90007
SPAG9	0.1774	0.440516	0.533911
DOCK2	0.1776	0.440594	0.58881
FAM193A	0.1778	0.440619	-0.828427
MRPS34	0.1777	0.440619	-0.826259
ICK	0.1782	0.44104	0.67358
PER3	0.1781	0.44104	0.954525
CEND1	0.179	0.442411	-0.738367
LRRC75A-AS1	0.1792	0.442411	-0.35495
MYL12B	0.179	0.442411	0.725651
PDCD11	0.1791	0.442411	1.02325
PRR12	0.1792	0.442411	0.886166
WDR33	0.1794	0.442649	0.775976
C1orf43	0.1798	0.44328	-0.573232
HIP1	0.1803	0.443609	-1.15188
MAML1	0.1803	0.443609	0.748243
TTBK2	0.1803	0.443609	1.0333
ZNF518A	0.1802	0.443609	0.0948887
B4GALT4	0.1804	0.443609	-0.32783
MED25	0.1805	0.443684	-0.554706
ECI2	0.1808	0.443999	-0.386696
NACC1	0.1812	0.444447	0.995537
USP48	0.1811	0.444447	0.799906
CPSF1	0.1816	0.44485	-0.894604
DROSHA	0.1816	0.44485	0.671778
NAGA	0.1815	0.44485	-0.411916
KIAA1191	0.1821	0.445414	-0.636649
KSR1	0.182	0.445414	-0.314952
ERRFI1	0.1822	0.445438	0.854761
DMTF1	0.1828	0.446374	0.646374
TPM4	0.1827	0.446374	-0.871721
DPF2	0.1832	0.447156	0.940808
EZH1	0.1833	0.447156	0.604757
BCL2L11	0.1836	0.44759	0.489299
CSNK1D	0.1837	0.44759	-0.992167
C9orf78	0.1841	0.447674	-1.18305
CAT	0.1839	0.447674	0.672654
KMT2C	0.1841	0.447674	-0.824789
RASL10B	0.1839	0.447674	0.401349
FNBP1L	0.1843	0.447846	0.876067
ARHGEF6	0.1848	0.448789	-0.333131
AGAP1	0.1852	0.448983	0.659461
AHNAK	0.1854	0.448983	0.73978
KAT6B	0.1854	0.448983	1.04145
LAMC1	0.1853	0.448983	0.760271
PCLO	0.1854	0.448983	-0.626781
DENR	0.1856	0.449188	0.476518
SH2D4A	0.1857	0.449188	0.492537
GALNS	0.1864	0.450068	0.41032
MID1	0.1862	0.450068	-0.887872
PAXBP1	0.1866	0.450068	0.979067
SIX2	0.1865	0.450068	0.90783
SURF4	0.1863	0.450068	0.309171
SMG6	0.1875	0.452186	1.09023
LRRC23	0.1883	0.453776	-0.882675
COL5A2	0.1887	0.45452	0.603759
CRTC2	0.1891	0.454942	0.910852
USP10	0.1891	0.454942	-0.694548
HNRNPH3	0.1896	0.455315	1.02439
MRPS18A	0.1894	0.455315	0.859044
PELI3	0.1895	0.455315	-0.132293
SLC25A37	0.1899	0.455801	-0.733282
ASCC2	0.1917	0.459671	0.966817
LAMA5	0.1917	0.459671	0.879815
BRI3BP	0.1923	0.460599	0.239746
POR	0.1923	0.460599	-0.483057
CHL1	0.1925	0.460783	0.593516
CWC25	0.1927	0.460784	0.715705
PUM2	0.1928	0.460784	0.866283
SSRP1	0.1927	0.460784	-0.84874
PPP1R10	0.193	0.46093	1.14191
RDX	0.1933	0.461224	0.566199
RPLP1	0.1932	0.461224	-0.807898
ZXDC	0.1936	0.461578	0.463924
CSNK1E	0.1941	0.462532	0.884229
SDC3	0.1948	0.464033	0.317785
ARHGEF2	0.1952	0.46426	0.573714
MOV10	0.1952	0.46426	0.576527
STX4	0.1951	0.46426	0.788665
ZNF91	0.1953	0.46426	-0.344796
DNAJC9	0.1955	0.464379	0.877937
ZNF644	0.1957	0.46456	0.707076
TNFSF12	0.1958	0.464614	0.367592
HNRNPF	0.1966	0.465972	-1.07393
PRDX4	0.1967	0.465972	-0.429427
RPS10	0.1967	0.465972	-0.784415
SP2	0.1969	0.466033	0.938379
TNS1	0.1969	0.466033	-1.13842
DIP2B	0.1971	0.466253	0.769729
FSCN1	0.1976	0.46714	0.823111
ZBTB3	0.1978	0.467451	0.562104
CLINT1	0.198	0.467528	-0.717746
ARFGAP3	0.1984	0.467657	0.880039
ASAP2	0.1983	0.467657	0.810953
RBM33	0.1983	0.467657	0.859533
ARHGEF4	0.2	0.467822	0.413374
BAIAP2	0.1994	0.467822	-1.13368
CPT1A	0.1992	0.467822	0.868975
FCHO1	0.1996	0.467822	0.79208
GTF2A1	0.1996	0.467822	0.923293
INPP5J	0.1993	0.467822	0.0862498
LAMB3	0.1999	0.467822	1.0308
NSD1	0.1996	0.467822	-1.11187
PKN2	0.1999	0.467822	0.112862
PRF1	0.2	0.467822	0.398818
RBMS2	0.1994	0.467822	0.607549
SRPK2	0.1985	0.467822	-0.539251
TF	0.2	0.467822	-1.05401
VAV2	0.199	0.467822	0.656701
ZNF324	0.1991	0.467822	0.701062
PBRM1	0.2004	0.468494	0.828908
APOL2	0.2011	0.468887	0.339986
ELK1	0.2007	0.468887	-0.947719
GPC1	0.2009	0.468887	-0.712793
VARS	0.2009	0.468887	0.751276
XRN1	0.2011	0.468887	0.0475212
VCP	0.2015	0.469491	0.713703
KDM4B	0.2022	0.470783	-0.298363
COIL	0.2027	0.471828	0.124726
MN1	0.2032	0.472519	1.04157
PACSIN3	0.2032	0.472519	0.460576
ARHGEF12	0.2035	0.472585	-1.04413
RPL19	0.2034	0.472585	-0.98107
LIMCH1	0.2036	0.472665	-0.886611
WBP1L	0.2037	0.472665	-1.22028
ELF4	0.2041	0.472937	0.910867
SOD1	0.204	0.472937	0.752646
ATF6	0.2051	0.474327	-0.625715
PLEKHA5	0.2051	0.474327	-0.586002
SNX9	0.2051	0.474327	0.531574
TANC1	0.2049	0.474327	0.939283
TMTC2	0.2055	0.475052	0.657417
CD97	0.2059	0.475334	0.68168
RFX1	0.2059	0.475334	-0.0477495
CELSR3	0.206	0.475473	0.392309
C6orf47	0.2067	0.476177	0.289879
MLYCD	0.2068	0.476177	0.2808
OGDH	0.2066	0.476177	-0.265432
REXO4	0.2066	0.476177	-0.467337
POLA1	0.2071	0.476733	1.01794
CIITA	0.2077	0.477151	0.569013
LATS2	0.2076	0.477151	-0.46385
PDAP1	0.2075	0.477151	-1.03222
TPT1	0.2077	0.477151	0.980677
COG4	0.208	0.477549	0.506147
CCNT2	0.2084	0.477946	0.875425
GRIPAP1	0.2085	0.477946	0.910705
WDR60	0.2084	0.477946	-1.05822
AP1B1	0.2089	0.478114	-0.809488
CAAP1	0.2092	0.478114	1.08575
MPHOSPH9	0.2091	0.478114	-0.368865
OSBPL2	0.209	0.478114	0.787279
VPS52	0.2087	0.478114	-0.491013
FMNL3	0.2096	0.478965	0.67071
EDIL3	0.2101	0.479542	-0.417933
G3BP1	0.2104	0.479542	-0.75267
LILRB1	0.2105	0.479542	0.595911
LMCD1	0.2105	0.479542	0.723572
RHOV	0.2103	0.479542	0.735752
TRAPPC12	0.2102	0.479542	-0.555185
KIAA0355	0.2108	0.479961	-0.529179
ACTR3B	0.211	0.48008	0.599811
AASS	0.2115	0.480135	-1.0251
ARRB1	0.2114	0.480135	0.548041
NDE1	0.2113	0.480135	-0.419614
SLC25A3	0.2113	0.480135	-0.565936
MKI67	0.2119	0.480764	-0.875688
HNRNPA0	0.2121	0.481052	-0.438345
TRIM41	0.2123	0.481292	-0.589525
DIDO1	0.2124	0.481334	0.873821
PLEKHG4B	0.2127	0.481338	0.336245
PYGL	0.2126	0.481338	0.55692
EEF1D	0.2131	0.481751	0.29117
SH3BP2	0.2132	0.481751	-0.681278
ZNF865	0.2131	0.481751	-0.891931
TCEAL4	0.2144	0.484372	0.839779
JARID2	0.215	0.484944	-0.526151
RAF1	0.2148	0.484944	0.509635
TLE4	0.215	0.484944	0.811952
MORF4L2-AS1	0.2153	0.485247	0.0714373
DENND1C	0.2154	0.485285	0.69704
PLXND1	0.2158	0.485922	-0.9952
ERCC6L2	0.216	0.486003	-0.371264
GRB2	0.2161	0.486003	-0.621602
MRPL28	0.2163	0.48623	0.952678
AFG3L2	0.2165	0.486581	-0.687336
RPS16	0.217	0.487403	-0.239185
SRGAP2	0.2174	0.487856	-0.96044
WIPF2	0.2174	0.487856	1.11809
ZDHHC12	0.218	0.488749	0.454728
FUZ	0.2182	0.489053	-0.0355116
SRP14	0.2183	0.489053	-0.641835
HDAC6	0.219	0.490359	0.976538
PLAC4	0.2192	0.490548	0.808491
PBXIP1	0.2196	0.490946	-0.272704
TSC1	0.2195	0.490946	0.202737
RBM28	0.2198	0.491111	-0.494082
FLNA	0.2203	0.49167	-0.723797
MAP4	0.2203	0.49167	0.359304
RNF19B	0.2204	0.49167	-0.23204
IFITM1	0.2206	0.491945	0.942906
FAM168B	0.2214	0.493355	0.653407
CLMN	0.2215	0.493374	-0.596377
MEIS2	0.2216	0.493386	-0.286453
EIF3A	0.2217	0.493428	-0.695204
FZR1	0.222	0.49359	-0.718852
SND1	0.222	0.49359	0.891942
DOPEY2	0.2223	0.493898	0.118869
PITPNM1	0.2225	0.494006	0.359536
RAB29	0.223	0.494858	0.13027
SMOC1	0.2232	0.49506	1.06844
FUT8	0.2233	0.495203	-0.339883
SHC2	0.2235	0.495268	0.62319
SUV420H1	0.2237	0.495587	0.488021
PTPRN	0.224	0.495847	0.943861
MAP6	0.2245	0.496573	0.550247
TOX4	0.2245	0.496573	0.673165
GIMAP7	0.225	0.497107	-0.763055
SPATS2	0.2249	0.497107	-0.53888
ARHGEF37	0.2253	0.497585	0.135107
RNF44	0.2258	0.497925	0.666808
RPL11	0.2257	0.497925	-0.426177
TBRG4	0.2258	0.497925	-0.426531
USP36	0.226	0.498104	0.812624
PSMD8	0.2262	0.498161	0.323835
CRISPLD2	0.2273	0.500335	-0.507129
TSPAN14	0.2274	0.500335	0.745477
AHDC1	0.2276	0.500568	0.696735
SVEP1	0.2283	0.501831	0.385673
SNX1	0.2286	0.50237	-0.286491
EGLN1	0.2289	0.502748	0.146154
ATF7IP	0.2305	0.505575	0.58638
FAM98A	0.2304	0.505575	-0.372909
STIL	0.2314	0.50704	0.294312
WDTC1	0.2313	0.50704	0.424303
KRTAP10-3	0.2315	0.507161	0.36752
PGM3	0.2316	0.507161	-0.488219
HYOU1	0.232	0.507281	-0.868148
MED13L	0.2319	0.507281	-0.916393
SLC20A1	0.232	0.507281	0.343287
CSRP1	0.2327	0.507398	0.710189
HSD17B10	0.2326	0.507398	0.755982
PRPS2	0.2326	0.507398	0.353723
RNF40	0.2325	0.507398	0.608339
VWA8	0.2326	0.507398	-0.597748
PGD	0.2328	0.507441	0.178087
[truncated: 2,358 more rows]

## Sheet: CIS - Set 2 pvals
Genes	pval	qval	Difference (Healthy mean - CIS-Set 2 mean)
GATAD2A	0.0001	0.0002864	-3.64172
PLCG1	0.0001	0.000616018	-3.63785
TBC1D2B	0.0001	2.50715e-05	-3.56036
TNFRSF1B	0.0001	0.0002864	-3.52256
SYNJ2	0.0001	0.00235699	-3.47634
FAM83G	0.0001	0.00289608	-3.18926
ASB1	0.0001	0.0002864	-3.1383
ZNF286A	0.0001	0.00147018	-3.11073
WDR6	0.0001	0.00280841	-2.97667
NUDT1	0.0001	0.00257459	-2.9597
ATXN7L3	0.0001	0.00280841	-2.94902
NEDD4	0.0001	0.0002864	-2.89658
KCND1	0.0001	0.0002864	-2.87363
DDOST	0.0001	0.00733605	-2.86285
ZNF335	0.0002	0.0093444	-2.85565
GATAD2B	0.0001	0.00280841	-2.8194
VPS13D	0.0001	0.00496902	-2.80886
PTPRJ	0.0001	0.00171678	-2.69898
RBM26	0.0001	0.00201359	-2.68343
HNRNPUL2	0.0001	0.0002864	-2.61412
RBM12	0.0001	0.00811073	-2.61374
FNBP4	0.0001	0.00632881	-2.60256
MTF1	0.0001	0.00463492	-2.59619
GRIN1	0.0003	0.0127338	-2.5769
R3HDM2	0.0006	0.0182331	-2.56527
BAHCC1	0.003	0.0480541	-2.52873
NPAT	0.0015	0.0308933	-2.51755
MIA3	0.0006	0.0179337	-2.50863
RAPGEF1	0.0019	0.036671	-2.49093
ELF4	0.0002	0.0093444	-2.43933
ARID5A	0.0023	0.0394768	-2.43575
GOLGA6L5P	0.0005	0.015841	-2.42819
SMC1A	0.0002	0.0093444	-2.42218
PATL1	0.0035	0.0515452	-2.41386
FLII	0.0032	0.0489524	-2.41211
CANX	0.0003	0.0135707	-2.4093
HIF1A	0.0003	0.012139	-2.37126
NR2F2	0.0039	0.0534612	-2.33366
CCDC9	0.0021	0.0387293	-2.32029
SSH2	0.0004	0.0152101	-2.29614
ARHGDIA	0.0008	0.0222884	-2.29068
HGS	0.0003	0.0123979	-2.25772
CYB5R3	0.0001	0.00608251	-2.25716
KIAA0947	0.0039	0.0534229	-2.24674
CAP2	0.0001	0.00280841	-2.24065
TYROBP	0.0001	0.00690306	-2.23185
STAT5B	0.0001	0.00284877	-2.22559
RIMS2	0.0009	0.0237455	-2.21731
DHX9	0.0011	0.0253039	-2.15704
CDH2	0.0002	0.0116124	-2.15583
UQCRQ	0.0001	0.00147018	-2.15539
KANSL1	0.0004	0.014438	-2.15156
PLA2G16	0.0001	0.00201359	-2.14014
MTMR1	0.0001	0.00147018	-2.13694
PAX5	0.0005	0.0158409	-2.1362
SUPT7L	0.0001	0.00463492	-2.13461
SH3PXD2B	0.0009	0.0232084	-2.11808
PTPRS	0.0054	0.0653163	-2.11279
G6PD	0.0001	0.00856525	-2.1112
TOP2A	0.0038	0.0527911	-2.10817
PRKD2	0.0002	0.00996859	-2.09133
MPG	0.0008	0.0223699	-2.07872
SNAI2	0.0004	0.0145146	-2.0689
RBM42	0.0003	0.0142479	-2.05741
KCTD17	0.0004	0.0148701	-2.05176
ALDH7A1	0.0012	0.0270444	-2.03543
PACS2	0.0001	0.00681069	-2.03106
FAM53C	0.0003	0.0116124	-2.0218
ADARB1	0.0134	0.106146	-2.01479
SOX9-AS1	0.0008	0.021361	-2.00695
DHX34	0.0017	0.0344064	-2.00199
RABEP1	0.0023	0.0403794	-1.99866
BAG3	0.002	0.0369213	-1.98079
DPYSL3	0.0021	0.0384817	-1.97705
DLD	0.0001	0.00258777	-1.97644
LEMD3	0.0014	0.0304008	-1.96866
CDK5RAP3	0.0028	0.0463487	-1.96716
ASXL1	0.0055	0.0660532	-1.96133
ENO1	0.0001	0.00693393	-1.95638
YIPF5	0.0001	0.00280841	-1.95574
MAP3K11	0.0023	0.0394768	-1.95147
BCORL1	0.0001	0.00530394	-1.95045
RPL10A	0.0001	0.00904124	-1.94943
F5	0.0154	0.115763	-1.94921
CLTB	0.0005	0.015841	-1.94668
METAP2	0.0073	0.0779394	-1.94403
SH3BP1	0.0039	0.0534229	-1.94298
PLCB3	0.0006	0.0189504	-1.93923
POLA1	0.0126	0.103457	-1.93126
SLC12A5	0.0007	0.0207344	-1.92456
SORBS3	0.0143	0.110454	-1.92276
CLASRP	0.0113	0.097278	-1.91341
ZMIZ2	0.0035	0.0515452	-1.91134
FIP1L1	0.0085	0.0841595	-1.91086
MUC16	0.0009	0.0232662	-1.9067
SON	0.0014	0.0299014	-1.89342
DNAJC11	0.0009	0.0232662	-1.88728
TMEM214	0.0212	0.137931	-1.88331
SLC27A3	0.0005	0.015841	-1.88325
ARHGAP32	0.0308	0.173175	-1.88226
TRMT2B	0.0358	0.185283	-1.8787
SIK3	0.0004	0.014438	-1.87398
WDR70	0.0004	0.0146956	-1.87262
ZDHHC7	0.0002	0.00916826	-1.87071
CHD6	0.0024	0.0406972	-1.87026
NR2C2	0.0083	0.0835042	-1.86953
HELZ	0.0267	0.158287	-1.8668
LTBR	0.0011	0.0262135	-1.86349
CTSA	0.0002	0.0109908	-1.86317
SUMF2	0.0003	0.0139062	-1.8587
CBX6	0.0008	0.0222884	-1.85176
RBFOX2	0.0048	0.0608531	-1.84637
RCOR3	0.0008	0.0226094	-1.83333
IRF2BP2	0.0029	0.0470913	-1.82663
TCEB3	0.0072	0.0779394	-1.82162
HERC2	0.0243	0.150306	-1.81646
FAM50A	0.0083	0.0835042	-1.81024
PRDX5	0.0002	0.0111962	-1.80937
CBLL1	0.0084	0.0835042	-1.80851
SEC23A	0.0087	0.085622	-1.79607
PFKP	0.002	0.0369213	-1.79324
NAF1	0.0034	0.0511064	-1.79214
INCENP	0.0153	0.115705	-1.79199
COL4A3	0.0004	0.0145354	-1.78798
ACSF2	0.0073	0.0779394	-1.78331
NUP210	0.0022	0.0389336	-1.77983
YKT6	0.0003	0.0116817	-1.7775
RNF166	0.0004	0.014438	-1.77709
MLST8	0.0066	0.0738983	-1.77491
RNF44	0.0171	0.122845	-1.77036
LEF1	0.0001	0.00280841	-1.76611
KMT2D	0.0024	0.0406972	-1.76161
MYADM	0.0034	0.0507825	-1.748
TNRC18	0.0064	0.0731399	-1.74648
SCD	0.0018	0.0357684	-1.74325
SMOC1	0.0026	0.0434558	-1.7404
WWC2	0.0015	0.0308933	-1.73999
SDC3	0.0177	0.125192	-1.73897
SHISA4	0.0027	0.0457406	-1.7371
PCBP1	0.0038	0.0526979	-1.73668
DOCK1	0.0078	0.0802609	-1.73604
PLEKHG3	0.0031	0.0489524	-1.73173
GRIPAP1	0.0022	0.0389336	-1.72762
CS	0.0001	0.00812353	-1.72664
LSR	0.0029	0.046678	-1.72607
HNRNPH3	0.0211	0.137931	-1.72604
GTF2A1	0.0277	0.161545	-1.71925
NRIP1	0.0023	0.0403794	-1.71143
SVIL	0.0093	0.0877986	-1.70508
PITPNM2	0.002	0.0379171	-1.69944
KCMF1	0.0143	0.110454	-1.69882
FADS2	0.0006	0.0176375	-1.69739
FOXO6	0.012	0.0998491	-1.69496
TPP1	0.0038	0.0526979	-1.69495
ANP32B	0.0274	0.160527	-1.6924
FAM222B	0.0007	0.0207142	-1.69237
HSPA5	0.0038	0.0526979	-1.68862
RUNX1	0.0272	0.159193	-1.68639
PICALM	0.0097	0.0904878	-1.68532
CCDC88C	0.0005	0.0164183	-1.67851
MORF4L1	0.0039	0.0532173	-1.67798
N4BP2	0.0072	0.0779394	-1.67587
MYLK3	0.009	0.0856293	-1.67495
SIK2	0.0061	0.0712102	-1.66903
OTUD7B	0.008	0.0815114	-1.66215
COG7	0.0004	0.0152098	-1.6591
LTBP2	0.0168	0.120516	-1.65128
KAT6A	0.0089	0.0856293	-1.64501
TCHP	0.0338	0.179109	-1.64341
SPG20	0.0009	0.0231488	-1.63995
KIF1C	0.0085	0.0842842	-1.63957
NEO1	0.0004	0.0142535	-1.63859
CLASP1	0.0016	0.0328806	-1.63208
NOTCH3	0.0132	0.105602	-1.63164
RBM3	0.0021	0.0389336	-1.62488
POMP	0.0001	0.00473255	-1.62441
CSNK1E	0.001	0.0242792	-1.62293
C5orf24	0.0047	0.0600997	-1.62192
FUBP3	0.001	0.0243865	-1.61796
REEP4	0.0004	0.0142535	-1.61364
RREB1	0.0063	0.0725356	-1.61128
NFAT5	0.0019	0.0363148	-1.60951
PNN	0.0007	0.0196609	-1.60637
PSMD8	0.0041	0.0547157	-1.60599
GFM1	0.0093	0.0877986	-1.60397
HIST1H2AM	0.0001	0.00280841	-1.5988
BCAP31	0.015	0.114815	-1.59877
ATF6B	0.0195	0.131617	-1.59851
GIGYF2	0.0199	0.134114	-1.59677
FAM127B	0.0034	0.0507186	-1.59602
GLTSCR1L	0.0005	0.0170065	-1.59259
R3HCC1L	0.003	0.0480541	-1.58957
ZNF579	0.0105	0.0945484	-1.58681
FARSA	0.0032	0.0489524	-1.58577
EIF3F	0.0033	0.0502316	-1.58433
KHSRP	0.0088	0.0856293	-1.58286
SYNE2	0.0066	0.0738309	-1.58157
LOC728613	0.0003	0.0126108	-1.58126
AMOTL1	0.0133	0.106146	-1.58113
APPL1	0.0005	0.015841	-1.57679
CAMK2N1	0.0004	0.0152101	-1.57676
DUSP16	0.0017	0.0336566	-1.5758
SMARCA4	0.0088	0.0856293	-1.57308
SLFN5	0.001	0.0244867	-1.57149
SUGP1	0.0002	0.0113661	-1.56175
GSK3A	0.0002	0.0094688	-1.55581
MRPS15	0.0002	0.0093444	-1.54914
ARHGEF18	0.0002	0.0116124	-1.54527
LRP1B	0.0158	0.117012	-1.54272
PRPF38B	0.0031	0.0489524	-1.54105
MGAT5B	0.0174	0.124022	-1.54059
TLN2	0.0108	0.0965951	-1.53813
TGS1	0.0119	0.099656	-1.53346
EAPP	0.0154	0.115906	-1.53144
CHD4	0.0192	0.131089	-1.52669
CHMP4A	0.0378	0.190811	-1.52637
IFT74	0.0331	0.177875	-1.5261
ZNF76	0.0194	0.131349	-1.52222
NPM1	0.0078	0.0804702	-1.52105
MYC	0.0039	0.0534229	-1.52055
TSHZ1	0.0004	0.014438	-1.51473
TGOLN2	0.0022	0.0389336	-1.51405
PTK2B	0.0026	0.04411	-1.51401
BRD2	0.0069	0.0754705	-1.51203
PTPRC	0.0185	0.12883	-1.51058
F3	0.005	0.0624159	-1.50894
COL15A1	0.0014	0.0304008	-1.50781
PSME4	0.0063	0.0722859	-1.50115
TRERF1	0.0187	0.129698	-1.49987
CD99L2	0.0155	0.116144	-1.49951
TMEM106A	0.0013	0.0296041	-1.49763
GRN	0.0006	0.0175942	-1.4938
TBL1X	0.0001	0.0090567	-1.49347
EXOC3	0.0064	0.0731399	-1.49206
RASD2	0.0013	0.029076	-1.48819
MMP25	0.0008	0.021361	-1.47999
BCAS3	0.0309	0.173175	-1.47862
TRIM56	0.0264	0.157526	-1.47764
KPNB1	0.0225	0.143761	-1.47627
KIF5A	0.001	0.0242792	-1.47327
GAPVD1	0.013	0.105294	-1.47243
ZBTB33	0.0159	0.117532	-1.47182
MADD	0.016	0.117598	-1.47083
IRAK1	0.0069	0.0754705	-1.46971
AGPAT1	0.0092	0.0871776	-1.4697
QPCTL	0.0001	0.00496902	-1.46931
ANAPC5	0.0001	0.0077435	-1.46353
DIP2B	0.0283	0.163763	-1.46161
DDHD1	0.0117	0.0988322	-1.4604
DCAF11	0.0045	0.0588277	-1.46021
DLX3	0.0007	0.0198631	-1.45927
DMAP1	0.0004	0.0145146	-1.45882
LOC100288778	0.0035	0.0514235	-1.45828
GLTSCR1	0.0183	0.128026	-1.45774
DUSP1	0.0009	0.0236344	-1.45679
ZNFX1	0.001	0.0242792	-1.45522
RRP1B	0.0377	0.190585	-1.4542
EXPH5	0.0046	0.0588953	-1.45154
LRP5	0.017	0.121785	-1.44883
NUP62	0.0136	0.107192	-1.44798
GNAI2	0.0013	0.029076	-1.44632
GNAS	0.0214	0.138883	-1.44481
BMS1	0.0062	0.0716249	-1.44322
FNDC3B	0.0208	0.136181	-1.44043
TRAP1	0.0089	0.0856293	-1.43998
RANBP10	0.0135	0.106387	-1.43449
MRPL24	0.0077	0.0802609	-1.43438
STXBP2	0.0089	0.0856293	-1.43363
PLAC4	0.0034	0.0507825	-1.43283
SLC29A1	0.0058	0.0683297	-1.4327
SART1	0.0333	0.178007	-1.43131
MAP3K10	0.0004	0.0145146	-1.43106
AP2M1	0.0067	0.0741348	-1.43022
MBD2	0.0034	0.0511158	-1.42911
KLHL5	0.0033	0.0499233	-1.4255
SPRED2	0.01	0.0919206	-1.42332
BCOR	0.0369	0.188141	-1.42297
AGAP1	0.0344	0.18081	-1.42171
UBXN1	0.0275	0.160528	-1.42165
SCML1	0.0363	0.186095	-1.42161
RGL2	0.0212	0.137931	-1.42048
SLC3A2	0.0075	0.0790163	-1.42026
CAPZB	0.0336	0.178778	-1.41843
HERC1	0.0061	0.0712102	-1.41805
ELK4	0.009	0.0860033	-1.41574
FAU	0.0009	0.0232662	-1.41242
CCNB1IP1	0.0194	0.131349	-1.40963
UBAP2	0.0035	0.0513064	-1.40781
AVL9	0.011	0.097278	-1.40583
GAS2L3	0.0015	0.0317277	-1.40542
YWHAE	0.0271	0.159193	-1.40486
NCOA1	0.0088	0.0856293	-1.40449
KIAA1549	0.0008	0.0226094	-1.40421
MAMLD1	0.0068	0.0750477	-1.40087
GPATCH8	0.0048	0.0602944	-1.39875
ZCCHC2	0.007	0.0767561	-1.39826
RIC8A	0.0119	0.099656	-1.39781
NT5C3A	0.0001	0.0055634	-1.39632
TCF4	0.0032	0.0492947	-1.39319
HSP90AB1	0.0129	0.104918	-1.39141
TRAK2	0.005	0.0625093	-1.38816
H3F3B	0.0331	0.177875	-1.38769
NKRF	0.0242	0.150007	-1.38741
FURIN	0.008	0.0815114	-1.38349
SNAP91	0.0341	0.179542	-1.38254
ARHGEF10L	0.0117	0.0990621	-1.38178
MITF	0.0119	0.099656	-1.3801
ZNF451	0.0043	0.0570305	-1.37784
SEC24D	0.0212	0.138043	-1.37745
C6orf132	0.0166	0.119746	-1.37604
ADAM15	0.0045	0.0585443	-1.37414
MTSS1L	0.003	0.0480541	-1.37195
YY1	0.0001	0.00280841	-1.36828
FBRS	0.0132	0.105602	-1.36697
SHC1	0.0177	0.125474	-1.36664
MCM5	0.0207	0.136181	-1.35958
ZMYND8	0.0191	0.130738	-1.35527
CCNF	0.0018	0.0355412	-1.35497
GABPB1	0.0189	0.130212	-1.3489
HECTD1	0.0051	0.0626925	-1.34567
EIF4E3	0.009	0.0856293	-1.34363
GRIA1	0.0053	0.0641795	-1.34019
PDXK	0.0017	0.0335127	-1.3374
CLPTM1	0.0113	0.0973547	-1.33671
ITPRIP	0.0106	0.095032	-1.33654
LANCL1	0.013	0.104918	-1.32875
WIPF1	0.0155	0.11605	-1.32747
KIF27	0.0066	0.0738309	-1.32416
SRSF3	0.0021	0.0389336	-1.32359
TNS4	0.0228	0.144317	-1.32113
ROCK2	0.0153	0.115705	-1.31879
UBE2H	0.0112	0.097278	-1.31481
SLC25A5	0.0037	0.0526979	-1.31354
RNF213	0.0264	0.157526	-1.31189
TMEM79	0.0174	0.124026	-1.30929
DDX1	0.0189	0.130212	-1.30891
ABCC3	0.0113	0.0973547	-1.30769
SORT1	0.0011	0.0262135	-1.3067
TAOK1	0.0163	0.118824	-1.30426
SEMA7A	0.0113	0.0973497	-1.30352
FBXO11	0.0061	0.0715763	-1.3033
PTMS	0.0089	0.0856293	-1.30227
GFPT1	0.0172	0.122845	-1.30193
AP2A1	0.0184	0.128512	-1.30165
ZNF174	0.0022	0.0389336	-1.29762
ME2	0.0083	0.0835042	-1.29661
NGFRAP1	0.0268	0.158665	-1.29579
PRDM10	0.0217	0.139829	-1.29278
NFE2L2	0.0073	0.0779394	-1.29055
SYNGAP1	0.0156	0.116315	-1.28801
INO80D	0.016	0.117598	-1.28477
ACACA	0.0073	0.0779394	-1.28298
ARID3B	0.0026	0.0441344	-1.27805
RUFY1	0.0166	0.119746	-1.27351
FMNL2	0.0032	0.0489524	-1.26904
STMN1	0.0004	0.0152101	-1.2642
SH2D2A	0.0201	0.134493	-1.26248
RILPL2	0.0215	0.139077	-1.25699
NUP153	0.0117	0.0989707	-1.25662
KLHL24	0.0219	0.141082	-1.25533
GLTSCR2	0.0316	0.175127	-1.2546
TTLL5	0.0362	0.185957	-1.25331
EYA3	0.0151	0.115345	-1.25041
ANKFY1	0.0079	0.0811985	-1.25014
ATXN2	0.0349	0.181713	-1.24412
INPP4A	0.0061	0.0715763	-1.24294
TNFRSF1A	0.0224	0.143477	-1.24183
LIMK2	0.0157	0.11659	-1.23922
ELFN1-AS1	0.0062	0.0722859	-1.23781
UNK	0.003	0.0480541	-1.23778
SLITRK5	0.0024	0.0406972	-1.23679
ACAD9	0.0129	0.104918	-1.23486
ZNF688	0.0359	0.185531	-1.23114
EPC2	0.0307	0.173175	-1.23086
KIRREL	0.0112	0.097278	-1.22974
ARID2	0.0047	0.0595466	-1.22579
KIAA1468	0.0126	0.103457	-1.22527
POLR1A	0.0206	0.136181	-1.21365
MCM6	0.0004	0.0153344	-1.2119
USP1	0.0119	0.099656	-1.20988
MARK3	0.0208	0.136181	-1.20947
PPP2R5D	0.0236	0.147517	-1.20936
DVL2	0.0382	0.19206	-1.2084
LCP1	0.0154	0.115906	-1.20106
BAG4	0.028	0.162918	-1.20067
PPP5C	0.0142	0.110454	-1.19936
IRF3	0.036	0.185957	-1.19749
SLC16A3	0.0025	0.0420772	-1.19394
PXN	0.0066	0.0738309	-1.19359
ATF5	0.0133	0.106146	-1.19223
PAN3	0.0331	0.177875	-1.19159
C1R	0.0003	0.012139	-1.1895
EIF3L	0.0394	0.196909	-1.18721
EVI2B	0.0314	0.174839	-1.1872
GPALPP1	0.0013	0.029076	-1.18132
MAP6	0.0194	0.131349	-1.18043
HEMGN	0.0256	0.154973	-1.1794
CDC25B	0.0317	0.175416	-1.17538
TLK2	0.0134	0.106239	-1.17415
MOB3A	0.0132	0.105602	-1.17159
NFIA	0.0335	0.178673	-1.17105
SULT1B1	0.0047	0.0600997	-1.16871
PALMD	0.018	0.126464	-1.16588
POLR2H	0.0002	0.0097061	-1.16449
STRN3	0.0215	0.139077	-1.15651
TCERG1	0.0161	0.117917	-1.15444
NDUFS7	0.001	0.0244867	-1.15362
TBL1XR1	0.0325	0.176633	-1.14951
RFC1	0.0372	0.189212	-1.14787
SALL1	0.0346	0.181112	-1.14722
MAN2A2	0.0111	0.097278	-1.1452
SOS1	0.0084	0.084008	-1.14409
TFRC	0.0021	0.0389336	-1.14299
IQCE	0.0278	0.161766	-1.13841
ITGB4	0.0037	0.0526979	-1.13773
PRR14L	0.0392	0.196267	-1.1362
CEP290	0.0311	0.17368	-1.13602
CCND3	0.0254	0.15431	-1.13425
MT2A	0.0207	0.136181	-1.13273
AGO1	0.0001	0.00816045	-1.13266
FAM13B	0.0096	0.089684	-1.1293
AFAP1	0.019	0.130679	-1.12899
KIAA1217	0.0244	0.150306	-1.12764
CDK5R2	0.0332	0.177875	-1.12686
EDF1	0.0302	0.170976	-1.12573
WDTC1	0.0007	0.0199224	-1.12391
ZSWIM1	0.0183	0.127791	-1.12027
ATP5B	0.0095	0.0886557	-1.11548
NEK9	0.0101	0.0925101	-1.11319
PSMC4	0.0037	0.0526979	-1.10885
PCDHB14	0.0088	0.0856293	-1.10816
NUDCD3	0.002	0.0369213	-1.10733
TMEM106C	0.0289	0.166025	-1.10528
ZFYVE20	0.0308	0.173175	-1.10407
ZXDC	0.0021	0.0389336	-1.10356
PCDHGA7	0.0045	0.0585443	-1.10327
KIF4A	0.0114	0.0973599	-1.103
ERC1	0.0103	0.093787	-1.10234
EIF1	0.0201	0.134493	-1.10164
JUNB	0.0152	0.115541	-1.09913
PTPN6	0.0047	0.0595466	-1.09902
PCYT1A	0.0028	0.0464438	-1.09729
TNRC6B	0.0206	0.136181	-1.09598
PTTG1IP	0.0129	0.104851	-1.09421
SIGMAR1	0.0244	0.150306	-1.09345
MED29	0.0329	0.177875	-1.0892
NCOA7	0.0085	0.084008	-1.08818
LTA4H	0.0091	0.0863799	-1.0877
CELF1	0.0264	0.157526	-1.08463
ASS1	0.0099	0.0914686	-1.08171
LARP4	0.0074	0.0787253	-1.08113
SHMT2	0.0077	0.0802609	-1.0788
RPS26	0.0046	0.0589068	-1.07715
AGFG1	0.0077	0.0802609	-1.07662
KDM3A	0.033	0.177875	-1.07547
ANKRD52	0.0051	0.0627143	-1.07312
KIF16B	0.0037	0.0526979	-1.06191
LOC440434	0.0119	0.099656	-1.06162
CSDE1	0.0283	0.163637	-1.05984
CCDC47	0.0361	0.185957	-1.05908
HNRNPR	0.0027	0.0456589	-1.05826
PLCD3	0.0065	0.0732014	-1.05643
PRMT5	0.0193	0.131089	-1.0521
PAK2	0.0295	0.168083	-1.04995
HSD17B10	0.0261	0.156857	-1.04904
CREB3L2	0.0167	0.120338	-1.04904
ZNF275	0.0056	0.0672529	-1.04416
JMJD1C	0.0372	0.189212	-1.03994
GADD45GIP1	0.012	0.0998491	-1.03068
PDE1C	0.012	0.0998491	-1.03012
DHX16	0.0012	0.0280118	-1.01607
FDPS	0.025	0.152233	-1.01495
FGFR1	0.0362	0.185957	-1.00988
RORC	0.0153	0.115763	-1.00748
COX10	0.0377	0.190673	-1.00743
TGFBI	0.0398	0.197804	-1.00093
CCDC66	0.0044	0.0579101	-1.00007
IARS	0.01	0.0919206	-0.996337
ZHX3	0.0269	0.158665	-0.99618
MYPOP	0.026	0.156051	-0.99383
PRKCZ	0.03	0.170238	-0.992139
TMBIM6	0.033	0.177875	-0.991879
PRR11	0.0114	0.0974571	-0.990389
STAT4	0.0354	0.184009	-0.987542
GATS	0.0173	0.123547	-0.983119
MAGED1	0.0397	0.197804	-0.980138
BANF1	0.0227	0.144317	-0.980049
MAN1A2	0.0074	0.0787253	-0.978984
PARN	0.0127	0.10393	-0.97858
SYT1	0.0341	0.179542	-0.97572
NDUFB4	0.0323	0.175914	-0.974342
LYST	0.0271	0.159193	-0.969852
AKR1C1	0.0086	0.0842924	-0.965261
APMAP	0.0078	0.0807203	-0.964552
PSMF1	0.005	0.0624193	-0.958879
CTNNB1	0.016	0.117598	-0.954465
TRAK1	0.0094	0.0881846	-0.952043
RPS6KA4	0.0012	0.0271063	-0.949672
ABHD14B	0.0244	0.150317	-0.949543
AGFG2	0.025	0.152233	-0.944346
LYRM7	0.0079	0.0812689	-0.943795
HIST1H2BD	0.0081	0.0827049	-0.943783
GTF2H1	0.0011	0.0262135	-0.937797
PPIL3	0.0056	0.0672529	-0.935759
B4GALT5	0.0347	0.181485	-0.934147
FLVCR1	0.0174	0.123876	-0.934007
VAV2	0.0295	0.168083	-0.933781
ANGEL2	0.0147	0.112581	-0.932505
FBXL18	0.0225	0.143761	-0.932363
RASL10B	0.0357	0.185186	-0.928364
TSN	0.0218	0.14042	-0.915905
PIM1	0.0316	0.175335	-0.913423
RUFY3	0.0107	0.0958045	-0.910712
ZDHHC12	0.0317	0.175381	-0.909604
LRRK2	0.0114	0.0977952	-0.909468
NUSAP1	0.0269	0.158676	-0.908519
LDOC1	0.0106	0.095032	-0.90686
LOXL2	0.0202	0.134571	-0.904606
FAM134A	0.0121	0.100292	-0.901042
CHMP4B	0.0322	0.175914	-0.900544
CLN6	0.0381	0.191555	-0.892541
SURF4	0.0187	0.129698	-0.888623
PPP3CA	0.0155	0.116144	-0.888297
CAT	0.027	0.158707	-0.88789
STRIP1	0.0129	0.104883	-0.879954
DUS3L	0.0053	0.0648056	-0.879903
SEC16A	0.0291	0.166891	-0.878131
GREB1L	0.0318	0.175416	-0.875989
TOMM22	0.0017	0.0343393	-0.872333
MRPL10	0.0057	0.0683297	-0.863862
FAM114A2	0.0059	0.0693826	-0.857228
AMPD2	0.03	0.170238	-0.855163
ZNF33A	0.0166	0.120096	-0.852106
H1FX	0.0249	0.151746	-0.851428
SHMT1	0.0298	0.169267	-0.848505
MAST3	0.0018	0.0355412	-0.842342
IKZF1	0.0339	0.179218	-0.83882
PJA1	0.0118	0.0990682	-0.838628
STAU1	0.0281	0.162934	-0.833738
LAMTOR4	0.0073	0.0779394	-0.83224
PGD	0.0363	0.186095	-0.829352
CTDNEP1	0.0355	0.184471	-0.828894
PTRF	0.01	0.0921465	-0.824559
KANK1	0.0228	0.144317	-0.819446
ACAD11	0.0191	0.130738	-0.817246
FECH	0.0112	0.097278	-0.804662
SLC16A9	0.038	0.19122	-0.802528
FBN1	0.0338	0.179109	-0.799054
CCDC59	0.0398	0.197804	-0.785618
LCA5	0.0285	0.164321	-0.775546
CTBP2	0.0373	0.189368	-0.765223
GPAA1	0.0098	0.0908883	-0.765131
SKA2	0.0083	0.0835042	-0.761007
DBNL	0.0313	0.174839	-0.756986
PSMA7	0.0236	0.147517	-0.755681
SNRPB2	0.0199	0.134114	-0.755259
SYAP1	0.0275	0.16055	-0.749138
FBXW8	0.0105	0.095032	-0.742491
COG4	0.0188	0.130059	-0.731657
SPDL1	0.0143	0.110454	-0.730907
FTSJ1	0.019	0.130679	-0.724764
TOB1-AS1	0.0189	0.130212	-0.717262
ANXA6	0.0318	0.175416	-0.712217
BIRC2	0.0205	0.136181	-0.710926
DNAJC10	0.0351	0.182685	-0.708943
POLR3C	0.0054	0.064943	-0.707792
XPO1	0.0243	0.150306	-0.699237
PRPS2	0.005	0.0624159	-0.698314
CACNG7	0.0112	0.097278	-0.695921
PPM1G	0.0179	0.125775	-0.692956
ACRC	0.0153	0.115705	-0.692727
HCK	0.0181	0.126752	-0.690878
CDS2	0.0326	0.176748	-0.687274
MYH10	0.0229	0.144317	-0.6806
COPS3	0.0346	0.181112	-0.678804
SERPING1	0.0134	0.106239	-0.673615
PHF10	0.0321	0.175914	-0.668459
NDC80	0.0256	0.154973	-0.659379
COX14	0.0315	0.175127	-0.657873
NCKAP5L	0.0322	0.175914	-0.650719
HSF1	0.033	0.177875	-0.632919
TRMT1L	0.0309	0.173175	-0.621725
SEC63	0.0288	0.165488	-0.607322
PHACTR4	0.0267	0.158287	-0.594626
SCYL2	0.0201	0.134493	-0.590876
NOL10	0.0229	0.144317	-0.56978
STT3B	0.0035	0.0515452	-0.567134
ZNF280D	0.0384	0.192657	-0.558928
TMED9	0.0207	0.136181	-0.558055
CTNNBL1	0.0234	0.146383	-0.532401
GLIPR1	0.0076	0.0802609	-0.528793
HSPB7	0.0328	0.177679	-0.523729
PRKAR1B	0.0164	0.119583	-0.485055
LARP4B	0.0321	0.175914	-0.472242
LOC441081	0.0208	0.136181	-0.459493
FAM73A	0.0334	0.178475	-0.457149
MAZ	0.0336	0.178778	-0.440507
B4GALT1	0.0165	0.119746	-0.427041
YWHAB	0.0093	0.0877986	-0.422943
CELSR3	0.0113	0.097278	-0.42254
MBOAT7	0.0258	0.155186	-0.40628
STAM2	0.0272	0.159193	-0.357856
PAIP2	0.0323	0.175914	-0.278735
NAGK	0.0336	0.178778	-0.149184
AMMECR1	0.0363	0.186076	-0.113344
RAP1B	0.0293	0.16779	0.172775
OGFRL1	0.0178	0.125721	0.319832
HBB	0.034	0.179542	0.417169
GRB7	0.0002	0.0097061	0.447404
ZSCAN5A	0.0001	0.00473406	0.464986
PGM3	0.0376	0.190255	0.485478
ASL	0.0052	0.0638021	0.498824
TMF1	0.0115	0.0978203	0.534304
PLEKHH3	0.0179	0.125775	0.547806
BEND5	0.0336	0.178778	0.552692
BNIP3L	0.0039	0.0532173	0.585535
BRWD3	0.0244	0.150306	0.59288
FOXL2	0.0006	0.0176375	0.593341
COPG2	0.0013	0.0294508	0.594411
ING4	0.0057	0.0683297	0.600576
EFCAB7	0.0257	0.155186	0.615741
IFI16	0.0038	0.0526979	0.620774
PEA15	0.0223	0.143477	0.632776
PDCD6IP	0.0295	0.168083	0.670891
ARHGEF37	0.0014	0.0304008	0.67947
TRIM37	0.0227	0.144317	0.699651
SAFB2	0.0369	0.188141	0.706661
ARHGEF10	0.0323	0.175914	0.715713
ARHGAP24	0.0059	0.0693826	0.754001
SNAPC3	0.0319	0.175631	0.761227
TCEAL6	0.0112	0.097278	0.779626
INVS	0.0384	0.192657	0.784076
CLCC1	0.0142	0.110454	0.786279
KCTD5	0.0156	0.116315	0.794987
ZNF197	0.0341	0.179688	0.80739
RPS6KC1	0.0166	0.119746	0.823304
ZFAND5	0.0237	0.147585	0.826741
DAP	0.0259	0.15576	0.844094
GABARAPL2	0.0309	0.173175	0.846942
C10orf54	0.0233	0.145975	0.851892
LLGL1	0.0253	0.153499	0.858306
ZNF248	0.0375	0.190255	0.8924
CCDC57	0.0143	0.110454	0.896679
TYRO3	0.0033	0.0502316	0.913487
SDHAF2	0.0061	0.0714463	0.92059
CRAT	0.0234	0.146406	0.922396
NAGA	0.0135	0.106387	0.923061
SRCIN1	0.029	0.166201	0.946313
TSPYL4	0.0293	0.167481	0.954163
CMSS1	0.0128	0.104361	0.961097
ZNF71	0.003	0.0477028	0.962578
DUSP5	0.0103	0.093787	0.995243
LOC100129034	0.0232	0.145975	0.996972
MAPK7	0.0248	0.151746	1.00547
KDELC2	0.0347	0.181463	1.00601
CLSTN3	0.0148	0.113591	1.00671
INO80	0.0192	0.131089	1.01016
GABARAP	0.0071	0.0777859	1.01404
HLA-E	0.0064	0.0731399	1.01699
DFFA	0.0249	0.151746	1.01852
C17orf67	0.0109	0.0967603	1.02322
MPHOSPH8	0.0046	0.0588953	1.02625
SLC27A4	0.0246	0.151102	1.0358
PCDHGC3	0.0256	0.154973	1.03754
PLEKHM2	0.0206	0.136181	1.04388
VWA8	0.0006	0.0175942	1.0461
C19orf44	0.0014	0.0304008	1.04729
CACNG4	0.0395	0.196949	1.04845
DNMT3A	0.0063	0.0722859	1.05444
PSMD5	0.0065	0.0733121	1.06261
CSTF2T	0.0003	0.0127338	1.07956
VDAC1	0.0045	0.0585615	1.08536
MYEF2	0.0033	0.0506693	1.08742
ABCA1	0.0131	0.105602	1.09466
IDH3A	0.0386	0.193099	1.09494
KNOP1	0.0035	0.0515452	1.09669
GAP43	0.0137	0.107335	1.10375
ZFC3H1	0.0004	0.014438	1.1123
GTF2E1	0.0208	0.136181	1.11843
ADAMTS7	0.0079	0.0807231	1.11858
ZNF384	0.0144	0.110489	1.12214
QARS	0.0038	0.0530146	1.12301
USF1	0.0077	0.0802609	1.12348
GABARAPL1	0.0037	0.0526979	1.13002
EFNB2	0.0332	0.177875	1.13274
ARFGEF1	0.0267	0.158287	1.13423
CCR7	0.0014	0.0299014	1.13463
AMFR	0.0001	0.00496902	1.14192
FAM214B	0.0044	0.0578944	1.15067
TMA7	0.0262	0.157127	1.15587
PPARGC1A	0.0028	0.0463487	1.16512
CABYR	0.0016	0.031809	1.16541
BRWD1	0.0022	0.0389336	1.16897
CDKL5	0.011	0.0970351	1.17091
CXorf23	0.0109	0.0967603	1.17438
ACBD7	0.0232	0.145975	1.17474
ABO	0.0314	0.174839	1.18168
GOLGA4	0.0361	0.185957	1.19102
COL11A1	0.0342	0.179842	1.20199
EIF3H	0.018	0.126464	1.21075
ALDOA	0.0372	0.189212	1.21375
GABBR2	0.0029	0.046815	1.21443
MTDH	0.0304	0.171524	1.2147
KIAA1211	0.0071	0.0774422	1.21875
ERCC3	0.0012	0.0270444	1.22044
ARHGAP5	0.0138	0.107806	1.22383
CD53	0.0089	0.0856293	1.23102
ZNF394	0.0051	0.0626925	1.23111
CLIP1	0.0143	0.110454	1.23165
NAP1L1	0.0378	0.190811	1.2346
IRS2	0.0318	0.175416	1.24505
LIG4	0.0213	0.138289	1.26888
USP53	0.0075	0.0791879	1.26912
TECPR2	0.0349	0.181713	1.27559
KIAA0141	0.0267	0.158287	1.27591
FAM21C	0.0286	0.164806	1.27843
PIP5K1A	0.0031	0.0484622	1.28146
CEP192	0.0075	0.0791879	1.28148
MAPK8	0.0003	0.0142535	1.28186
ABI1	0.0149	0.11423	1.28719
C11orf58	0.0157	0.11659	1.28739
NDUFA3	0.0115	0.0978203	1.28754
APEH	0.0308	0.173175	1.29068
CEP152	0.0083	0.0835042	1.29175
NEFM	0.0159	0.117532	1.29651
CDK5RAP2	0.0142	0.110454	1.29786
SLC7A6OS	0.0101	0.0922567	1.29935
NSL1	0.0026	0.04411	1.30588
ZNF226	0.0008	0.021361	1.30979
EHMT1	0.0208	0.136181	1.3145
MAML2	0.0339	0.179218	1.31541
FLJ35934	0.0054	0.0654136	1.32369
FKBP2	0.0185	0.12883	1.32654
NOD2	0.0021	0.0389336	1.32873
ZNF428	0.0245	0.150317	1.33608
WWTR1	0.0264	0.157526	1.33889
ULK1	0.0136	0.106884	1.34949
ZNF436	0.0014	0.0300495	1.3561
LRP2	0.0228	0.144317	1.36537
VASN	0.0013	0.0291981	1.37537
CNOT1	0.0314	0.174839	1.37919
NAMPT	0.0009	0.0232084	1.38087
PIN4	0.0097	0.0904878	1.38812
PAIP2B	0.0089	0.0856293	1.41924
PCGF5	0.0112	0.097278	1.42586
NFE2L3	0.0044	0.058345	1.42833
ANKRD50	0.0226	0.144317	1.4307
UBL5	0.0017	0.0344064	1.43804
TBK1	0.0063	0.0725356	1.44042
RSRC2	0.0207	0.136181	1.4462
GALNT11	0.0038	0.0526979	1.45817
PDCD6	0.0005	0.015841	1.46991
SYNJ1	0.0248	0.151746	1.47057
MAPK4	0.0323	0.175914	1.47087
NARF	0.0142	0.110454	1.47542
DST	0.0028	0.0457845	1.48252
GIT2	0.0159	0.117532	1.48989
KATNB1	0.0232	0.145975	1.49476
EHD2	0.0362	0.185957	1.50098
LUC7L3	0.0224	0.143516	1.52034
MKI67	0.0121	0.100292	1.52335
UTP3	0.0033	0.0499233	1.52739
CRTC1	0.0366	0.186919	1.52781
NUP107	0.0098	0.0910841	1.5284
NUDT5	0.0077	0.0802609	1.53527
ZC3H15	0.0282	0.163591	1.54503
IK	0.0237	0.147585	1.549
NIPSNAP1	0.0163	0.11902	1.5526
ZKSCAN2	0.0001	0.00255254	1.56814
YTHDF1	0.0116	0.0981261	1.57027
ENTPD2	0.0104	0.0942225	1.57787
RBFOX1	0.0137	0.107332	1.59643
ACACB	0.0014	0.0300495	1.59843
MPRIP	0.0302	0.171142	1.60725
GTF2F1	0.0019	0.0366162	1.62147
BCAM	0.0323	0.175914	1.63336
WWC3	0.0166	0.119746	1.63614
KIAA1841	0.0002	0.00941005	1.64591
RPS25	0.0125	0.103327	1.64941
VWA5A	0.0002	0.0113661	1.65294
ACO2	0.001	0.0242792	1.66175
RPLP2	0.0013	0.029076	1.66659
AK5	0.0094	0.0880302	1.67609
HOXC10	0.0104	0.0943488	1.70303
USO1	0.0044	0.0576607	1.70824
LOC100653515	0.0108	0.0965951	1.71011
NSRP1	0.0198	0.133576	1.71354
C11orf30	0.02	0.134178	1.75181
KPNA4	0.0083	0.0835042	1.75273
YTHDF3	0.0194	0.131349	1.76336
ZNF692	0.0018	0.0357684	1.77153
TRMT6	0.0109	0.0967603	1.77568
CC2D1B	0.0266	0.158065	1.79104
SEMA3B	0.004	0.0543545	1.79745
RUFY2	0.0043	0.0576607	1.8047
CLNS1A	0.0012	0.0269933	1.81405
APOL3	0.0004	0.0147175	1.83388
SRGAP1	0.0018	0.0355412	1.83585
DDX3Y	0.0003	0.0125265	1.8413
KIAA0232	0.005	0.0623469	1.86199
TPGS2	0.001	0.0244867	1.87052
CMYA5	0.0028	0.0461532	1.87351
DAPK3	0.0131	0.105602	1.87469
POU6F2	0.0022	0.0389336	1.87601
WDR44	0.0043	0.0576607	1.88243
ARMCX4	0.0175	0.124337	1.88909
ABL1	0.0084	0.084008	1.88925
KRR1	0.0036	0.0526979	1.90191
EDIL3	0.0006	0.0187601	1.91005
NCOA5	0.0022	0.0389336	1.91206
PRMT1	0.0002	0.0093444	1.92263
HDC	0.0037	0.0526979	1.93188
PELP1	0.0087	0.085622	1.93667
HCN1	0.0005	0.0172097	1.93966
HIP1	0.0133	0.10613	1.96853
TSPYL2	0.0048	0.0606942	1.97158
PUS7	0.0009	0.0236344	1.97411
MORN3	0.0241	0.150006	2.00844
NPC2	0.0073	0.0779394	2.01431
PDK2	0.0017	0.0340877	2.04348
NUP35	0.0063	0.0722859	2.05481
LCP2	0.0028	0.0464438	2.05658
UBXN6	0.0126	0.103457	2.05761
NDFIP2	0.0001	0.00280841	2.08678
PCDH1	0.0005	0.0172097	2.08937
MID1	0.0001	0.00803383	2.09335
TIAL1	0.0033	0.0499233	2.10135
TERF2IP	0.0034	0.0511064	2.1022
PTPN12	0.0075	0.0790163	2.11364
TTF1	0.0014	0.0304008	2.13286
LAS1L	0.0106	0.0953849	2.14706
ZCCHC8	0.0008	0.0226296	2.1525
SUMO2	0.0001	0.00255254	2.15566
PVRL1	0.0021	0.0389336	2.15942
CBX5	0.0042	0.0559654	2.19429
JUN	0.0009	0.0232662	2.19476
SRC	0.0066	0.0738309	2.20883
MCM3	0.0015	0.0318048	2.2223
CHGA	0.0012	0.0271063	2.22561
SAMD4A	0.0042	0.0563847	2.22652
PARD3B	0.0067	0.0741549	2.23711
GLI2	0.0091	0.0863799	2.25207
FLJ44313	0.0004	0.0148701	2.25247
MARS	0.0001	0.000607268	2.27095
NLK	0.0037	0.0526979	2.28342
LACTB2	0.0001	0.00119412	2.30041
TMCO1	0.0112	0.097278	2.31682
TAGLN2	0.0009	0.0232662	2.34243
TBC1D10B	0.0007	0.0199224	2.34552
MLLT1	0.0001	0.00874163	2.37814
CDK13	0.0065	0.0733143	2.40434
LEPREL4	0.0015	0.0315083	2.41208
HIPK1	0.0001	0.00632881	2.42892
RPS6KB1	0.0051	0.0626925	2.42936
PIP4K2A	0.0002	0.0093444	2.43028
PDPK1	0.0002	0.0115753	2.43627
FAM149B1	0.0005	0.0164183	2.47681
PARP12	0.0008	0.0217202	2.49527
NR1D1	0.0002	0.0113661	2.49774
TAF12	0.0002	0.0100343	2.50141
BNC2	0.0001	0.00255254	2.5016
NOP14	0.0001	0.00255254	2.52335
GRWD1	0.0001	0.00490326	2.59156
ESPL1	0.0001	0.000550513	2.60918
PTCD3	0.0002	0.0105629	2.6187
PACSIN1	0.0001	0.0061445	2.63555
CEP85	0.0001	0.00577438	2.66231
TNFSF14	0.0001	0.000550513	2.68388
PRRC2B	0.0001	0.00463492	2.70946
PQBP1	0.0001	0.00284877	2.76163
MAPK8IP2	0.0001	0.00255254	3.02814
CIR1	0.0001	0.000982571	3.08374
RETSAT	0.0001	0.00236311	3.247
EID1	0.0004	0.0148701	3.41159
TOP1	0.0001	0.0002864	3.86555
MAGI2	0.0001	0.0002864	4.15232
ETF1	0.0403	0.20027	-0.724968
RPL27	0.0404	0.20027	1.1165
PRRC2A	0.0404	0.200486	-1.20204
SLC43A2	0.0405	0.200727	-1.23613
ARHGAP35	0.0408	0.20095	-1.40534
ATRNL1	0.0408	0.20095	1.64613
CFL1	0.0407	0.20095	-1.21683
MTA2	0.0407	0.20095	0.454381
PBX1	0.0408	0.20095	-0.983595
KHDRBS1	0.041	0.201183	0.948721
TUBB3	0.0409	0.201183	0.852446
COL4A5	0.0411	0.201505	-1.35384
ERLIN2	0.0412	0.201505	-1.05991
PLEKHA5	0.0412	0.201505	1.10238
CCNT2	0.0414	0.202331	-0.684711
FAM102A	0.0417	0.202331	1.1523
KCNA6	0.0416	0.202331	0.516594
NEK4	0.0416	0.202331	0.595413
RAVER1	0.0415	0.202331	-1.29251
RIPK1	0.0415	0.202331	-1.40686
SF3B4	0.0416	0.202331	-0.74488
RPS8	0.0417	0.20251	-0.802342
ZC3H14	0.0419	0.202768	-1.45577
ZNF621	0.0419	0.202768	-1.66831
CBX3	0.0419	0.202803	0.749417
ATP5F1	0.042	0.202822	0.54021
RCN1	0.042	0.202892	-1.37
AIFM2	0.0422	0.20319	-0.642833
COPS6	0.0423	0.203555	1.0972
SCAPER	0.0424	0.203857	-1.11458
ALDH18A1	0.0426	0.204093	-0.925589
BHLHE40	0.0425	0.204093	-1.38138
RBM27	0.0426	0.204093	-0.683393
DNAJC21	0.0426	0.204123	-1.54532
LNPEP	0.0428	0.204263	-0.763059
TF	0.0427	0.204263	1.71844
TUBB4A	0.0429	0.204596	1.18462
FOXRED2	0.0431	0.204611	-0.888998
GPI	0.0431	0.204611	-0.988875
MED15	0.0431	0.204611	-1.08156
PPM1A	0.0429	0.204611	-0.686162
ZNF853	0.0431	0.204611	-1.0521
USP7	0.0432	0.204848	0.78529
CORO1A	0.0433	0.204898	-1.12057
CREB1	0.0434	0.204898	-1.13182
FAM120C	0.0434	0.204898	-1.11574
VAMP8	0.0434	0.204898	-1.06962
POLR3E	0.0436	0.205424	-1.17122
TRIP10	0.0436	0.205424	-1.15792
MTSS1	0.0437	0.205789	1.01813
SULF2	0.0441	0.207161	0.817961
RPS16	0.0442	0.207543	0.579178
DOCK8	0.0444	0.20845	-1.44784
RARS	0.0445	0.20845	-1.28923
ABCA7	0.0447	0.208746	-0.501281
EMG1	0.0446	0.208746	0.37364
TP73-AS1	0.0448	0.209124	1.50409
ZNHIT6	0.0448	0.209124	-1.1256
DDX11	0.045	0.209402	-0.578676
PDZD2	0.045	0.209402	1.06636
HECA	0.0451	0.209504	-1.29421
PRPF8	0.0451	0.209504	-1.01479
RAP1GAP2	0.0452	0.209668	-0.836859
DNAJC6	0.0452	0.209698	-0.77401
PLCB2	0.0454	0.210191	-0.961419
SAMHD1	0.0455	0.210392	-0.807689
ORC1	0.0456	0.210874	-0.439374
GAB1	0.0458	0.211195	-1.35546
ARHGEF4	0.0459	0.211614	-0.846479
SNRNP70	0.0459	0.211614	0.758877
FAM129A	0.0461	0.211768	-1.2706
PPP2R2A	0.046	0.211768	0.984908
TET3	0.0461	0.211793	-1.44291
DUSP22	0.0467	0.213444	0.181803
KIDINS220	0.0467	0.213444	-1.16415
MCL1	0.0466	0.213444	-0.691504
PHB2	0.0466	0.213444	-1.02586
TNS3	0.0467	0.213444	-1.21911
CFL2	0.0469	0.213749	-0.318529
PAX8	0.047	0.213918	-1.39031
PGRMC1	0.047	0.213918	-1.16078
MBD6	0.0472	0.214517	-0.944156
CDK8	0.0473	0.214518	-0.980072
PER2	0.0473	0.214518	0.400393
GCNT2	0.0476	0.215609	-0.829791
QSOX2	0.0478	0.216302	-0.51618
LMCD1	0.048	0.216874	-1.50019
LRRC16A	0.048	0.216874	-1.40128
RPS3A	0.048	0.216874	-0.876856
PLS3	0.0483	0.217443	-0.617639
RRP1	0.0482	0.217443	-1.29229
CRTC3	0.0485	0.21781	1.09927
NACC2	0.0485	0.21781	0.991883
TICAM1	0.0485	0.21781	1.15338
HSPA9	0.0486	0.218183	-0.879033
POU3F3	0.0488	0.218601	-1.47528
SNX9	0.0488	0.218601	-1.35407
PSMD7	0.0489	0.218731	1.25466
PUS1	0.0489	0.218731	-1.49031
STRN4	0.0492	0.219441	-0.581274
SCAF1	0.0493	0.219852	-1.3123
FYCO1	0.0495	0.220615	1.00715
PTPN18	0.0496	0.220758	-1.1792
EFS	0.0498	0.22119	0.766644
ADH5	0.0501	0.222399	-0.581683
NCOR2	0.0502	0.222475	-0.91156
TBC1D25	0.0502	0.222475	-0.899394
TNFAIP3	0.0502	0.222475	-1.0298
DYNC2H1	0.0504	0.222929	-1.04404
SMG9	0.0504	0.222929	1.30437
CD2BP2	0.0508	0.224137	-0.526723
BCL2L1	0.0516	0.227287	-0.480875
RPH3A	0.0516	0.227287	1.48046
TRIM52	0.0516	0.227287	0.854338
DMTN	0.052	0.228711	1.33057
PLEKHG2	0.0524	0.230039	-1.12811
AGPAT3	0.0525	0.230062	-1.61503
PTPRF	0.0524	0.230062	0.673007
RUNX2	0.0526	0.230284	-0.576085
PCDH9	0.0529	0.230696	-1.44547
PIP5K1C	0.0527	0.230696	-1.06318
QSER1	0.0529	0.230696	-1.17721
RAB3GAP2	0.0529	0.230696	-0.849129
SCAF4	0.0529	0.230696	-1.43777
SPATS2L	0.0533	0.23185	0.853639
PPARD	0.0536	0.232899	-0.961187
AKNA	0.0538	0.233417	-1.32806
SERTAD2	0.0538	0.233417	-0.586486
TTC3	0.0539	0.233463	1.07715
ELOF1	0.054	0.233598	-0.92642
HES1	0.054	0.233598	-0.908817
SPTY2D1	0.054	0.233598	-1.225
DENR	0.0542	0.234128	-0.684775
ROCK1	0.0544	0.234258	-1.50085
SMG7	0.0544	0.234258	-0.738651
DYNC1LI2	0.0545	0.234471	0.944017
PPFIA1	0.0545	0.234471	0.820775
ALG3	0.0546	0.2346	-1.48672
OAZ1	0.0547	0.2346	-1.39477
CYFIP2	0.0548	0.234763	-0.789869
POLH	0.0549	0.234763	-0.58503
YAP1	0.0548	0.234763	-0.940493
CLOCK	0.0549	0.234806	-1.03619
YBEY	0.055	0.234985	-1.30873
CCDC40	0.0552	0.235631	-0.725232
ANO5	0.0553	0.235744	-1.00639
ZNF227	0.0554	0.236016	0.615901
SLU7	0.0556	0.236455	1.02242
MSN	0.0558	0.236741	0.865019
MYO1C	0.0557	0.236741	-0.721501
PARD3	0.0557	0.236741	-1.06366
PRDM4	0.0559	0.237028	-0.611211
KIAA0355	0.0561	0.237518	0.616639
MARK2	0.0561	0.237518	-0.837207
CAPNS1	0.0562	0.237584	0.570026
LEO1	0.0564	0.238158	-0.46985
RPS4X	0.0567	0.239038	-0.884673
SMARCA2	0.0568	0.239038	0.529725
ST7	0.0567	0.239038	-0.967655
ATP1B2	0.057	0.239405	-0.441553
SOX4	0.057	0.239405	-1.36146
CASS4	0.0572	0.239685	0.902846
CLASP2	0.0573	0.239685	-1.21184
SYNC	0.0571	0.239685	0.675187
ZBTB7B	0.0573	0.239685	-0.475167
PTPRE	0.0576	0.240707	0.776531
MTA1	0.0578	0.241086	-0.698116
POLD2	0.0578	0.241086	-0.756996
SURF2	0.0578	0.241086	-0.746109
CLU	0.0582	0.242342	0.806957
PRPF6	0.0582	0.242342	-1.35729
C19orf70	0.0588	0.244532	-0.682159
IRGQ	0.0589	0.244705	0.992917
CD97	0.0591	0.244935	-1.48383
LOC101927550	0.0591	0.244935	-0.914709
CD5	0.0592	0.245233	0.701754
ADAM9	0.0597	0.245868	-0.668369
BTBD7	0.0598	0.245868	1.07719
HEXB	0.0594	0.245868	-1.17337
MATR3	0.0595	0.245868	-1.23338
MED16	0.0598	0.245868	-0.629306
NFRKB	0.0598	0.245868	0.590574
PDLIM5	0.0597	0.245868	-1.01943
PHF20	0.06	0.246787	0.969629
TXN2	0.0603	0.24751	-0.340683
CCAR2	0.0606	0.247857	0.839976
CECR2	0.0605	0.247857	-0.856188
HDGFRP2	0.0604	0.247857	1.0134
LRRN3	0.0606	0.247857	1.17268
MMP2	0.0608	0.247857	0.597605
PTGFRN	0.0607	0.247857	-0.750715
SMAD1	0.0607	0.247857	1.41791
RPL5	0.0609	0.248066	1.21076
SSRP1	0.0611	0.248773	1.39915
EDN1	0.0612	0.249011	1.07418
ARRB2	0.0617	0.249784	-0.999863
C22orf46	0.0616	0.249784	-1.24115
CDKN1B	0.062	0.249784	-0.940087
FAM193B	0.0618	0.249784	0.237057
HCP5	0.062	0.249784	-0.275806
MARK4	0.0621	0.249784	0.852895
PEX1	0.0616	0.249784	0.597607
PRPF3	0.0619	0.249784	-0.727965
RAF1	0.0615	0.249784	-0.912618
USP8	0.0621	0.249784	-0.817427
ZCWPW1	0.062	0.249784	-0.244761
ZNF589	0.0616	0.249784	0.69351
CCDC82	0.0624	0.250538	0.839571
SHPRH	0.0624	0.250538	0.89592
ARFGAP1	0.0627	0.25132	0.340268
CNTROB	0.0628	0.25132	-1.16587
NHS	0.0627	0.25132	0.726685
SEPN1	0.0628	0.25132	0.764617
SGSH	0.0629	0.251468	-0.833377
C10orf12	0.0631	0.251775	-0.777043
NEFL	0.0631	0.251775	-0.891017
RBM33	0.0635	0.253161	-1.2044
TBC1D14	0.0636	0.25317	0.36255
RFX1	0.0636	0.253249	-0.534119
ADCY7	0.0639	0.253736	0.361161
KCNAB2	0.0639	0.253736	0.655878
LOC100652824	0.0641	0.254515	-0.932826
BCAR1	0.0646	0.254699	1.21514
COG2	0.0645	0.254699	-0.882775
EHMT2	0.0645	0.254699	1.02119
JAZF1	0.0644	0.254699	-0.710936
MESDC2	0.0645	0.254699	1.29581
MKL2	0.0646	0.254699	-1.41569
SQSTM1	0.0646	0.254699	-1.27954
HYLS1	0.065	0.256207	0.631849
LBR	0.0652	0.256235	0.516391
PHC3	0.0651	0.256235	-0.840137
ITGA4	0.0653	0.256412	1.11596
GNL2	0.0654	0.25682	-1.25271
FYB	0.0656	0.257131	-1.14117
ETS2	0.0658	0.257639	-0.954324
CYP51A1	0.066	0.258173	-1.04967
UBXN11	0.0662	0.25911	0.596557
KIF2A	0.0665	0.25958	0.541351
SMS	0.0665	0.25958	-0.946222
TDP1	0.0666	0.259651	-0.573008
HDAC6	0.0669	0.260577	-1.02892
HGSNAT	0.0669	0.260577	-0.398219
MTR	0.067	0.26061	-1.56234
HSP90AA1	0.0673	0.261723	1.1496
FAM168B	0.0678	0.26316	-0.92738
DDX42	0.068	0.263662	1.21488
PEAK1	0.0686	0.266004	-1.27784
RBM5	0.0687	0.266168	1.48551
ENAH	0.0691	0.267117	-0.954566
RPN1	0.0691	0.267117	0.883485
H1F0	0.0695	0.267256	0.817597
MEX3C	0.0693	0.267256	1.07268
PRCC	0.0694	0.267256	-0.714272
SMAD2	0.0694	0.267256	-0.341586
TSPAN14	0.0692	0.267256	-1.17819
ZNF785	0.0694	0.267256	0.656786
HOXA11	0.0696	0.267295	-0.96193
SLC22A23	0.0696	0.267295	-1.06552
SPTAN1	0.0697	0.267295	-1.2206
AMOT	0.07	0.267901	-0.848882
ANLN	0.0703	0.267901	-0.845389
ELK3	0.0701	0.267901	0.727365
MAP1A	0.0703	0.267901	0.921885
PFN1	0.0703	0.267901	-1.07943
SYNCRIP	0.0699	0.267901	-1.03697
ZFR	0.0703	0.267901	-0.798233
ZNF7	0.0704	0.268067	-0.672447
FAM208B	0.0705	0.268455	-1.05916
JAK1	0.0707	0.268609	-0.698196
ZBTB3	0.0708	0.269049	-0.587096
FKBP4	0.0712	0.269843	-1.0786
NEB	0.0711	0.269843	0.436675
UBE2B	0.0717	0.271753	-0.824536
MRPS34	0.0719	0.272237	0.863924
PPP6R2	0.072	0.272293	0.843444
ZC3H12A	0.0721	0.27238	-0.909157
CARHSP1	0.0725	0.27309	-0.561776
PDIA6	0.0724	0.27309	0.497681
TFDP1	0.0724	0.27309	-0.286867
KMT2C	0.0727	0.273656	1.06106
TBC1D22B	0.0728	0.273764	0.528182
C2orf49	0.0735	0.275744	0.3666
NPLOC4	0.0735	0.275744	-0.730483
RHNO1	0.0735	0.275744	-0.359482
TBC1D9B	0.0734	0.275744	1.23303
CARD9	0.0739	0.275872	-0.343163
FAM83H	0.0736	0.275872	-1.09898
H2AFY	0.0739	0.275872	0.673139
IDE	0.074	0.275872	-0.658471
MUC5B	0.0738	0.275872	-0.951993
PSEN1	0.0739	0.275872	-0.739808
RAD23A	0.0745	0.277343	-1.28486
SH2B1	0.0744	0.277343	-1.06026
LRRC75A-AS1	0.0747	0.277654	-0.820532
VPS9D1	0.0746	0.277654	-0.863262
APOOL	0.075	0.278436	0.862893
AFG3L2	0.0757	0.278678	1.08204
AP1B1	0.0755	0.278678	1.30565
ATF2	0.0757	0.278678	-0.832446
CCNG1	0.0754	0.278678	-0.732504
CEP170B	0.0757	0.278678	-0.838669
CHAMP1	0.0756	0.278678	1.33995
ELMSAN1	0.0751	0.278678	-1.32178
MAX	0.0752	0.278678	0.91745
RPL3	0.0756	0.278678	-1.21715
RPLP1	0.0755	0.278678	0.991141
SIPA1L1	0.0757	0.278678	-1.31264
SOX6	0.0759	0.278962	-0.520281
SMAD5	0.0761	0.279492	0.905797
DDR1	0.0762	0.279816	-0.533861
SCAF8	0.0764	0.280042	0.873308
VASP	0.0768	0.281522	-1.1821
MAPK9	0.0771	0.282306	-1.34659
IRF2BPL	0.0773	0.282641	-1.14024
MN1	0.0773	0.282641	-1.28892
CHD8	0.0776	0.283183	-1.12946
KIAA1107	0.0776	0.283183	-1.64816
SERINC2	0.0777	0.283214	-0.53132
TRIM8	0.0778	0.283525	0.551373
ATP5G1	0.078	0.283795	-1.24855
FOXN1	0.078	0.2838	-0.41996
FBRSL1	0.0782	0.284048	-0.922861
SLC9A1	0.0782	0.284048	-1.01257
DNMT1	0.0788	0.285013	-1.11693
DSP	0.0788	0.285013	-1.35506
MCM7	0.0786	0.285013	-0.918884
NFKBIB	0.0788	0.285013	0.460826
PAGR1	0.0788	0.285013	1.1454
GAR1	0.0793	0.286388	-0.983307
ZFP1	0.0793	0.286388	-0.724361
TNFSF12	0.0795	0.286871	-0.867901
ATAD5	0.0797	0.287291	-0.686303
STK40	0.0799	0.287543	-0.521936
PRKCA	0.08	0.287723	-0.97257
TMC6	0.08	0.287723	-0.572877
SLC25A22	0.0802	0.287977	-0.463467
UPF3A	0.0807	0.289485	0.923775
KLF15	0.0811	0.289962	-0.372005
MDC1	0.0809	0.289962	-1.05097
POU6F1	0.0811	0.289962	-0.730297
SMARCD1	0.0811	0.289962	0.580233
PPIL2	0.0812	0.290093	0.921757
BNIP2	0.0814	0.290571	1.52447
NMT2	0.0814	0.290611	-1.08559
FBL	0.0815	0.290693	-0.340974
MFHAS1	0.0822	0.29218	-0.726791
PMS1	0.0822	0.29218	0.348151
SERINC1	0.0821	0.29218	0.813034
TGFB1	0.0822	0.29218	-1.04438
RNF217	0.0823	0.29234	-0.386653
DDX46	0.0827	0.293002	0.531024
FMNL1	0.0828	0.293002	-0.9544
HNRNPD	0.0828	0.293002	-0.88108
PPL	0.0829	0.293002	-0.849022
TTC3P1	0.0826	0.293002	-0.60733
SNCG	0.0831	0.293562	0.98494
TAF4	0.0832	0.293871	-1.06923
BZRAP1	0.0838	0.294301	-0.465346
CASKIN1	0.0838	0.294301	-0.696679
CSNK2A2	0.0838	0.294301	0.826442
MYO1F	0.0835	0.294301	-0.766657
NEAT1	0.0836	0.294301	-0.928796
RCAN1	0.0837	0.294301	-0.600958
UBTF	0.0838	0.294301	-1.27743
DDB1	0.0839	0.294455	1.33973
AHNAK2	0.0842	0.295242	-1.12197
PKP3	0.0846	0.296254	-0.620303
CCDC14	0.0847	0.29638	-0.833024
RIN3	0.0849	0.296571	-0.844184
SLC48A1	0.0848	0.296571	0.909795
EYA4	0.0852	0.297532	-0.849466
EGFR	0.0856	0.298594	-1.01236
MAST2	0.0857	0.298594	-0.885046
AMZ2	0.0858	0.298933	-0.811477
ERGIC3	0.0863	0.300435	-0.589425
RPS20	0.0865	0.300669	-1.04911
ZFYVE19	0.0867	0.301368	-0.410765
RPS2	0.0869	0.301748	1.00262
IKBKB	0.087	0.301823	0.95234
AIFM1	0.0872	0.302368	-0.386274
MEX3B	0.0873	0.302515	-0.968813
ACKR3	0.0875	0.302784	-0.542536
ABR	0.0876	0.303062	-0.955561
HP1BP3	0.0881	0.304253	-1.04152
KIAA1109	0.0881	0.304262	-0.607975
FOXK2	0.0885	0.304436	-1.09087
MEF2C	0.0883	0.304436	0.716004
MKKS	0.0884	0.304436	0.394179
VIM	0.0884	0.304436	-0.448222
CKAP2	0.0889	0.304874	-0.631073
NSUN2	0.0889	0.304874	-1.36095
RPL31	0.0889	0.304874	-0.641555
SCRN3	0.0889	0.304874	0.578522
SMG6	0.0889	0.304874	-1.12567
ZNF768	0.0892	0.305694	0.752402
SSC5D	0.0896	0.306578	-0.667203
HIVEP1	0.0897	0.30658	-1.19152
HMGN2	0.0897	0.30658	-0.840527
GDF5	0.0901	0.307416	-0.464833
WBSCR22	0.0901	0.307416	-0.843165
EZR	0.0905	0.3081	0.844888
NTRK2	0.0904	0.3081	1.00583
PRDM8	0.0906	0.3081	-0.284964
TRAPPC2L	0.0906	0.3081	-0.869142
ARHGAP23	0.0908	0.308439	-0.767623
TDP2	0.0908	0.308439	-1.6345
MAN1A1	0.091	0.308759	-1.03397
SP3	0.0911	0.308759	-0.810217
ABI2	0.0913	0.309273	-1.07747
PSME1	0.0918	0.310721	0.760588
LUZP1	0.0919	0.310787	1.42084
COL4A4	0.0922	0.311707	-0.614463
ALDH3A2	0.0924	0.311936	-1.00768
CNOT4	0.0927	0.312169	-1.31236
GAK	0.0927	0.312169	-1.11339
HIPK3	0.0925	0.312169	-0.723471
SHISA5	0.0926	0.312169	-1.26099
LTB	0.0929	0.312535	-0.891154
LRP11	0.0932	0.313269	-0.995359
ATP2A3	0.0935	0.31395	0.25683
PHF21A	0.0935	0.31395	-1.09905
LARP7	0.0939	0.314811	0.700457
LMO7	0.0942	0.315767	-0.821774
BCL11A	0.0945	0.316544	-0.839264
EPB41L1	0.095	0.317592	1.04519
SNRPB	0.0949	0.317592	0.285608
ZNF850	0.0953	0.318304	0.496037
TMEM9	0.0954	0.318444	-1.06022
GIPC3	0.0957	0.318593	0.725371
GORASP2	0.0956	0.318593	-0.73009
RPS19	0.0955	0.318593	-0.589997
USP9Y	0.0957	0.318593	0.753585
ACAP2	0.096	0.318605	-0.849342
ARPC5	0.0965	0.318605	1.2005
ATP6AP1	0.096	0.318605	-0.747471
CAD	0.0979	0.318605	-0.673814
CCNK	0.0973	0.318605	1.21847
DLAT	0.0966	0.318605	-1.15276
DNAJC5	0.0968	0.318605	0.837666
EGR3	0.0973	0.318605	-1.14237
EXOC4	0.0966	0.318605	0.606508
EXOG	0.0964	0.318605	-0.847631
GLI3	0.0971	0.318605	-0.90487
GOSR1	0.096	0.318605	-0.392846
HIVEP3	0.0964	0.318605	-1.55617
KIF21B	0.096	0.318605	0.168471
MAP3K13	0.0979	0.318605	-0.507101
MTG2	0.0975	0.318605	-0.913774
MTUS1	0.097	0.318605	0.966312
NDUFAF4	0.0978	0.318605	-0.320152
OSBPL1A	0.0976	0.318605	-0.273784
PBX2	0.0975	0.318605	-0.700091
PER1	0.0978	0.318605	-1.2134
RPL8	0.0972	0.318605	-0.863484
RRP7B	0.0962	0.318605	-0.166148
SASS6	0.0972	0.318605	1.14622
SNPH	0.0961	0.318605	1.20303
TADA2A	0.0973	0.318605	0.537874
TECPR1	0.0975	0.318605	-1.12287
TMEM123	0.0972	0.318605	-1.06155
TRIM68	0.0979	0.318605	-0.664665
WIZ	0.0967	0.318605	1.02021
NCL	0.098	0.318729	-0.75687
IL4R	0.0984	0.319798	-0.166173
TNNC1	0.0986	0.320249	0.377543
ZNF598	0.0988	0.320534	1.04424
MTMR4	0.099	0.320584	-0.499161
RNF19B	0.099	0.320584	0.549649
C5AR1	0.0991	0.320713	-0.831398
SP1	0.0995	0.321874	-0.810156
TRIM41	0.0996	0.32192	0.901608
HNRNPA0	0.0998	0.322417	-0.807349
SMC4	0.1	0.3226	-0.809298
VAPB	0.1	0.3226	0.718845
SMCR8	0.1001	0.322717	0.801087
FOS	0.1005	0.322904	-1.18877
MYBBP1A	0.1005	0.322904	-0.981019
PUM1	0.1003	0.322904	-1.20741
TFAM	0.1005	0.322904	0.658102
MCFD2	0.101	0.323646	0.187752
MYO1E	0.1011	0.323646	-0.848596
RAD50	0.101	0.323646	-0.687662
USP10	0.101	0.323646	1.0753
USP6NL	0.1011	0.323646	-1.16743
BICC1	0.1013	0.324036	-0.642256
EMX2	0.1018	0.325396	0.415081
COL1A1	0.1019	0.325607	-0.814581
RABL2B	0.1023	0.326468	0.636658
MACF1	0.1027	0.326951	0.856568
TIMM44	0.1026	0.326951	-0.664114
TTLL12	0.1026	0.326951	-1.0229
VEGFB	0.1027	0.326951	1.14932
ATP8B1	0.103	0.327424	-0.637767
TARS	0.103	0.327424	-0.929031
CCDC12	0.1032	0.327703	0.837459
DDX50	0.1034	0.328052	0.603809
PJA2	0.1035	0.328052	1.21386
CREB5	0.1043	0.328704	-1.09866
DENND4C	0.1039	0.328704	-0.760217
FNBP1	0.1042	0.328704	0.476168
PDLIM7	0.1043	0.328704	0.305868
QKI	0.104	0.328704	-0.859457
RBM20	0.104	0.328704	-0.675867
SCYL1	0.104	0.328704	0.74453
TP53	0.104	0.328704	-1.52386
VEZT	0.1043	0.328704	-0.00961317
LOC146880	0.1045	0.328729	-0.558841
SIDT2	0.1045	0.328729	-0.903169
C11orf24	0.1051	0.329618	-1.12329
EPB41	0.1049	0.329618	-0.870573
KMT2B	0.1052	0.329618	-1.38579
LIG1	0.105	0.329618	-0.760425
SH3KBP1	0.1051	0.329618	-1.13445
SQRDL	0.1057	0.33106	-0.132503
PALB2	0.1059	0.331594	-0.481217
SUN1	0.1061	0.33182	-1.05396
FNBP1L	0.1067	0.333389	-1.02954
SOD1	0.1071	0.33457	-0.821293
DNAJA2	0.1075	0.335176	0.61739
EIF4G3	0.1076	0.335176	-0.685537
SH3PXD2A	0.1076	0.335176	-0.708688
UTRN	0.1075	0.335176	-0.706068
DHX8	0.1078	0.335369	-0.581245
CNN3	0.1079	0.335611	-0.869725
ITGAV	0.1082	0.336168	-0.603575
LETM1	0.1082	0.336168	-0.4669
POM121	0.1085	0.336573	-0.838149
HNRNPA1P33	0.1088	0.336666	-0.377822
KIAA0753	0.1086	0.336666	-0.977662
MTX3	0.1087	0.336666	-0.721424
ZNF827	0.1088	0.336666	0.656475
PCMT1	0.109	0.336981	-0.644954
SRA1	0.1091	0.337209	-0.878749
USP45	0.1093	0.337496	-0.56256
ZNF236	0.1097	0.338421	-0.790124
ERCC6L2	0.1101	0.338627	0.756446
LIN54	0.1101	0.338627	0.647422
PTPN23	0.1101	0.338627	-0.925732
SPAG9	0.1099	0.338627	-0.591832
ZBTB21	0.11	0.338627	-0.862504
RNPEPL1	0.1106	0.339926	-0.797958
BOD1L1	0.111	0.340524	1.34644
MAML3	0.111	0.340524	-0.97022
BRD8	0.1111	0.340604	0.943909
USP15	0.1112	0.340713	0.154831
ANXA11	0.1117	0.341656	-1.20524
FAM32A	0.1117	0.341656	-0.885233
FLJ22184	0.1117	0.341656	-1.19996
OSBPL8	0.1119	0.342051	-1.19698
GBP5	0.1121	0.342078	-0.90311
VCL	0.112	0.342078	-0.504673
ATAD3A	0.1123	0.342424	-0.191888
ZNF91	0.1125	0.342648	0.450807
TEAD2	0.1128	0.343395	-0.751797
ZNF184	0.1129	0.343615	0.865069
AARS2	0.1131	0.343723	0.276207
GPX1	0.1131	0.343723	0.836073
PBRM1	0.1133	0.344035	-0.64095
SLC35E2B	0.1134	0.34417	-0.666922
BLK	0.1135	0.344275	-0.414033
KIAA1683	0.1138	0.344779	-1.04071
SENP5	0.1141	0.34538	0.758366
MGA	0.1143	0.345629	0.615023
ZNF512B	0.1143	0.345629	1.14291
BAIAP2L1	0.115	0.347172	0.61851
PPP1R9A	0.1149	0.347172	-1.18102
CDC20	0.1152	0.347629	1.39021
PTPRU	0.1155	0.348241	0.82559
CPLX2	0.1159	0.349105	0.347994
HMG20B	0.1159	0.349105	-0.786357
LMTK2	0.116	0.349181	-0.547028
AATK	0.1162	0.349334	0.977009
UBA1	0.1163	0.349334	-0.83457
CCDC8	0.1164	0.349448	-0.50898
RBM39	0.1165	0.349524	0.915863
PAFAH1B1	0.1169	0.350093	0.62436
TRAPPC12	0.1169	0.350093	0.657232
TRIM44	0.1169	0.350093	-0.96711
PCED1A	0.117	0.350207	-0.915728
CLPTM1L	0.1172	0.350341	-0.569366
DOCK7	0.1172	0.350341	0.579789
RPS12	0.1176	0.351049	-0.701606
STAT1	0.1181	0.352401	-1.09676
TNIK	0.1183	0.352701	-0.51265
ERGIC1	0.1186	0.353096	-1.10148
SCAMP1	0.1186	0.353096	-0.514488
ZBTB42	0.1185	0.353096	-0.452059
DFNB31	0.1194	0.354507	-0.962712
DIP2C	0.1193	0.354507	-1.22226
UHRF1	0.1192	0.354507	0.337451
KIAA0907	0.1195	0.35479	-0.976585
UBE2E3	0.1197	0.354991	-0.7897
DENND4B	0.1198	0.355165	-0.760866
ZNF761	0.1199	0.3552	-0.53078
RBPMS	0.1201	0.355456	-0.60216
CBX8	0.1202	0.355603	-0.212591
ANP32A	0.1204	0.355627	-1.02537
LRBA	0.1203	0.355627	-0.930099
OBSL1	0.1205	0.355837	0.656233
ABI3	0.121	0.35689	0.739162
TMTC2	0.1211	0.35689	-0.806315
ZGPAT	0.1211	0.35689	0.8778
WHSC1	0.1214	0.357448	0.51204
KMT2A	0.1216	0.357508	-0.905665
LAMTOR5	0.1218	0.357508	-1.01605
MTRR	0.1219	0.357508	-0.462148
OAT	0.1218	0.357508	-0.717101
PHF8	0.1219	0.357508	0.790027
PPP6R1	0.1217	0.357508	1.24732
CNTRL	0.1223	0.358303	-0.813923
PNKD	0.1224	0.358303	-1.05885
TUBB4B	0.1224	0.358303	-0.778383
KIF5B	0.1226	0.358555	-1.05739
SH3RF3	0.1228	0.358891	0.604934
CCDC86	0.1233	0.359124	0.439433
DLG5	0.1231	0.359124	-0.943581
FUBP1	0.1233	0.359124	-0.615483
PHF14	0.1231	0.359124	-0.877169
PIK3R1	0.1232	0.359124	1.06927
NAT10	0.1234	0.359133	-1.32311
PYCR1	0.1235	0.359133	0.890608
EIF3B	0.124	0.360275	1.04179
PRDM15	0.1242	0.360577	0.657995
ZBTB47	0.1242	0.360577	-1.65494
ATXN3	0.1247	0.361296	0.826973
CRYBB2P1	0.1248	0.361296	0.700417
DGCR14	0.125	0.361296	-1.50893
RTN1	0.1249	0.361296	-0.776131
SCARA3	0.1246	0.361296	-0.788548
TBX3	0.1247	0.361296	0.821109
RPS18	0.1251	0.361321	-0.882496
GLIPR2	0.1253	0.361851	-0.791014
KDM7A	0.1255	0.361978	-0.408769
PSMD4	0.1255	0.361978	-1.0542
SLC8A2	0.1256	0.361978	0.519915
BMPR2	0.1261	0.362796	1.32331
CWC25	0.1262	0.362796	-1.07553
EMD	0.1261	0.362796	0.83304
PRKAA1	0.1264	0.363376	-0.938681
ILF3	0.1271	0.364909	0.930221
USP31	0.1271	0.364909	-0.788534
BAIAP2	0.128	0.366221	1.08853
COL12A1	0.1281	0.366221	1.41275
RNF220	0.1281	0.366221	-0.646768
SLC6A9	0.128	0.366221	-0.742251
TMEM59	0.1281	0.366221	0.517661
TUBGCP6	0.1281	0.366221	1.00452
LAPTM4A	0.1283	0.366457	-0.981255
RNF40	0.1283	0.366457	-0.71685
UBQLN4	0.1284	0.366463	-1.07718
VPS13B	0.1288	0.367213	1.0438
DCAF6	0.1292	0.368083	0.728837
NRD1	0.1293	0.368153	-0.554129
MYOF	0.13	0.369205	0.704883
PYGL	0.1299	0.369205	-0.979441
SLC2A1	0.13	0.369205	-1.26178
TACC2	0.13	0.369205	0.913291
FAN1	0.1309	0.370074	0.478991
RBMS3	0.1308	0.370074	0.95695
REXO1	0.131	0.370074	-0.89729
SNX22	0.1305	0.370074	0.996155
SUV420H1	0.1306	0.370074	-0.766597
SYVN1	0.1308	0.370074	-0.518181
TCTN2	0.1309	0.370074	0.577512
ZMIZ1	0.131	0.370074	-0.707585
PTP4A2	0.1314	0.370778	0.626882
SLC38A2	0.1315	0.370778	-0.394101
ZNF407	0.1314	0.370778	0.612802
LMAN1	0.1316	0.370882	-0.612244
ATF7	0.1319	0.371101	-0.179217
ITPR3	0.1318	0.371101	-0.95368
VEZF1	0.1319	0.371101	-1.07606
MED8	0.1322	0.371568	-0.661048
BSDC1	0.1326	0.371712	0.843939
IDS	0.1323	0.371712	-0.594888
KIAA0100	0.1325	0.371712	-0.853405
PAF1	0.1325	0.371712	-0.803311
CCND1	0.1329	0.371922	-0.711029
EIF3J	0.1329	0.371922	-0.922982
ZNF609	0.1329	0.371922	-1.03909
ATF6	0.1332	0.372294	0.417038
HABP4	0.1332	0.372294	-0.910418
BCL9	0.1339	0.372524	-1.02794
BICD1	0.1335	0.372524	-0.94411
EVPL	0.1334	0.372524	0.685098
FNDC3A	0.1336	0.372524	-0.433102
KDM3B	0.1339	0.372524	0.927566
PAPD5	0.1338	0.372524	-0.647942
SF3B1	0.1338	0.372524	-0.829959
TAOK2	0.134	0.372581	-0.972668
CTDSP1	0.1342	0.373006	-1.02401
TCTA	0.1343	0.373006	-0.633522
MNDA	0.1345	0.373153	-1.01934
H6PD	0.1347	0.37358	-1.01077
IGFBP5	0.1348	0.37371	-0.765315
CCNB3	0.1353	0.3746	-0.602912
LARP6	0.1353	0.3746	-0.8656
VKORC1L1	0.1355	0.374808	-0.236166
AGGF1	0.1358	0.375085	-1.50899
CDC37	0.1357	0.375085	-1.09855
GIMAP4	0.1358	0.375085	0.658244
NSFL1C	0.1364	0.376289	-0.471975
RPS10	0.1365	0.376324	0.930407
UBB	0.1366	0.376324	0.481004
ACTA2	0.1368	0.376453	0.947194
PRR3	0.1367	0.376453	1.65361
TMC5	0.1371	0.377094	-0.804149
LRRC59	0.1374	0.377703	0.708983
FAM208A	0.1376	0.377734	1.23153
RNF114	0.1377	0.377734	0.645522
ZNF638	0.1377	0.377734	1.02551
CLIC1	0.1379	0.377824	-0.739355
CREBBP	0.1379	0.377824	-0.710494
CLMN	0.138	0.37804	0.628708
ACLY	0.1389	0.378881	-1.52254
CCDC80	0.1395	0.378881	-1.29523
CKAP5	0.1394	0.378881	-0.948679
CTCF	0.1395	0.378881	-1.34388
DLGAP4	0.1399	0.378881	1.16901
EPC1	0.1394	0.378881	-0.907115
FHOD1	0.14	0.378881	-0.36522
IFIH1	0.1399	0.378881	-0.00367052
KRI1	0.1396	0.378881	0.634326
MDN1	0.1388	0.378881	0.830483
PLEKHG4B	0.1392	0.378881	-0.779556
PNPLA2	0.139	0.378881	-0.790301
PSMB4	0.1386	0.378881	-0.549767
RNASEK	0.1393	0.378881	-0.51786
SECISBP2	0.139	0.378881	-0.598754
SIK1	0.1399	0.378881	-0.808158
TPP2	0.1398	0.378881	0.76006
ZNF596	0.1395	0.378881	-0.446452
ZNF608	0.1389	0.378881	-0.7894
MAVS	0.1401	0.379001	0.886242
OGT	0.1405	0.379875	-0.7502
ZRSR2	0.1408	0.380221	-0.920452
TET2	0.1409	0.380307	0.961689
CYB5R1	0.141	0.380333	-1.30302
PITPNA	0.1411	0.380333	-1.11913
HLA-DPB1	0.1414	0.381115	-1.10461
EEF1D	0.1416	0.38142	-0.413836
ZNF518A	0.1417	0.38142	-0.147479
NUMA1	0.1418	0.381424	1.63002
CHD5	0.1419	0.381519	0.731834
INPP5E	0.1423	0.381921	-0.00924783
S100A11	0.1423	0.381921	-0.695996
ZNF841	0.1424	0.381921	-1.32157
NOP2	0.1427	0.382635	-1.0529
COASY	0.1441	0.384428	-0.330474
HSPH1	0.1439	0.384428	0.786229
JPH3	0.1436	0.384428	0.312902
PRF1	0.1442	0.384428	-0.75429
SEC62	0.1441	0.384428	-1.00899
SLC4A8	0.1442	0.384428	0.0943508
SMARCA1	0.1438	0.384428	1.03024
TOB1	0.144	0.384428	-0.792253
ZBTB17	0.1438	0.384428	0.347621
CLUH	0.1446	0.385292	1.03568
PPP2R1A	0.1447	0.385292	0.893129
DCAF7	0.145	0.385887	-0.513907
ALDH1B1	0.1457	0.387251	0.300085
TMEM147	0.1458	0.387251	-0.148149
WNT3	0.1457	0.387251	0.391271
BAI2	0.146	0.387379	-0.562699
SEC24B	0.1459	0.387379	-0.875113
FAIM2	0.1461	0.387386	1.52802
CACNA1A	0.1468	0.388641	-0.868319
LATS1	0.1468	0.388641	-1.23864
LITAF	0.1469	0.388641	-0.526131
MYL12A	0.1467	0.388641	-0.779741
SIN3B	0.1471	0.388898	0.82616
HYDIN	0.1473	0.389072	0.222663
EIF2B2	0.1478	0.390405	0.850501
CACNB1	0.1482	0.390918	0.523729
PPRC1	0.1482	0.390918	-0.823296
CAPRIN2	0.1494	0.391109	0.918812
CTNNA1	0.1491	0.391109	-0.752461
FOXM1	0.1492	0.391109	-1.49775
GLG1	0.1488	0.391109	-0.726592
HTATSF1	0.1491	0.391109	0.776012
IPO9	0.1484	0.391109	-0.667487
NCOA2	0.1493	0.391109	1.05411
PCDHGA11	0.1494	0.391109	0.24022
PIK3R2	0.1495	0.391109	-1.13168
TCF12	0.1487	0.391109	0.933603
TPM1	0.1488	0.391109	0.29744
TTN	0.1492	0.391109	0.849863
ZEB1	0.1492	0.391109	-0.983524
CLK3	0.1497	0.391572	-0.594696
ARID4B	0.1505	0.392805	-1.32329
CTSZ	0.1506	0.392805	-0.93922
DERL1	0.1508	0.392805	0.591374
G3BP1	0.1504	0.392805	1.13112
IL2RG	0.1506	0.392805	0.0241732
LIMA1	0.1507	0.392805	-1.34808
PPIH	0.1508	0.392805	-0.978773
PLD2	0.1512	0.393531	1.02064
TPPP	0.1513	0.393531	-0.918267
TRAF3IP2	0.1515	0.393952	-0.345547
CD63	0.1519	0.394354	0.533858
DDX39A	0.1518	0.394354	-1.01354
TESK1	0.1522	0.394963	-0.180168
PPP1R8	0.1523	0.395007	-0.527748
TRIOBP	0.1525	0.395133	-1.10482
ZBTB38	0.1525	0.395133	-0.370224
MAPK8IP3	0.1529	0.395713	-0.603943
UBE2D1	0.1531	0.396124	-0.229609
CNBP	0.1533	0.3965	-0.613477
NASP	0.1535	0.396743	1.09232
NOLC1	0.1536	0.396743	1.08825
SPI1	0.1539	0.397187	-1.29021
C19orf68	0.1541	0.397383	0.621316
MKL1	0.1541	0.397383	-0.980068
ARNT	0.1547	0.397787	-0.819617
FOXJ3	0.1547	0.397787	1.01769
RPL18A	0.1547	0.397787	0.687224
THRAP3	0.1548	0.397787	-0.828639
TXNIP	0.1545	0.397787	-1.00802
TEAD3	0.1549	0.397901	0.286146
STAG1	0.1551	0.398123	-1.38999
FBXO7	0.1552	0.39831	0.583581
BCKDK	0.1554	0.398416	0.630165
COL4A3BP	0.1557	0.399138	-0.207181
EPS8	0.1558	0.399141	-0.565624
ASGR2	0.156	0.39944	-0.626962
SMARCA5	0.1563	0.399877	-0.966196
PKN1	0.1565	0.400236	-0.612905
ZBTB7A	0.1568	0.400664	1.36782
GYPC	0.1572	0.401567	-0.860694
MUC12	0.1575	0.401953	-0.791928
UCHL5	0.1576	0.401989	-0.756497
XPC	0.1579	0.40252	0.579682
SPECC1	0.158	0.402558	1.06569
AFF2	0.1584	0.402998	-0.442149
NCKIPSD	0.1584	0.402998	-0.823488
TPR	0.1584	0.402998	-0.964767
GOSR2	0.1586	0.403052	-0.438051
SYNE1	0.1587	0.403161	-0.731387
SLC25A23	0.1591	0.403992	-0.540549
ZNF326	0.1593	0.404304	-0.594124
AFF1	0.1603	0.406537	1.09877
TUBB6	0.161	0.40798	-0.588281
PIKFYVE	0.1613	0.408474	0.264344
ANAPC7	0.1614	0.408609	-0.963415
ANPEP	0.1616	0.408609	-0.630574
RELA	0.1615	0.408609	-0.317192
C5orf42	0.1626	0.409675	-0.850398
INF2	0.1625	0.409675	-0.742382
MUC13	0.1624	0.409675	-0.438587
TMEM259	0.1621	0.409675	0.677924
UBAP2L	0.1626	0.409675	-0.771456
USP47	0.1623	0.409675	0.922625
EIF4H	0.1628	0.409989	-1.10344
CDC42EP1	0.1633	0.410147	-0.711123
NFKBIZ	0.1633	0.410147	-0.624148
PPIB	0.1631	0.410147	0.184154
STAG3L1	0.1631	0.410147	-0.810307
TARDBP	0.163	0.410147	-0.697975
DDX3X	0.1637	0.410349	-0.84156
NUMBL	0.1636	0.410349	-1.18856
TSC1	0.1637	0.410349	-0.307027
GPKOW	0.1642	0.411383	-0.470179
ARHGEF7	0.1645	0.411635	1.05884
MMP9	0.1644	0.411635	-0.484486
DBN1	0.1648	0.41186	-0.877778
FAM189B	0.1647	0.41186	-0.780201
WDR82	0.1649	0.41186	-0.569963
UBALD1	0.165	0.411941	-0.776626
JUND	0.1653	0.412386	-0.339578
NRCAM	0.1654	0.41244	-0.620931
RPL15	0.1659	0.41354	-0.711685
PPP1R13L	0.166	0.413605	-0.666727
STK11	0.1662	0.413792	-0.772919
SH3TC2	0.1667	0.414777	-0.397417
ASCC2	0.1671	0.415675	-0.679605
PHLPP2	0.1675	0.416314	-0.532945
FDX1L	0.1678	0.4167	-0.710417
BSG	0.1683	0.417012	-0.995727
PRKACA	0.1683	0.417012	-0.698013
PRR12	0.1684	0.417012	-0.879956
SF3B2	0.1683	0.417012	1.05486
WDR77	0.1681	0.417012	-0.794166
OGFR	0.1686	0.417393	0.710081
STIL	0.1691	0.418282	-0.176243
REPS2	0.1694	0.418581	-0.516233
UIMC1	0.1693	0.418581	-0.81586
WASL	0.1695	0.418581	-0.684714
HTT	0.1699	0.419349	0.529908
DCAF16	0.1702	0.419863	-0.0399368
HERPUD1	0.1708	0.419863	0.80553
HNF1B	0.171	0.419863	-0.515985
IQGAP3	0.1709	0.419863	-0.822515
ITGA3	0.1703	0.419863	-0.872109
MYL6	0.1706	0.419863	-0.785762
N4BP3	0.1705	0.419863	0.378227
RAD1	0.1709	0.419863	-0.622708
XPR1	0.1705	0.419863	-0.661493
TMEM109	0.1712	0.420148	-0.513309
PPP1CA	0.1715	0.420778	-1.40047
NUCB1	0.1717	0.42094	-0.627951
ANXA5	0.1721	0.421844	0.596555
ANKRD26	0.1732	0.423945	-0.514058
UPF1	0.1731	0.423945	-1.21612
MED12	0.1734	0.424241	-0.706646
FOXP4	0.1741	0.425442	-0.896403
LAMA5	0.1742	0.425442	-0.668143
MLLT6	0.1743	0.425442	-0.836655
UHRF1BP1	0.1741	0.425442	-0.964026
LOC100288069	0.1746	0.425511	-0.164472
SLC16A6	0.1745	0.425511	0.399358
VPS37A	0.1746	0.425511	-0.640581
KIAA1191	0.1749	0.425779	0.913676
MRPS18A	0.1749	0.425779	-0.834259
F13A1	0.1753	0.426028	-1.12215
FBXW7	0.1752	0.426028	0.0803444
TXNDC15	0.1753	0.426028	-0.740575
FOLR1	0.1756	0.426314	-0.403025
TYK2	0.1756	0.426314	-0.318565
CSPP1	0.1765	0.426433	0.297792
EIF2AK1	0.1765	0.426433	-0.887864
HJURP	0.176	0.426433	-0.840566
MEF2D	0.1767	0.426433	1.12613
NPIPB5	0.1766	0.426433	0.933043
RPS23	0.1768	0.426433	-0.619889
SUPT3H	0.176	0.426433	-1.06867
TAB2	0.1761	0.426433	0.878948
TBCB	0.1765	0.426433	-0.365896
UBN1	0.1764	0.426433	-0.783632
ZBTB5	0.176	0.426433	-0.591149
ATP6V1B2	0.1777	0.427926	0.365425
CCT4	0.178	0.427926	0.988716
CHMP2A	0.1781	0.427926	-0.279766
DYRK1A	0.178	0.427926	-0.61433
HLA-B	0.1778	0.427926	-0.440628
TUBA4A	0.1777	0.427926	0.670089
UBE2O	0.1778	0.427926	-0.557097
NFE2L1	0.1791	0.430253	1.32963
ARHGEF2	0.1798	0.431723	-0.74601
EXD3	0.1801	0.431823	1.26191
LRP10	0.18	0.431823	0.353536
TRIP12	0.1803	0.432166	1.01996
LOH12CR1	0.1805	0.432246	-0.320951
CPE	0.1807	0.432366	0.430294
KIZ	0.1808	0.432366	-0.668298
NANP	0.1808	0.432366	-0.484121
CERCAM	0.181	0.432502	0.880549
COMT	0.1811	0.432502	-0.907799
SH3GL1	0.1813	0.432914	-0.860947
MNT	0.1816	0.433391	-0.805562
ELAVL3	0.1821	0.434189	1.00173
NEDD4L	0.1822	0.434189	-0.786109
VKORC1	0.1823	0.434189	0.870125
ATP5G2	0.1826	0.434286	-0.443642
FCN1	0.1826	0.434286	0.345364
LOC283070	0.1827	0.434286	-0.696377
STAT3	0.1827	0.434286	-0.477511
TAPT1	0.1831	0.434998	-0.885143
CEP104	0.1841	0.435262	-0.36479
CHTF8	0.184	0.435262	0.178881
MKRN1	0.1837	0.435262	0.0718362
NDUFV1	0.1837	0.435262	-0.173948
SBF2	0.1836	0.435262	-0.216978
SNAP25	0.184	0.435262	0.848776
SUGT1	0.1833	0.435262	-0.945131
TRNAU1AP	0.1834	0.435262	-0.414159
ZDHHC5	0.1839	0.435262	-0.775001
UBE2L3	0.1842	0.43529	0.296594
DENND3	0.185	0.436375	-0.118982
KIAA0556	0.1851	0.436375	-0.894574
RASGRP2	0.1851	0.436375	-0.0378329
SCP2	0.1848	0.436375	0.314921
ZFP36L1	0.1854	0.436793	-0.685627
FAM63B	0.1856	0.436799	-0.73849
TOR2A	0.1856	0.436799	-0.227158
ZNF644	0.1857	0.436799	-0.719657
DEAF1	0.1863	0.437365	-0.133145
PML	0.1864	0.437365	-0.332149
RAP2A	0.1863	0.437365	-0.652694
RB1CC1	0.1864	0.437365	-0.673572
XPNPEP3	0.1863	0.437365	-0.517359
ABCF2	0.1871	0.438546	0.315765
GPR98	0.1871	0.438546	0.613273
GMIP	0.1875	0.438991	0.421332
LSM14A	0.1877	0.438991	-0.830526
UGGT1	0.1878	0.438991	-0.722586
USP11	0.1879	0.438991	0.282019
ZCCHC17	0.1875	0.438991	-0.080973
ZZEF1	0.1879	0.438991	0.753199
PLEKHB1	0.188	0.439019	-0.797353
PA2G4	0.1887	0.44045	-0.697032
AMER2	0.1892	0.441088	0.118203
RAD23B	0.1892	0.441088	0.606214
PSMD1	0.1896	0.441676	0.144346
SYNRG	0.1898	0.442075	-1.3216
HMGB2	0.19	0.442173	0.255163
ARHGAP17	0.1905	0.442821	-0.863387
SERPINB6	0.1904	0.442821	0.795971
ARHGAP33	0.1916	0.443724	-0.386862
FCHO1	0.1917	0.443724	-1.21275
MAST4	0.1916	0.443724	-1.06041
MCM10	0.1913	0.443724	0.0222329
PDGFRA	0.191	0.443724	-0.932222
SMNDC1	0.1917	0.443724	-0.510148
SNX29P2	0.1918	0.443724	-0.300883
TEX15	0.1915	0.443724	-0.909673
TSPYL1	0.1914	0.443724	0.724223
ANKRD24	0.1921	0.444238	0.594589
MAP4	0.1931	0.445753	-0.713287
MCM3AP	0.193	0.445753	0.972423
NFASC	0.1929	0.445753	-0.380988
PCMTD2	0.1934	0.446318	0.511737
EIF4ENIF1	0.1938	0.446604	-0.560096
FMR1	0.1937	0.446604	0.744739
SOX2	0.1938	0.446604	-0.238627
SSFA2	0.1943	0.447486	-0.663548
ADD1	0.195	0.448583	-1.08104
U2AF1	0.1949	0.448583	-0.844239
CCL2	0.1957	0.449113	0.867605
H19	0.1957	0.449113	-0.803429
MINK1	0.1957	0.449113	0.794335
MYD88	0.1957	0.449113	0.0511994
SLC8A1	0.1957	0.449113	0.729534
AKAP9	0.1962	0.449721	-0.730488
BRPF1	0.1963	0.449721	-0.472077
DLX4	0.1963	0.449721	0.28794
SNHG7	0.1965	0.449787	-0.877354
TEP1	0.1966	0.449994	-0.868073
CRIM1	0.1969	0.450243	0.460558
BUD13	0.1973	0.451073	-0.557797
PLCG2	0.1978	0.451729	-0.190411
TLK1	0.1978	0.451729	-0.613631
GDI2	0.1982	0.452279	-0.457527
MAP7	0.1983	0.452279	-0.689731
WDR60	0.1987	0.452964	0.863419
CALM2	0.1995	0.454166	-1.33629
RALGDS	0.1994	0.454166	-0.531703
TRIM33	0.1994	0.454166	0.328791
PHAX	0.1999	0.454834	0.709876
ACBD5	0.2002	0.455241	-0.621225
APLP1	0.2003	0.455241	0.586191
KIAA0922	0.2005	0.455498	-0.758281
OSBPL2	0.2009	0.455812	-0.436754
TM9SF4	0.2009	0.455812	0.772443
LOC648987	0.2015	0.457009	-0.636546
NME4	0.2019	0.457722	0.523539
RPS3	0.202	0.457722	-0.659363
MTHFD1	0.2022	0.457824	0.676162
BAZ2A	0.2023	0.457838	-0.880482
IWS1	0.2033	0.459613	-0.808603
RRM1	0.2032	0.459613	-0.820562
KRTAP5-1	0.2039	0.460712	-1.0445
PMVK	0.2041	0.460944	0.244709
LCOR	0.2042	0.461039	-0.937848
CALCOCO1	0.2045	0.461382	-0.715742
GTF2I	0.2049	0.461794	0.435141
IL6R	0.2049	0.461794	0.291969
NPNT	0.205	0.461828	0.701799
NFKB1	0.2055	0.462825	0.826254
ELAVL4	0.2062	0.463409	0.272221
PITPNM1	0.2061	0.463409	-0.410013
RAB31	0.2063	0.463409	0.285238
SNRNP40	0.2063	0.463409	-0.616882
SNRPC	0.2063	0.463409	0.742527
RRS1	0.2065	0.463431	-0.41012
TMEM175	0.2067	0.463701	-0.58225
RBPJ	0.2073	0.464773	-0.683746
VARS	0.2074	0.464773	-0.597032
FASN	0.2077	0.465281	-1.30488
BCL6	0.2082	0.466059	0.540823
STIP1	0.2087	0.46694	-0.915734
FAM98A	0.209	0.467395	0.497474
DIEXF	0.2092	0.467692	0.509566
RPTOR	0.2095	0.467993	0.00412052
CCDC101	0.2101	0.46821	-0.28276
DHX57	0.2099	0.46821	-1.08658
LAMTOR2	0.2097	0.46821	-0.482186
PDIA3	0.2098	0.46821	0.605158
RPS7	0.2102	0.46821	-0.991563
SH3BGRL2	0.2102	0.46821	-0.425964
BMP1	0.2104	0.468414	-0.572576
CTBP1	0.2107	0.468832	-0.594704
MSL3	0.2108	0.468832	-0.353695
HOMER2	0.2114	0.469542	0.383291
LY6E	0.2114	0.469542	-0.844703
MLF2	0.2113	0.469542	0.80116
AKAP11	0.2117	0.469758	-1.00673
FLNA	0.2119	0.469758	0.779846
HDGF	0.2118	0.469758	1.03252
LMNB1	0.2124	0.470726	0.31356
RAB11FIP1	0.2126	0.471023	-1.07727
GLDN	0.2134	0.472426	0.0138857
NUP93	0.2136	0.472426	-0.422505
SETDB1	0.2136	0.472426	-0.777005
INPP5D	0.215	0.475223	0.157867
EGLN1	0.2152	0.475397	-0.475679
C10orf90	0.2161	0.475705	-0.487362
ESPN	0.2159	0.475705	-0.000984665
GYS1	0.2159	0.475705	-0.642674
KAT6B	0.2161	0.475705	-0.894349
ST13	0.2159	0.475705	-0.664398
TBX20	0.2159	0.475705	-0.326915
WDHD1	0.2159	0.475705	-0.311234
SNX13	0.2167	0.476763	0.274544
ADAMTS16	0.2168	0.476769	0.083839
SMC6	0.2169	0.476906	-0.846739
PDZD4	0.2174	0.477607	0.584087
IGF1R	0.2181	0.478792	-0.582201
PDCD4	0.2181	0.478792	-0.602949
BAD	0.2185	0.479075	0.554819
DSEL	0.2186	0.479075	-0.587746
PFAS	0.2186	0.479075	0.00685401
BUB1	0.219	0.479514	-0.817724
CD37	0.219	0.479514	-0.659844
LDHA	0.2193	0.479862	-0.665645
KRTCAP2	0.2196	0.48004	0.732054
XRRA1	0.2195	0.48004	-0.600289
ANKRD20A9P	0.2197	0.480094	-0.871955
CACNB4	0.2199	0.480326	-0.691802
PRCP	0.2201	0.480411	-0.624706
NDRG1	0.2206	0.481213	-0.107881
ZNRF3	0.2207	0.481261	0.496859
FGL2	0.221	0.481668	0.523659
[truncated: 2,358 more rows]

## Sheet: PBO-A
Genes	pval	qval (corrections include prior comparisons between CIS-Set1 and CIS-Set2)	Difference (Healthy mean - PBO-A mean)
GATAD2A	0.0004	0.011361	-3.48977
PLCG1	0.0024	0.0330967	-3.41082
ASB1	0.0031	0.0390348	-3.30293
NEDD4	0.0012	0.02192	-3.20899
FAM83G	0.0015	0.02473	-3.07567
ATXN7L3	0.0036	0.0426487	-3.06648
KANSL1	0.0002	0.00780736	-2.80471
PATL1	0.0002	0.00763607	-2.79902
RAPGEF1	0.0002	0.00762537	-2.74611
NR2F2	0.0047	0.048915	-2.60853
RBM42	0.0001	0.00564843	-2.59223
RBM26	<.0001	0.0043117	-2.51105
KHSRP	<.0001	0.00506304	-2.47281
FNBP4	0.0012	0.0220173	-2.46962
CAP2	0.0028	0.0367392	-2.46244
PAX5	<.0001	0.0043117	-2.41703
GATAD2B	0.0012	0.022587	-2.35509
HGS	<.0001	0.00506304	-2.31965
ADARB1	0.0011	0.0210366	-2.29534
HIF1A	<.0001	0.00506304	-2.29469
PLA2G16	<.0001	0.0010438	-2.27325
KCTD17	0.0002	0.00763607	-2.26517
FLII	0.0019	0.0288955	-2.25787
ARID5A	0.0003	0.0100532	-2.24382
MTF1	<.0001	0.00506304	-2.24036
BAHCC1	0.0005	0.0129437	-2.21048
ASXL1	0.0029	0.0376273	-2.20602
SH3PXD2B	0.0001	0.00667057	-2.19329
PRDX5	0.0013	0.0233735	-2.19131
NUDT1	0.0049	0.0495475	-2.18977
MAP3K11	<.0001	0.0043117	-2.18783
RBM12	<.0001	0.00506304	-2.17363
DDOST	0.0008	0.0180601	-2.15177
SMC1A	<.0001	0.000302414	-2.15089
GRIN1	0.0006	0.0144709	-2.14019
R3HDM2	0.0036	0.0426599	-2.11453
MIA3	<.0001	0.00506304	-2.10177
BCORL1	0.0001	0.00533174	-2.09185
HNRNPUL2	0.0002	0.00896538	-2.08371
ENO1	0.0004	0.011361	-2.0699
KCND1	0.0004	0.0114856	-2.06078
PTPRS	0.0012	0.0218821	-2.05601
PTPRJ	0.0029	0.0376489	-2.03644
CCDC9	0.0045	0.0478631	-2.03394
G6PD	<.0001	0.00506304	-2.0333
ALDH7A1	0.0004	0.0116922	-2.02626
RABEP1	0.003	0.0380763	-2.00991
CYB5R3	0.0043	0.0464719	-2.00944
CDH2	<.0001	0.0043117	-1.97948
SART1	0.0009	0.0191377	-1.96347
CHD4	0.0019	0.0290736	-1.95304
SNAI2	<.0001	0.00506304	-1.93678
DHX9	0.001	0.0197373	-1.90504
SMARCA4	0.001	0.0205016	-1.8954
PLCB3	0.0014	0.0233735	-1.87066
FAM53C	0.0015	0.0243788	-1.85326
HECTD1	0.0015	0.0243788	-1.85042
ARHGEF18	0.0019	0.0288303	-1.84411
MTMR1	0.0021	0.0301907	-1.83016
NCOA1	0.0025	0.0347529	-1.82232
CLASP1	0.0026	0.0350023	-1.79896
NAF1	<.0001	0.0043117	-1.79268
NPAT	0.0004	0.0124124	-1.79193
FAM50A	0.0013	0.0233735	-1.78078
MLST8	0.003	0.0380763	-1.77897
SHISA4	0.0042	0.0458057	-1.77498
NPM1	0.0038	0.0432529	-1.75327
GLTSCR1	<.0001	0.00506304	-1.75074
LTBR	0.0018	0.0275	-1.74993
NEO1	0.0036	0.0422689	-1.74927
GPATCH8	<.0001	0.00506304	-1.7405
CLTB	0.0007	0.0165513	-1.74015
GNAI2	0.0008	0.0177448	-1.732
MYLK3	0.0014	0.0233735	-1.73161
SPG20	0.0015	0.0244818	-1.72333
SOX9-AS1	<.0001	0.0043117	-1.71488
GOLGA6L5P	0.0014	0.0236121	-1.71386
JUNB	0.0046	0.0480422	-1.69899
CS	<.0001	0.00506304	-1.69256
C5orf24	0.0007	0.0166426	-1.68486
RNF166	0.001	0.0202321	-1.68429
KMT2D	0.0011	0.0208983	-1.67441
POMP	0.0012	0.02192	-1.66031
F5	0.0001	0.00667057	-1.65576
SOS1	0.0009	0.0186478	-1.6554
IRF2BP2	0.0009	0.0191377	-1.65087
COG7	0.0012	0.0218821	-1.64842
DOCK1	0.0038	0.0428581	-1.64638
ARHGAP32	0.0014	0.0233735	-1.63757
DPYSL3	0.0002	0.00891526	-1.6347
ARHGDIA	0.0018	0.0275803	-1.63427
NFAT5	<.0001	0.00506304	-1.62296
BAG3	0.0008	0.0177448	-1.61963
FIP1L1	0.0043	0.0465466	-1.60461
SH2D2A	0.0002	0.00763607	-1.59656
NRIP1	0.0003	0.0108637	-1.59581
HSPA5	0.0007	0.0164255	-1.59339
MORF4L1	0.0011	0.0210405	-1.58612
PRKD2	0.0038	0.0428581	-1.56914
BCAP31	0.0039	0.0435158	-1.56433
CCNB1IP1	0.0045	0.0475437	-1.56034
KIF4A	0.0046	0.0483764	-1.55417
KIF27	0.0048	0.0490316	-1.55403
DUSP1	0.0003	0.011361	-1.54721
MUC16	0.0006	0.0143312	-1.54444
DLX3	0.0014	0.0233735	-1.5436
EXOC3	0.0019	0.0288303	-1.53745
DLD	<.0001	0.0043117	-1.53144
BRD2	0.0008	0.0178414	-1.52654
SCD	0.0008	0.0182076	-1.52455
PNN	0.0042	0.0460381	-1.52328
SLC27A3	0.0051	0.0510132	-1.513
CCDC47	0.0051	0.0510997	-1.50976
PSMF1	0.0052	0.0512809	-1.50762
PAK2	0.0052	0.0513358	-1.499
AGPAT1	0.0052	0.0515585	-1.49821
PACS2	0.0053	0.052373	-1.49807
PLEKHG3	0.0054	0.0525119	-1.49297
EXPH5	0.0054	0.0527034	-1.48356
KIAA1549	0.0056	0.0541008	-1.48342
CHD6	0.0057	0.0545187	-1.48048
PFKP	0.0058	0.055233	-1.47855
RBFOX2	0.0059	0.0558436	-1.47184
CD99L2	0.0061	0.0570558	-1.47017
MAP3K10	0.0062	0.0578244	-1.46965
ATF5	0.0062	0.0578805	-1.46717
RRP1B	0.0063	0.0581518	-1.46444
RUFY1	0.0064	0.0584238	-1.46181
RBM3	0.0065	0.0585629	-1.45991
HERC1	0.0065	0.0585629	-1.45656
CDC25B	0.0067	0.0595516	-1.45629
FAM127B	0.0068	0.0601032	-1.44912
EAPP	0.0071	0.0622758	-1.44854
APPL1	0.0075	0.0637346	-1.43906
EVI2B	0.0075	0.0637346	-1.43324
LOC728613	0.0076	0.0645083	-1.43147
SEMA7A	0.0079	0.0654561	-1.43066
LTBP2	0.008	0.0658182	-1.43006
RANBP10	0.0082	0.06716	-1.42867
MAN2A2	0.0083	0.067169	-1.42752
MYC	0.0082	0.067169	-1.42597
SLC3A2	0.0084	0.0674055	-1.41827
ERC1	0.0084	0.0674055	-1.40777
NGFRAP1	0.0085	0.0679126	-1.40324
POLR2H	0.0087	0.0688024	-1.40025
JMJD1C	0.0088	0.0688641	-1.39966
NDUFB4	0.0088	0.0688641	-1.3991
RNF213	0.0088	0.0688641	-1.39204
DMAP1	0.0092	0.0702614	-1.39005
MAMLD1	0.0096	0.0727686	-1.39001
HSP90AB1	0.0098	0.0732719	-1.38113
BMS1	0.0098	0.0732719	-1.37407
ME2	0.01	0.074172	-1.37034
PSMC4	0.0101	0.0745124	-1.36881
KIF1C	0.0101	0.0748006	-1.36573
GLTSCR1L	0.0104	0.0759643	-1.36331
LSR	0.0104	0.0759643	-1.35984
COX10	0.0105	0.0764717	-1.35682
ANAPC5	0.0109	0.0779911	-1.34822
MYADM	0.0109	0.078018	-1.3377
GRIA1	0.0113	0.0788347	-1.32801
MRPS15	0.0115	0.0794234	-1.32663
DVL2	0.0117	0.080263	-1.31992
KDM3A	0.0119	0.080802	-1.31742
LYRM7	0.012	0.0812504	-1.31724
LIMK2	0.0123	0.0827626	-1.31476
CCNF	0.0125	0.083905	-1.30613
DDX1	0.0127	0.0846189	-1.30488
PXN	0.0131	0.0861721	-1.30301
NKRF	0.0136	0.0875628	-1.29346
CAMK2N1	0.0138	0.0884066	-1.29252
PTK2B	0.0138	0.0884066	-1.27805
ITPRIP	0.0143	0.0901345	-1.2746
ANKRD52	0.0146	0.0918677	-1.27292
CHMP4A	0.0147	0.0921136	-1.27185
FARSA	0.016	0.0967896	-1.26961
LEF1	0.0163	0.0980948	-1.26687
PRDM10	0.0167	0.0992114	-1.26079
COL15A1	0.0168	0.0996557	-1.24058
CEP290	0.0173	0.102058	-1.23774
GRN	0.0177	0.103446	-1.23043
POLR1A	0.0179	0.104093	-1.22911
SHMT2	0.018	0.104305	-1.21789
AVL9	0.018	0.104305	-1.20444
BAG4	0.018	0.104305	-1.20283
HIST1H2AM	0.0184	0.105681	-1.20278
NT5C3A	0.0186	0.106317	-1.2019
RORC	0.0189	0.107229	-1.19892
KIAA1468	0.0188	0.107229	-1.18829
NDUFS7	0.0191	0.10764	-1.17549
SLC16A3	0.0195	0.108652	-1.16492
LARP4	0.0201	0.111085	-1.15835
DBNL	0.0203	0.111701	-1.15457
NCOA7	0.0207	0.112528	-1.14967
RPS6KA4	0.0206	0.112528	-1.1436
SORT1	0.0224	0.11912	-1.1425
CCDC66	0.0225	0.11912	-1.13658
ARID3B	0.0225	0.11912	-1.13522
KIRREL	0.0226	0.11944	-1.13205
PDE1C	0.0228	0.119597	-1.13071
IKZF1	0.0246	0.125767	-1.09914
SIGMAR1	0.0249	0.12662	-1.08721
ANXA6	0.0256	0.129083	-1.07164
DUS3L	0.0265	0.131947	-1.07031
CREB3L2	0.0268	0.132647	-1.06608
FGFR1	0.0269	0.13266	-1.05949
FBN1	0.0269	0.13266	-1.05919
FAM114A2	0.0272	0.133086	-1.05815
PTRF	0.0276	0.134341	-1.05586
GADD45GIP1	0.028	0.135892	-1.05406
INO80D	0.0284	0.137174	-1.0537
LYST	0.0285	0.137283	-1.04725
EPC2	0.0286	0.137541	-1.04201
GTF2H1	0.0295	0.140359	-1.03755
LDOC1	0.0296	0.140449	-1.03607
DHX16	0.0296	0.140449	-1.03426
NEK9	0.0298	0.141364	-1.03236
MAST3	0.0303	0.142988	-1.02365
HNRNPR	0.0307	0.144299	-1.01844
FAM134A	0.031	0.144518	-1.00656
LOC100288778	0.0312	0.145389	-0.996283
QPCTL	0.0313	0.145389	-0.974361
PTPN6	0.0313	0.145389	-0.953372
FAM13B	0.0315	0.145563	-0.940253
CTNNBL1	0.0316	0.145591	-0.92032
PCYT1A	0.0322	0.146498	-0.904397
HIST1H2BD	0.0329	0.148516	-0.901127
MYPOP	0.0339	0.150175	-0.890816
MCM6	0.0346	0.151901	-0.873027
GREB1L	0.0376	0.160812	-0.857601
C1R	0.0386	0.163388	-0.836951
LCA5	0.0403	0.169382	-0.834859
SLITRK5	0.0415	0.171632	-0.820083
MYH10	0.0417	0.171658	-0.813266
SPDL1	0.0418	0.171805	-0.803991
FTSJ1	0.0423	0.172846	-0.792991
MRPL10	0.0426	0.173	-0.785251
SHMT1	0.0435	0.174625	-0.764155
ACAD11	0.0452	0.178662	-0.737647
PJA1	0.0455	0.179432	-0.698123
GLIPR1	0.0458	0.18012	-0.688555
SERPING1	0.0463	0.181001	-0.687247
MAZ	0.0468	0.182094	-0.661964
PHF10	0.0473	0.183012	-0.654445
B4GALT1	0.0491	0.187433	-0.631966
PPM1G	0.0497	0.189135	-0.604994
ACRC	0.0528	0.197601	-0.501837
AMMECR1	0.053	0.197645	-0.0605983
SPRED2	0.0538	0.2	-1.35665
SRSF3	0.0542	0.200619	-1.37231
SSH2	0.0573	0.206582	-2.28558
STAM2	0.0604	0.214115	-0.640449
STAT4	0.064	0.220669	-1.17299
STAT5B	0.064	0.220669	-2.23195
STAU1	0.0652	0.222818	-1.25094
STMN1	0.0666	0.225945	-1.04241
STRIP1	0.0691	0.232607	-0.778197
STRN3	0.0706	0.234359	-1.52747
STT3B	0.0711	0.235383	-0.627533
STXBP2	0.0727	0.238981	-1.19241
SUGP1	0.0758	0.244289	-1.41367
SULT1B1	0.077	0.247102	-0.779949
SUPT7L	0.0772	0.247361	-1.82737
SVIL	0.0786	0.249864	-1.83585
SYNE2	0.0828	0.257809	-1.5312
SYNJ2	0.0843	0.26023	-3.17249
TBC1D2B	0.0889	0.269243	-3.56852
TBL1X	0.0903	0.272128	-1.66966
TCF4	0.0924	0.276074	-1.72177
TCHP	0.0927	0.276085	-1.38886
TGOLN2	0.0965	0.282818	-1.43337
TGS1	0.098	0.283283	-1.2861
TMED9	0.1041	0.293198	-1.06201
TNFRSF1B	0.1043	0.293198	-3.15272
TOMM22	0.105	0.294204	-1.35127
TOP2A	0.1054	0.294572	-1.95014
TRAK2	0.1056	0.295078	-1.29872
TRERF1	0.1084	0.300253	-1.47269
TSN	0.1097	0.302178	-1.20501
TYROBP	0.1142	0.30936	-1.8123
UBE2H	0.1147	0.310211	-1.25414
UQCRQ	0.1151	0.310893	-2.40834
VPS13D	0.1158	0.312059	-2.84769
WDR6	0.1215	0.320702	-3.02729
WDR70	0.123	0.322477	-1.47758
WIPF1	0.1249	0.324656	-1.75836
XPO1	0.1319	0.334453	-0.937369
YIPF5	0.1317	0.334453	-2.02493
YKT6	0.1326	0.335133	-1.57392
YWHAB	0.1362	0.339567	-0.513581
YWHAE	0.1426	0.346851	-1.27946
YY1	0.1825	0.400478	-1.15209
ZDHHC7	0.2342	0.463235	-1.97213
ZHX3	0.2394	0.468563	-1.15569
ZMIZ2	0.2705	0.505028	-2.06365
ZNF286A	0.291	0.527375	-2.63999
ZNF335	0.2921	0.528123	-3.23528
ZNF451	0.3725	0.607268	-1.41979
ZNF579	0.3924	0.624625	-1.55375
ZNF688	0.4284	0.65488	-1.52604
ZNFX1	0.5573	0.749746	-1.2135

## Sheet: PBO-NA
Genes	pval	qval (corrections include prior comparisons between CIS-Set1 and CIS-Set2)	Difference (Healthy mean - PBO-NA mean)
AMMECR1	0.0126	0.085018	0.00628891
PPM1G	0.0245	0.12566	-0.499594
LEF1	0.0232	0.122203	-0.614917
MAST3	0.0188	0.10777	-0.64166
CCDC66	0.044	0.176737	-0.662139
TYROBP	0.0371	0.159646	-0.679172
SLITRK5	0.0418	0.172231	-0.680189
ACAD11	0.0066	0.0589139	-0.691389
PTPN6	0.0083	0.0667306	-0.764078
MCM6	0.0016	0.0264431	-0.848098
MYPOP	0.0261	0.130384	-0.893718
SHMT1	0.0209	0.114031	-0.898123
ANAPC5	0.0062	0.0574179	-0.91001
FTSJ1	0.0183	0.105949	-0.916259
KDM3A	0.0388	0.164325	-0.917748
SERPING1	0.0476	0.18541	-0.92651
CTNNBL1	0.0056	0.0541121	-0.932438
SULT1B1	0.0185	0.106803	-0.933098
NCOA7	0.0267	0.131353	-0.961545
BANF1	0.0388	0.164325	-0.964608
ZNF275	0.0056	0.0541579	-0.966252
STAU1	0.0183	0.105949	-0.982295
FAM13B	0.0077	0.0638098	-1.01167
NDUFS7	0.0024	0.0329986	-1.01265
ME2	0.0327	0.148864	-1.04903
CHD6	0.0368	0.159109	-1.07266
MAN1A2	0.0373	0.160101	-1.09008
AGPAT1	0.0142	0.0909309	-1.10156
DHX9	0.0248	0.12642	-1.15428
DUSP1	0.0235	0.12328	-1.15587
ARID3B	0.0003	0.011097	-1.1654
SKA2	0.0004	0.0116796	-1.19196
MAZ	0.0069	0.0605352	-1.19248
LCA5	0.0062	0.0574179	-1.1959
FAM134A	0.0217	0.116993	-1.20532
TGOLN2	0.0241	0.124906	-1.21958
PLEKHG3	0.028	0.135173	-1.222
STAM2	0.0067	0.0597612	-1.23421
SUMF2	0.0258	0.129317	-1.2408
GTF2H1	0.0035	0.0407819	-1.25411
RUFY1	0.0061	0.0574179	-1.25736
SLC16A3	0.0264	0.130846	-1.2583
QPCTL	0.0014	0.0239287	-1.27701
GREB1L	0.0079	0.0648255	-1.30713
B4GALT1	0.0178	0.104712	-1.30859
SUPT7L	0.0078	0.06439	-1.31584
BAG4	0.0195	0.109487	-1.31601
SOX9-AS1	0.0237	0.123383	-1.31872
PSMF1	0.0257	0.128957	-1.3216
PPP3CA	0.0256	0.128957	-1.32669
MYC	0.0398	0.167523	-1.33098
HSP90AB1	0.0362	0.157131	-1.37408
ERC1	0.0159	0.0973613	-1.37925
MAMLD1	0.028	0.135173	-1.37933
JMJD1C	0.0272	0.13255	-1.38716
NT5C3A	0.0127	0.0854447	-1.39225
C1R	0.0024	0.0329133	-1.39595
CAMK2N1	0.0124	0.0840883	-1.39703
CLASP1	0.0195	0.109487	-1.40223
TRAK2	0.0066	0.0589139	-1.41459
INO80D	0.0048	0.0484683	-1.41639
HGS	0.0102	0.0753242	-1.41679
DUSP16	0.0311	0.145178	-1.42682
KMT2D	0.0337	0.150764	-1.42686
IKZF1	0.0167	0.100111	-1.43979
PTRF	0.0139	0.0901811	-1.44248
RBM3	0.0201	0.111776	-1.44489
RRP1B	0.0304	0.143314	-1.46894
WDR70	0.0068	0.0599871	-1.48477
CCDC47	0.0363	0.157131	-1.488
DMAP1	0.0087	0.0687311	-1.4904
GRN	0.0053	0.0521629	-1.50175
APPL1	0.0237	0.123383	-1.50275
SOS1	0.0116	0.0806105	-1.5253
DBNL	0.0285	0.136735	-1.53967
HNRNPR	0.003	0.0378995	-1.54051
MTMR1	0.0096	0.0723072	-1.54484
STMN1	0.0002	0.00947755	-1.54953
NGFRAP1	0.0036	0.0413176	-1.55714
MAN2A2	0.0016	0.0260851	-1.55917
CDC25B	0.0273	0.133053	-1.56167
NPM1	0.0205	0.113593	-1.56375
SHMT2	0.0254	0.128532	-1.57275
TMED9	0.011	0.0789981	-1.58733
STXBP2	0.0482	0.186912	-1.59077
PSMC4	0.0021	0.03061	-1.60395
TSN	0.0002	0.00808522	-1.6048
ARHGEF18	0.0061	0.0571752	-1.61885
CD99L2	0.0245	0.125606	-1.62533
CCNF	0.0053	0.0520354	-1.63249
SIGMAR1	0.0062	0.0574798	-1.63428
KIAA1549	0.0011	0.022	-1.64734
CTSA	0.002	0.0305508	-1.65275
HSPA5	0.0337	0.150764	-1.66148
NR2C2	0.0032	0.0392528	-1.66169
ARHGDIA	0.0089	0.0687311	-1.66897
HIST1H2AM	0.007	0.0612316	-1.68198
TLN2	0.0047	0.0481351	-1.69388
ZDHHC7	0.0013	0.0234788	-1.69446
DVL2	0.0299	0.141866	-1.69586
CCNB1IP1	0.0241	0.124906	-1.69762
SLC27A3	0.0033	0.0395497	-1.70798
C5orf24	0.0169	0.100965	-1.72252
DHX16	0.0019	0.0285986	-1.72889
SUGP1	0.0075	0.0631658	-1.73709
KIF4A	0.0056	0.0540133	-1.75342
FAM222B	0.0032	0.0392528	-1.76586
SYAP1	0.0247	0.126262	-1.77187
TOMM22	0.0047	0.0480226	-1.77385
RBM26	0.0014	0.0239287	-1.78993
SPG20	0.0029	0.0375561	-1.79144
ANKRD52	0.0106	0.0771196	-1.82648
HIST1H2BD	0.0104	0.0763817	-1.84887
GNAI2	0.0021	0.0309336	-1.86234
SMARCA4	0.0142	0.0909309	-1.86518
SLC3A2	0.0208	0.113736	-1.87605
FAM127B	0.0028	0.0365652	-1.88319
EAPP	0.003	0.037938	-1.89731
AGO1	<.0001	0.0037176	-1.90617
SNAI2	0.0143	0.091096	-1.91077
MLST8	0.0343	0.151817	-1.91642
NAF1	0.0215	0.115955	-1.92785
GRIA1	0.0072	0.0621453	-1.93463
DLX3	0.0008	0.0176265	-1.93907
MAP3K11	0.0154	0.0957147	-1.93982
RNF166	0.0011	0.0218315	-1.94072
MAP3K10	0.0131	0.0868786	-1.94405
NPAT	0.0443	0.17752	-1.94445
POMP	0.0007	0.0165193	-1.97232
CHD4	0.0267	0.131353	-1.97485
GLTSCR1L	0.0029	0.0376076	-1.97736
TSHZ1	0.0006	0.0148184	-1.99311
DNAJC11	0.0003	0.0103311	-1.9982
MTF1	0.0032	0.0395405	-2.01592
KIF27	0.0019	0.028961	-2.02043
FARSA	0.0008	0.0184494	-2.03229
COX10	0.0079	0.0645156	-2.03337
ITPRIP	0.018	0.104924	-2.04228
BRD2	0.0139	0.0898439	-2.04278
LOC728613	0.0022	0.0311606	-2.05208
ZNF688	0.05	0.191279	-2.05278
YWHAE	0.0147	0.0930322	-2.05461
SHISA4	0.0074	0.0629721	-2.05531
PCDHGA7	0.0061	0.0571752	-2.05667
ZMIZ2	0.0037	0.0414489	-2.05757
R3HCC1L	0.0005	0.0132074	-2.06241
NUDCD3	0.0014	0.0240267	-2.07861
NRIP1	0.0015	0.0248167	-2.10252
PTPRJ	0.0018	0.027894	-2.10441
FAM50A	0.0103	0.0760242	-2.10455
SVIL	0.0252	0.127791	-2.10948
EVI2B	0.0031	0.0386378	-2.10948
STAT5B	0.0033	0.0395405	-2.11978
GRIN1	0.0025	0.033818	-2.12337
PRKD2	0.0018	0.027894	-2.12946
GOLGA6L5P	0.0021	0.030703	-2.13198
NFAT5	0.005	0.049882	-2.13239
BMS1	0.0045	0.0470365	-2.13863
NEO1	<.0001	0.00534368	-2.15326
NCOA1	0.0045	0.0470124	-2.16878
JUNB	0.0005	0.0132074	-2.16977
LSR	0.024	0.124576	-2.17471
YKT6	0.0002	0.00912779	-2.19812
DDOST	0.0112	0.0793476	-2.19883
TCHP	0.0068	0.0602903	-2.19969
RABEP1	0.014	0.0902533	-2.21201
PRDX5	0.0002	0.00781198	-2.21207
COL15A1	0.0024	0.0329986	-2.21655
PFKP	0.004	0.0432449	-2.22706
SYNE2	0.0067	0.0597118	-2.22781
GATAD2B	0.0076	0.0638098	-2.25978
ALDH7A1	0.0007	0.0168917	-2.2613
ZNF579	0.0007	0.0165193	-2.26266
PPIL3	0.0036	0.041394	-2.26397
KCND1	0.0002	0.00810598	-2.2729
DDX1	0.0036	0.0413176	-2.29085
ZNF286A	0.0084	0.0668692	-2.29562
FAM53C	0.0021	0.03061	-2.31264
SRSF3	0.0062	0.0574179	-2.31995
KHSRP	0.0016	0.0260996	-2.33003
NEDD4	0.0009	0.0191875	-2.3414
HECTD1	0.0006	0.0159358	-2.35934
HNRNPUL2	<.0001	0.00534368	-2.36511
G6PD	0.0003	0.0110958	-2.38847
ARID5A	0.0179	0.104924	-2.40228
SH2D2A	0.0033	0.0395497	-2.41202
COG7	<.0001	0.00534368	-2.41245
ENO1	0.0011	0.0218442	-2.4127
DPYSL3	0.0004	0.011479	-2.44218
UQCRQ	<.0001	0.00534368	-2.47287
CLTB	0.0009	0.0191262	-2.47988
MORF4L1	0.0008	0.0176265	-2.48416
RANBP10	0.0006	0.0155556	-2.48642
MRPS15	<.0001	0.00534368	-2.50753
CYB5R3	0.0021	0.0306047	-2.51161
SH3PXD2B	0.0012	0.0221381	-2.5212
PTK2B	0.0012	0.0223023	-2.52914
ADARB1	0.0179	0.104924	-2.53726
RBM42	0.0169	0.100757	-2.55721
PACS2	0.0007	0.0164754	-2.57929
CAP2	0.0003	0.0113732	-2.63033
DOCK1	0.0076	0.0637769	-2.656
RPL10A	<.0001	0.00534368	-2.6577
ASXL1	0.0012	0.0221381	-2.71067
TBL1X	0.0001	0.00719538	-2.71139
ASB1	<.0001	0.00534368	-2.72106
HIF1A	0.0012	0.02207	-2.72766
SMC1A	0.0007	0.0164535	-2.73197
STRN3	<.0001	0.00534368	-2.75053
KCTD17	0.0029	0.0376076	-2.76158
TOP2A	0.0001	0.00735002	-2.77113
R3HDM2	0.0045	0.0471782	-2.79052
FNBP4	0.0002	0.00834458	-2.81315
BCORL1	0.0014	0.0242141	-2.84136
SART1	0.016	0.0973613	-2.87994
NUDT1	0.0009	0.0190354	-2.90483
GFM1	0.0003	0.011479	-2.91679
FAM83G	0.0033	0.0395405	-2.99301
SSH2	<.0001	0.00534368	-3.00532
SYNJ2	0.0017	0.0269737	-3.01373
GATAD2A	<.0001	0.00534368	-3.03098
MIA3	0.0015	0.0248167	-3.048
RAPGEF1	0.0007	0.0170263	-3.16778
NR2F2	0.0003	0.0103311	-3.30278
CBX6	0.0002	0.00955744	-3.32312
KANSL1	0.0002	0.00808522	-3.54005
TBC1D2B	<.0001	0.00121313	-3.58196
WDR6	0.0002	0.00808522	-3.62075
RBM12	<.0001	0.00534368	-3.78722
PATL1	0.0011	0.0218442	-3.79333
PAX5	<.0001	0.00534368	-3.97043
VPS13D	0.0004	0.011479	-4.13362
PLCG1	0.0008	0.0177335	-4.14807
TNFRSF1B	<.0001	0.00385289	-4.1983
ZNF335	<.0001	0.00534368	-4.48025
PHF10	0.0538	0.201707	-0.950955
PDE1C	0.0562	0.206123	-1.20085
RNF213	0.0563	0.206148	-1.14438
TCF4	0.0571	0.207975	-1.18737
ZNFX1	0.0599	0.214224	-1.26674
CDH2	0.06	0.214404	-1.79629
LIMK2	0.0604	0.215337	-1.3594
ACRC	0.0609	0.215796	-0.550287
PAK2	0.0621	0.217704	-1.12795
ZHX3	0.0629	0.219078	-1.39415
MYADM	0.064	0.221617	-1.82
NEK9	0.0671	0.228058	-1.04407
FIP1L1	0.0691	0.233633	-1.51975
F5	0.0718	0.238598	-1.34268
PTPRS	0.0737	0.242457	-1.72779
CEP290	0.0753	0.245247	-1.08368
ITGB4	0.0765	0.246886	-0.963069
BAG3	0.0771	0.248398	-1.0897
PXN	0.0774	0.248735	-1.20435
CHMP4A	0.0784	0.250552	-1.21961
POLR1A	0.081	0.25579	-1.41339
BAHCC1	0.0861	0.265376	-1.79547
PCDHB14	0.0864	0.266014	-0.629837
RPS6KA4	0.0887	0.270128	-0.832306
GPATCH8	0.0896	0.271671	-1.03021
CCDC9	0.0901	0.27235	-1.26854
LYRM7	0.0947	0.281635	-0.984895
WIPF1	0.0957	0.283127	-1.25018
SPRED2	0.1053	0.295844	-0.852652
STRIP1	0.1053	0.295844	-0.992634
BCAP31	0.1062	0.297639	-1.69759
NDUFB4	0.1096	0.303612	-1.09091
SORT1	0.112	0.307284	-0.713874
GLTSCR1	0.1137	0.309933	-1.2552
NKRF	0.1173	0.315687	-1.34337
ANXA6	0.1185	0.317793	-0.838198
SCD	0.1188	0.318163	-1.03544
RBFOX2	0.1254	0.327046	-1.22373
TRERF1	0.1285	0.331593	-1.25412
HERC1	0.1312	0.335756	-0.544847
ATF5	0.1357	0.340525	-1.07746
ARHGAP32	0.1426	0.348797	-1.26486
SPDL1	0.143	0.349435	-0.829593
FAM114A2	0.1459	0.353321	-0.705003
MUC16	0.1507	0.35897	-0.737925
MYLK3	0.1616	0.374898	-1.13435
STT3B	0.1668	0.381349	-0.488158
EXPH5	0.1738	0.391431	-0.940196
IRF2BP2	0.1989	0.421344	-1.08185
KIF1C	0.2055	0.430347	-1.45844
PLCB3	0.2098	0.435818	-1.77015
KIAA1468	0.2977	0.535238	-0.968952
EPC2	0.3239	0.561663	-0.481443
TGS1	0.3798	0.614794	-0.844813
UBE2H	0.4829	0.697711	-0.278276
LTBP2	0.4908	0.703296	-0.685
FLII	0.8694	0.940167	-0.536698

## Sheet: RNF-A
Genes	pval	qval (corrections include prior comparisons between CIS-Set1 and CIS-Set2)	Difference (Healthy mean - RNF-A mean)
ATXN7L3	<.0001	0.00555357	-4.47056
ASB1	<.0001	0.00555357	-3.92648
TBC1D2B	<.0001	0.00272527	-3.51162
PAX5	<.0001	0.00555357	-3.43026
RBM26	0.0001	0.00572134	-3.3069
GRIN1	0.0003	0.0102153	-3.3061
MAP3K11	0.0002	0.0083222	-3.27979
KANSL1	0.0002	0.00838831	-3.27694
SYNJ2	0.0002	0.00790678	-3.14895
TOP2A	0.0012	0.0225603	-3.14878
ZNF335	0.0044	0.0467563	-3.06505
NEDD4	<.0001	0.00555357	-3.04347
GATAD2A	0.0006	0.0151603	-3.02226
PATL1	0.0014	0.0243605	-2.96263
RBM42	0.0002	0.00922813	-2.95934
CCDC9	0.0012	0.0226532	-2.91471
WDR6	<.0001	0.00555357	-2.90835
RABEP1	0.0002	0.00790678	-2.83975
TNFRSF1B	<.0001	0.00555357	-2.77769
VPS13D	0.001	0.0198511	-2.75756
ASXL1	0.0031	0.0397627	-2.74639
FLII	0.0034	0.0416018	-2.70286
HERC1	0.0003	0.0115115	-2.69337
CYB5R3	0.0018	0.028494	-2.67917
NR2F2	0.0016	0.0271347	-2.67686
UQCRQ	<.0001	0.00555357	-2.66606
BAHCC1	0.009	0.069975	-2.66217
CHD6	<.0001	0.00555357	-2.64085
PLA2G16	0.0001	0.00596924	-2.62287
FAM83G	0.0012	0.0226532	-2.62075
ARID5A	0.0048	0.0492873	-2.61865
PLCG1	0.0003	0.0102153	-2.59935
LTBP2	0.003	0.0392017	-2.57672
RAPGEF1	0.0197	0.110236	-2.53615
CAP2	0.0044	0.046811	-2.52896
MTF1	0.0029	0.0386125	-2.5262
ZNF286A	0.0009	0.0185919	-2.51544
ARHGAP32	0.0087	0.0692585	-2.51107
ZDHHC7	0.0008	0.0183266	-2.49013
NDUFB4	0.01	0.0748294	-2.46318
ZMIZ2	0.0006	0.0146393	-2.44894
AVL9	0.0007	0.0165761	-2.44613
HGS	0.0042	0.0458852	-2.43472
LTBR	0.0002	0.00881503	-2.42176
SMC1A	0.0059	0.0568781	-2.39328
SUPT7L	0.0002	0.00790678	-2.35737
YIPF5	<.0001	0.00555357	-2.33177
CCNB1IP1	0.041	0.169694	-2.29857
SSH2	0.0002	0.00790678	-2.29655
KMT2D	0.0004	0.0118583	-2.28154
MLST8	0.0264	0.131296	-2.2593
FNBP4	0.0014	0.0242788	-2.24028
KHSRP	0.0014	0.0242788	-2.22758
DHX9	0.0011	0.0212925	-2.22279
PNN	0.001	0.0197718	-2.20814
PRKD2	0.0034	0.0413047	-2.1941
ARHGDIA	0.0248	0.126593	-2.17635
RRP1B	0.0136	0.088171	-2.16807
CHD4	0.0077	0.0656682	-2.16348
ADARB1	0.0138	0.0891349	-2.15759
IRF2BP2	0.0091	0.0706085	-2.15705
SEMA7A	0.0418	0.17071	-2.15575
ALDH7A1	0.0012	0.0225603	-2.15296
MMP25	<.0001	0.00555357	-2.1485
CLASP1	0.0004	0.0117375	-2.12334
SH3PXD2B	0.0021	0.031399	-2.11046
NEO1	0.0001	0.00572134	-2.1008
ZHX3	0.0036	0.0427233	-2.09654
RBFOX2	0.008	0.0666429	-2.08285
SNAI2	0.0212	0.114831	-2.07865
DNAJC11	0.0062	0.0582063	-2.05285
KCTD17	0.0015	0.025543	-2.04703
SCD	0.0021	0.0316663	-2.04458
MORF4L1	0.0112	0.0796292	-2.04452
MIA3	0.0165	0.0990269	-2.02936
HECTD1	0.0057	0.0550528	-2.00785
PRDX5	<.0001	0.00555357	-1.99678
SOS1	0.0015	0.0257742	-1.99495
HNRNPUL2	0.0007	0.0169576	-1.99155
NUDT1	0.0007	0.0165761	-1.97249
TGOLN2	0.0084	0.0682682	-1.97231
APPL1	0.0003	0.0111018	-1.95506
SOX9-AS1	0.0008	0.0184358	-1.94757
CHMP4A	0.0023	0.0330784	-1.94231
CDH2	0.0143	0.0905792	-1.94176
HIF1A	0.0016	0.0272272	-1.9409
MUC16	0.0085	0.0686103	-1.93556
GNAI2	0.0007	0.0165761	-1.9266
GLTSCR1	0.0041	0.0447972	-1.90401
DPYSL3	0.0229	0.120574	-1.89421
EXPH5	0.0023	0.0329126	-1.88733
SLC16A3	0.0069	0.061782	-1.88167
ZNF579	0.0034	0.0413047	-1.85649
C5orf24	0.004	0.0440602	-1.83247
DMAP1	0.0147	0.0925445	-1.82389
HSP90AB1	0.0136	0.088171	-1.80763
UBE2H	0.0045	0.0473886	-1.799
STAT5B	<.0001	0.00555357	-1.79871
JMJD1C	0.0062	0.0582063	-1.79818
RPL10A	0.0035	0.0416232	-1.78711
ME2	0.0078	0.0660381	-1.76719
MTMR1	0.0034	0.0413047	-1.76463
PTPRS	0.0101	0.0753426	-1.75253
SMARCA4	0.0248	0.126593	-1.74655
NPM1	0.004	0.044323	-1.742
PLCB3	0.0097	0.0734519	-1.72114
ENO1	0.0017	0.027477	-1.70908
CEP290	0.0141	0.0905792	-1.70759
STRN3	0.0042	0.0460526	-1.70627
DLX3	0.0001	0.00586708	-1.70331
HSPA5	0.0143	0.0905792	-1.69694
SART1	0.0056	0.0545849	-1.69279
PTPRJ	0.0429	0.172585	-1.68784
KIRREL	0.0126	0.0851282	-1.6703
BCAP31	0.0473	0.181908	-1.67029
PAK2	0.0392	0.164894	-1.66699
CD99L2	0.0236	0.122873	-1.66591
FAM50A	0.0465	0.180793	-1.66489
CREB3L2	0.0045	0.0471151	-1.66283
POLR2H	0.0001	0.00692956	-1.66079
PSMF1	0.0005	0.0136111	-1.6572
EAPP	0.0316	0.146389	-1.65304
ZNF451	0.024	0.124596	-1.64246
TOMM22	0.0001	0.00596924	-1.63528
SH2D2A	0.0095	0.0721239	-1.62405
MYLK3	0.0349	0.153089	-1.61389
RNF166	0.0274	0.133612	-1.61153
RNF213	0.0134	0.0876719	-1.60223
DUSP1	0.0007	0.0169576	-1.60211
NT5C3A	0.0001	0.0071828	-1.60147
CDC25B	0.0022	0.031972	-1.58872
ZNF688	0.0085	0.0684845	-1.58359
MAN2A2	0.0239	0.123932	-1.57482
TCF4	0.0069	0.0619651	-1.57107
SVIL	0.052	0.194375	-1.5704
NAF1	0.0271	0.132656	-1.56756
BCORL1	0.0113	0.0796292	-1.56578
PRDM10	0.0232	0.121604	-1.5582
NKRF	0.0172	0.101517	-1.542
SUGP1	0.0042	0.0458852	-1.5373
IKZF1	0.0259	0.130027	-1.53649
SRSF3	0.007	0.0623679	-1.53103
SUMF2	0.0068	0.0615625	-1.5241
MAST3	0.043	0.172585	-1.5082
PSMC4	0.0004	0.0115185	-1.50275
SLC27A3	0.0257	0.129506	-1.49871
GRIA1	0.0082	0.0675445	-1.48953
NEK9	0.0079	0.0661643	-1.48834
RBM12	0.0205	0.113091	-1.48512
TGS1	0.007	0.0622375	-1.48451
GLTSCR1L	0.0038	0.0433454	-1.48136
NCOA1	0.0416	0.170487	-1.47622
CCNF	0.0052	0.0516322	-1.46954
WIPF1	0.038	0.160818	-1.46669
CTNNBL1	0.0017	0.027746	-1.45734
EPC2	0.0343	0.151724	-1.45721
ITGB4	0.0006	0.0159003	-1.45442
NCOA7	0.011	0.0794082	-1.43969
SORT1	0.0032	0.0407745	-1.4341
KIF27	0.0174	0.102138	-1.43052
R3HCC1L	0.0003	0.0115115	-1.41848
FAM127B	0.0035	0.0416232	-1.41817
DLD	0.0024	0.0338248	-1.40951
BAG3	0.0429	0.172585	-1.40607
BMS1	0.0033	0.041052	-1.40372
DUS3L	0.0109	0.0793044	-1.40111
MYADM	0.0087	0.0692585	-1.39798
SYNE2	0.0352	0.154049	-1.39573
FGFR1	0.0329	0.149444	-1.39051
NFAT5	0.0081	0.0671079	-1.37759
HIST1H2BD	0.0008	0.0175759	-1.36628
G6PD	0.0308	0.144404	-1.3576
SYAP1	0.0221	0.118255	-1.35324
PXN	0.0053	0.0522717	-1.34483
RUFY1	0.0043	0.046497	-1.33838
ARHGEF18	0.0031	0.0397627	-1.33594
RBM3	0.0128	0.0860734	-1.33416
TYROBP	0.0078	0.0661643	-1.32843
DOCK1	0.0462	0.179818	-1.32169
STXBP2	0.0122	0.0829923	-1.32039
TLN2	0.0042	0.0460526	-1.31743
TSHZ1	0.003	0.0393304	-1.31657
ITPRIP	0.012	0.0819619	-1.30538
PLEKHG3	0.0146	0.0924087	-1.30386
RORC	0.0092	0.0707095	-1.30229
FAM53C	0.0042	0.0460526	-1.30111
KIAA1549	0.0364	0.156396	-1.29959
ACAD11	0.0105	0.0772837	-1.29333
WDR70	0.0539	0.198511	-1.29219
PCDHB14	0.0175	0.102188	-1.2872
GOLGA6L5P	0.0364	0.156396	-1.28681
BRD2	0.0192	0.108339	-1.28483
DDOST	0.0411	0.169912	-1.28186
YY1	0.0187	0.106906	-1.27789
MAP3K10	0.0015	0.025543	-1.27454
KIF4A	0.0092	0.0710855	-1.27073
DVL2	0.0333	0.149802	-1.26764
INO80D	0.0543	0.199278	-1.26483
ANAPC5	0.0025	0.0349177	-1.25241
KLHL5	0.03	0.141988	-1.23678
KCND1	0.0007	0.0165761	-1.21499
GTF2H1	0.0079	0.0661643	-1.19773
FIP1L1	0.034	0.150913	-1.19589
MAMLD1	0.0468	0.181119	-1.19544
RUFY3	0.0288	0.13808	-1.19145
ERC1	0.0115	0.0802128	-1.18837
XPO1	0.0172	0.101517	-1.1835
NPAT	0.0334	0.149962	-1.18107
CTSA	0.0275	0.133689	-1.16846
TSN	0.0296	0.140748	-1.1648
ANXA6	0.0045	0.0471151	-1.1527
QPCTL	0.0134	0.0876719	-1.14208
FAM114A2	0.0171	0.101517	-1.13286
TRAK2	0.0157	0.0961794	-1.13268
LCA5	0.0537	0.19849	-1.13118
CLTB	0.0358	0.155729	-1.09718
MYPOP	0.028	0.135363	-1.09594
LYST	0.0029	0.0384586	-1.08893
AGPAT1	0.0265	0.131798	-1.08507
FDPS	0.0024	0.0344142	-1.08473
LDOC1	0.0304	0.143174	-1.08308
DHX16	0.0002	0.00790678	-1.0812
CS	0.02	0.111082	-1.07728
SHMT1	0.0225	0.119684	-1.07721
SHMT2	0.0086	0.068933	-1.06828
POLR3C	0.0083	0.06781	-1.06019
LOC728613	0.0064	0.059148	-1.03262
DBNL	0.0336	0.150116	-1.01844
LAMTOR4	0.0035	0.0416232	-1.01303
TBL1X	0.0156	0.0957553	-0.996236
GRN	0.0279	0.135094	-0.994566
PPP3CA	0.0268	0.132097	-0.990413
MRPL10	0.001	0.0207509	-0.979902
STMN1	0.0117	0.0811003	-0.978759
FAM134A	0.0174	0.102055	-0.975503
MAN1A2	0.0196	0.109694	-0.971714
FARSA	0.0451	0.177341	-0.937331
NOL10	0.0345	0.15198	-0.926094
LEF1	0.0139	0.0892213	-0.917088
COL15A1	0.0414	0.170487	-0.916757
PPIL3	0.0038	0.0431314	-0.907435
DUSP16	0.0158	0.0961794	-0.896321
GADD45GIP1	0.0447	0.176717	-0.888546
PJA1	0.0493	0.186793	-0.883386
MYC	0.0185	0.106197	-0.881649
RPS6KA4	0.0081	0.0671079	-0.869535
ARID3B	0.0173	0.101977	-0.865916
PCYT1A	0.036	0.156217	-0.863551
CCDC66	0.0124	0.083919	-0.854722
SKA2	0.0008	0.0178248	-0.779451
NRIP1	0.0395	0.165874	-0.737356
PDE1C	0.0374	0.159386	-0.717475
LSR	0.0512	0.192117	-0.695422
SULT1B1	0.0049	0.0498185	-0.676587
SPG20	0.0528	0.196012	-0.617203
STT3B	0.0258	0.129784	-0.577703
SPDL1	0.0156	0.0957553	-0.571909
YWHAB	0.0257	0.129561	-0.547917
ACRC	0.0484	0.184847	-0.513849
ANKRD52	0.027	0.132584	-0.455947
SERPING1	0.0528	0.196012	-0.36861
MAZ	0.0361	0.156217	-0.191999
KIAA1468	0.055	0.200081	-1.02325
PTK2B	0.0559	0.201837	-0.874364
KIF1C	0.0573	0.20469	-1.25499
FAM222B	0.0582	0.206781	-0.996171
ATF5	0.0584	0.207266	-1.16132
STAT4	0.059	0.208824	-1.06906
BANF1	0.0595	0.209806	-1.22315
CCDC47	0.0598	0.209806	-1.53051
PTPN6	0.0596	0.209806	-1.2912
F5	0.0621	0.213808	-1.63339
AMMECR1	0.0631	0.215649	-0.318509
GATAD2B	0.0636	0.216723	-1.59154
PTRF	0.0638	0.217083	-0.784243
ZNF275	0.0656	0.220637	-1.19431
GFM1	0.069	0.229595	-1.34275
PHF10	0.0727	0.236408	-0.598853
SHISA4	0.0744	0.239693	-1.35407
JUNB	0.0842	0.257907	-1.21915
GPATCH8	0.0928	0.27493	-1.32543
STAU1	0.0975	0.281534	-0.84935
TRERF1	0.0975	0.281534	-1.07109
EXOC3	0.101	0.286706	-1.54829
TCHP	0.1069	0.296897	-1.16317
DDX1	0.1087	0.299441	-1.30502
HNRNPR	0.1087	0.299441	-0.759918
MRPS15	0.112	0.304703	-0.851386
NR2C2	0.1188	0.31613	-1.26138
RANBP10	0.1222	0.320965	-1.16207
LOC440434	0.1236	0.322394	-0.993542
NDUFS7	0.126	0.325708	-0.715549
EVI2B	0.1269	0.327243	-1.15447
POLR1A	0.1379	0.341523	-0.495388
BAG4	0.1403	0.343468	-1.48735
YKT6	0.1743	0.390764	-0.528316
SPRED2	0.201	0.423032	-1.05565
PFKP	0.2244	0.452584	-0.912431
CBX6	0.2254	0.454017	-0.954521
R3HDM2	0.2644	0.497725	-1.02693
SIGMAR1	0.2741	0.507085	-0.828564
LYRM7	0.2857	0.52152	-0.81714
SLC3A2	0.287	0.522698	-0.466266
NGFRAP1	0.358	0.59542	-1.28062
KDM3A	0.3638	0.598987	-1.22886
LOC100288778	0.3879	0.619478	-0.395899
FBN1	0.5637	0.753721	-0.630966
YWHAE	0.7215	0.859531	-0.312184

## Sheet: RNF-NA
Genes	pval	qval (corrections include prior comparisons between CIS-Set1 and CIS-Set2)	Difference (Healthy mean - RNF-NA mean)
GATAD2A	<.0001	0.00580753	-4.42365
NEDD4	<.0001	0.00580753	-3.75962
DDOST	0.0002	0.00957978	-3.54676
TNFRSF1B	<.0001	0.00595513	-3.29199
ZNF286A	0.0001	0.00620713	-3.13135
FNBP4	0.0003	0.0114221	-3.02199
FLII	0.0006	0.0160172	-3.0151
BAG3	0.0006	0.0160172	-3.0142
FAM83G	0.0003	0.0121965	-3.01036
RBM42	0.0004	0.012528	-2.92425
ASB1	<.0001	0.00580753	-2.88221
SYNJ2	0.0192	0.111298	-2.86579
R3HDM2	0.0028	0.0395185	-2.82502
NR2C2	0.0009	0.0200024	-2.81118
PTPRS	0.0046	0.0503597	-2.77114
GATAD2B	0.0004	0.012528	-2.76546
TBC1D2B	<.0001	0.00580753	-2.74613
HNRNPUL2	0.0001	0.00712249	-2.71032
ATXN7L3	0.0007	0.017907	-2.69522
CCDC47	0.003	0.0411852	-2.69171
ZNF335	0.0032	0.0422273	-2.68054
KANSL1	0.0027	0.0392931	-2.67507
PLA2G16	<.0001	0.00595513	-2.61903
WDR6	0.0022	0.0340633	-2.56318
ALDH7A1	0.0021	0.0340633	-2.54997
TYROBP	0.0055	0.0563956	-2.53687
PATL1	0.0099	0.0781987	-2.5159
HIF1A	0.0027	0.0390278	-2.51439
SART1	0.024	0.128098	-2.48365
FAM50A	0.0014	0.0258056	-2.42366
UQCRQ	0.0004	0.012528	-2.42275
NPAT	0.0386	0.166971	-2.40653
FAM53C	0.0023	0.0347997	-2.39489
SUMF2	0.0005	0.0142485	-2.3826
RBM26	0.0023	0.0347997	-2.37155
PTPRJ	0.0013	0.025056	-2.35796
IRF2BP2	0.0023	0.0348532	-2.34507
SPG20	0.0008	0.019851	-2.34056
CS	0.0006	0.0171265	-2.33656
TCF4	0.0005	0.0142485	-2.32325
PLCG1	0.0013	0.025056	-2.30639
WIPF1	0.0057	0.0579419	-2.27738
SHISA4	0.0054	0.0557037	-2.27062
MMP25	0.0001	0.00616837	-2.24739
BAHCC1	0.0186	0.109689	-2.24224
RAPGEF1	0.016	0.100978	-2.23836
CBX6	0.0047	0.0507635	-2.23431
KCND1	0.0004	0.0137719	-2.20168
ZMIZ2	0.0186	0.109689	-2.18704
ZDHHC7	0.0004	0.012528	-2.18613
NPM1	0.0013	0.025056	-2.18085
NR2F2	0.0047	0.0507635	-2.17014
FIP1L1	0.0173	0.105928	-2.16637
KHSRP	0.0046	0.0503751	-2.13355
CLTB	0.0118	0.0851703	-2.11342
TLN2	0.0163	0.101902	-2.10713
ADARB1	0.0342	0.155188	-2.10185
MAP3K11	0.0037	0.0445732	-2.07482
NAF1	0.0015	0.0274086	-2.06443
VPS13D	0.0093	0.0748674	-2.06287
AGPAT1	0.0008	0.019743	-2.05761
LOC440434	0.0028	0.0392931	-2.05206
SMC1A	0.0134	0.0909985	-2.03806
ZNF451	0.0021	0.0337069	-2.0337
STAT5B	0.0003	0.0114221	-1.99868
CDH2	0.0078	0.0683671	-1.97892
LARP4	0.0014	0.0259843	-1.97546
ASXL1	0.0034	0.0429158	-1.97481
ARHGEF18	0.0086	0.0721443	-1.95914
COG7	0.0073	0.0664375	-1.94963
DUSP16	0.0002	0.00884762	-1.91213
KIF27	0.0046	0.0503751	-1.86966
NCOA1	0.0332	0.153753	-1.85713
MTMR1	0.006	0.0597091	-1.85453
KCTD17	0.0073	0.0664194	-1.84377
NUDT1	0.0065	0.0619969	-1.84216
CAP2	0.0007	0.0184902	-1.84074
PSMF1	0.0034	0.0429158	-1.83484
RNF166	0.0163	0.101902	-1.83393
ARID5A	0.0458	0.184434	-1.82971
EXPH5	0.0063	0.0612192	-1.82954
KIAA1549	0.0018	0.0308562	-1.82714
GLTSCR1	0.0097	0.0772538	-1.82542
PLCB3	0.0006	0.0160172	-1.82309
MIA3	0.0157	0.100299	-1.8213
PRDX5	0.0088	0.0728627	-1.80747
LIMK2	0.0186	0.109689	-1.79987
RBFOX2	0.0164	0.102382	-1.79056
NRIP1	0.0004	0.012528	-1.78313
ENO1	0.0129	0.0897953	-1.75771
FAM222B	0.0012	0.0244144	-1.75692
YWHAE	0.0176	0.106991	-1.75416
YKT6	0.003	0.0411361	-1.75299
TOP2A	0.0124	0.0881332	-1.75056
RBM12	0.0342	0.155188	-1.73268
SOX9-AS1	0.002	0.0329433	-1.72559
SUPT7L	0.0012	0.0242348	-1.70439
BCAP31	0.0165	0.102382	-1.69879
SMARCA4	0.0192	0.111298	-1.69448
NEO1	0.032	0.151856	-1.68961
RUFY3	0.0037	0.0444096	-1.68678
CTSA	0.0016	0.0280096	-1.68182
BCORL1	0.0027	0.0386892	-1.67871
RNF213	0.0085	0.0717669	-1.66568
DNAJC11	0.0273	0.137585	-1.66497
SPRED2	0.0112	0.0833151	-1.64773
SVIL	0.0327	0.153018	-1.64297
NDUFB4	0.0112	0.0833151	-1.64057
HSP90AB1	0.0212	0.117371	-1.63191
PLEKHG3	0.0334	0.154362	-1.62804
GPATCH8	0.0058	0.058136	-1.61359
JUNB	0.0322	0.151856	-1.59783
SNAI2	0.0391	0.168951	-1.59767
SLC27A3	0.0031	0.0416171	-1.59589
NFAT5	0.0125	0.0882409	-1.59378
SSH2	0.01	0.0781987	-1.58518
POLR1A	0.0361	0.160279	-1.56143
LTBP2	0.0162	0.1019	-1.51723
KIRREL	0.0057	0.057809	-1.50867
CYB5R3	0.0041	0.0471694	-1.50582
WDR70	0.0245	0.129092	-1.49057
PRKD2	0.0152	0.0992577	-1.48262
SYNE2	0.0342	0.155188	-1.47863
UBE2H	0.0246	0.129347	-1.47646
SOS1	0.0506	0.195626	-1.4685
EVI2B	0.0337	0.154675	-1.4567
CACNG7	0.0009	0.0207486	-1.45056
MTF1	0.0226	0.123181	-1.44722
RPS6KA4	0.0074	0.0671243	-1.43498
DLX3	0.0062	0.0610929	-1.41969
EXOC3	0.0132	0.0909845	-1.40627
GADD45GIP1	0.0014	0.0258056	-1.40255
STAU1	0.0294	0.144696	-1.40075
DLD	0.0107	0.0815945	-1.39585
TGOLN2	0.0062	0.0607263	-1.39313
LYST	0.021	0.117098	-1.39218
MAN2A2	0.0293	0.144325	-1.38084
MYADM	0.0212	0.117371	-1.38031
PTPN6	0.0031	0.0420721	-1.37435
MLST8	0.0352	0.157865	-1.36786
CAMK2N1	0.0032	0.0424867	-1.36075
G6PD	0.014	0.0941419	-1.36073
POMP	<.0001	0.00595513	-1.36066
PDE1C	0.0517	0.199054	-1.35879
ATF5	0.0359	0.160034	-1.35717
AGO1	0.0002	0.00884762	-1.35494
R3HCC1L	0.0176	0.106991	-1.35015
RUFY1	0.0145	0.0953385	-1.34341
CCNB1IP1	0.0155	0.0995816	-1.34334
TBL1X	0.0034	0.0429648	-1.34
FAM114A2	0.0034	0.0431233	-1.33944
MUC16	0.0229	0.12378	-1.33433
ME2	0.0084	0.0712007	-1.32754
FAM13B	0.0274	0.137927	-1.30447
ANKRD52	0.0055	0.0562377	-1.30364
SKA2	0.0003	0.0114221	-1.29896
FDPS	0.0182	0.108954	-1.29702
RORC	0.0141	0.0943706	-1.29229
YY1	0.018	0.108023	-1.29057
KIAA1468	0.0181	0.108523	-1.28668
KDM3A	0.0124	0.0879391	-1.27531
ZNF579	0.0102	0.0795589	-1.27166
BRD2	0.0095	0.0757313	-1.26851
ARID3B	0.0024	0.0355288	-1.26732
RBM3	0.0304	0.148259	-1.26436
COL15A1	0.0034	0.0431233	-1.26201
STMN1	0.0023	0.0347997	-1.25715
RRP1B	0.0472	0.187572	-1.24242
NDUFS7	0.0009	0.0200024	-1.24067
LEF1	0.0078	0.0683671	-1.23666
TRERF1	0.0139	0.0930534	-1.23007
PNN	0.0162	0.101818	-1.22453
SLC3A2	0.0364	0.160454	-1.21673
CCDC66	0.0044	0.0491774	-1.21619
KIF4A	0.0184	0.109315	-1.21127
SEMA7A	0.0195	0.111949	-1.17204
GRN	0.0114	0.0835221	-1.17121
TSHZ1	0.0059	0.0591592	-1.16747
DUSP1	0.0207	0.116125	-1.15896
LYRM7	0.0083	0.0708704	-1.15482
MYC	0.0357	0.159602	-1.14392
KLHL5	0.0187	0.110018	-1.14052
LAMTOR4	0.0117	0.0848545	-1.11351
PCDHGA7	0.0032	0.0425792	-1.11222
SLC16A9	0.025	0.130185	-1.10796
ITGB4	0.0134	0.0909985	-1.10562
DHX9	0.0499	0.194174	-1.09538
HNRNPR	0.0073	0.0664194	-1.0899
DMAP1	0.0025	0.0372017	-1.05834
MRPS15	0.0011	0.0228828	-1.04669
SUGP1	0.0038	0.0445732	-1.023
SLC16A3	0.0423	0.176502	-0.986828
FBN1	0.0485	0.190642	-0.960218
SLITRK5	0.0095	0.0761631	-0.955661
NUDCD3	0.0184	0.109535	-0.955348
PSMC4	0.0383	0.166101	-0.946132
SRSF3	0.0403	0.172688	-0.939231
SPDL1	0.0164	0.102225	-0.922188
MAN1A2	0.0008	0.0191546	-0.906159
CLASP1	0.035	0.157484	-0.890821
IKZF1	0.0325	0.152574	-0.889166
DUS3L	0.0081	0.0703411	-0.855378
PTRF	0.0513	0.197956	-0.853417
TMED9	0.0273	0.137589	-0.85068
MYH10	0.0432	0.177959	-0.840649
ANAPC5	0.0028	0.0392931	-0.832503
SULT1B1	0.0116	0.0843602	-0.821177
GTF2H1	0.0242	0.128356	-0.815141
HIST1H2AM	0.0382	0.165896	-0.796321
NT5C3A	0.0035	0.0432617	-0.791365
CTNNBL1	0.0307	0.149027	-0.75229
SERPING1	0.0205	0.116125	-0.702671
ZNF275	0.0343	0.155626	-0.68612
PJA1	0.0286	0.141931	-0.680749
PHF10	0.0306	0.149027	-0.675536
CCNF	0.0488	0.191126	-0.657339
NOL10	0.0073	0.0664194	-0.614887
NGFRAP1	0.0523	0.200904	-1.27101
F5	0.0533	0.203088	-1.64661
NEK9	0.0545	0.205314	-0.915776
KMT2D	0.0558	0.207786	-1.24527
CHMP4A	0.0583	0.213348	-1.26911
PXN	0.0589	0.215262	-0.966807
DDX1	0.0603	0.217972	-0.994897
CHD4	0.0606	0.218229	-1.31419
HGS	0.0618	0.220344	-1.56298
RABEP1	0.0641	0.224713	-1.37016
GLTSCR1L	0.065	0.22638	-0.813794
PCYT1A	0.0657	0.227596	-0.720099
TRAK2	0.0673	0.23139	-0.710192
CD99L2	0.0741	0.24618	-1.57049
STRN3	0.079	0.255435	-0.81029
ZNF688	0.0816	0.260369	-1.48844
MCM6	0.0905	0.27778	-0.931
PRDM10	0.0915	0.279323	-1.30043
MAMLD1	0.0919	0.280102	-1.42282
PACS2	0.0928	0.281407	-0.932524
GREB1L	0.0974	0.288096	-0.695697
MYLK3	0.097	0.288096	-1.53054
SCD	0.0981	0.288326	-1.28572
DBNL	0.0985	0.289321	-1.10389
ZHX3	0.1071	0.303897	-0.519513
PAX5	0.1088	0.306164	-1.6459
GRIA1	0.1089	0.306264	-1.04495
SH2D2A	0.112	0.311148	-1.05971
HSPA5	0.1126	0.312	-1.11592
HERC1	0.1151	0.316311	-1.22424
STRIP1	0.1195	0.323472	-0.699049
KIF1C	0.1209	0.325526	-1.08597
PCDHB14	0.1231	0.328023	-0.76522
GFM1	0.1239	0.329131	-0.809908
SH3PXD2B	0.1243	0.329494	-1.32855
SORT1	0.1251	0.330047	-0.795524
TGS1	0.1293	0.336658	-0.991485
HECTD1	0.1329	0.340685	-0.893671
JMJD1C	0.1394	0.348375	-1.059
BMS1	0.1423	0.351647	-1.08858
DOCK1	0.1456	0.356761	-1.11997
SYAP1	0.1463	0.357181	-0.834915
FAM127B	0.1469	0.357814	-1.26694
STAM2	0.1506	0.362185	-0.507733
ERC1	0.1576	0.371655	-0.840766
EAPP	0.1656	0.382405	-0.982065
SIGMAR1	0.1656	0.382405	-0.739001
HIST1H2BD	0.1679	0.386255	-0.143734
INO80D	0.1686	0.38662	-0.455813
FAM134A	0.1833	0.405056	-0.527035
RANBP10	0.185	0.406328	-0.876182
COX10	0.1933	0.41643	-0.945326
CCDC9	0.207	0.434662	-1.22008
MORF4L1	0.2111	0.439746	-1.24084
CDC25B	0.2207	0.451609	-1.08166
CEP290	0.2244	0.455567	-0.577089
MAZ	0.2262	0.45792	-0.418518
GOLGA6L5P	0.2292	0.45949	-1.26506
DVL2	0.2628	0.498875	-0.734927
TCHP	0.2718	0.508462	-0.697494
C5orf24	0.273	0.509296	-0.811998
GRIN1	0.2774	0.513308	-0.932469
AVL9	0.2861	0.524081	-0.766536
LSR	0.2882	0.526269	-1.15825
DPYSL3	0.303	0.539396	-0.546761
ARHGDIA	0.3166	0.554892	-0.386723
NKRF	0.5382	0.739439	-0.268401
CHD6	0.5661	0.757404	-0.695491
FARSA	0.5943	0.775817	-0.51057
PPP3CA	0.6328	0.803561	0.20494
ARHGAP32	0.9087	0.956342	-0.147534
