# Supplementary material for: Patterns of autoantibody expression in multiple sclerosis identified through development of an autoantigen discovery technology
Source: J Clin Invest. 2025 Mar 3;135(5):e171948. doi: 10.1172/JCI171948 (PMC11870742; doi:10.1172/JCI171948)
Supplement: Supplemental data set 2 [file jci-135-171948-s085.xlsx]

## Sheet: Sheet1
Genes	Rank in input library	Average	Median	Range	Average	Median	Range	Average	Median	Range	Average	Median	Range	Average	Median	Range	Average	Median	Range
	Rank in input library	HC	HC	HC	CIS-all	CIS-all	CIS-all	PBO-A	PBO-A	PBO-A	PBO-NA	PBO-NA	PBO-NA	RNF-A	RNF-A	RNF-A	RNF-NA	RNF-NA	RNF-NA
ACAD11	9851	6.66628	0	0-153	27.5559	0	0-1266	19.2	0	0-312	61.1143	0	0-1266	36.6167	0	0-328	0.75	0	0-9
ACRC	11722	0.0348837	0	0-2	58.6618	0	0-4349	29.7778	0	0-701	37.9286	0	0-791	161.222	0	0-4349	1.11111	0	0-21
ADARB1	1948	4.97147	0.27141	0-145	27.0278	0.544137	0-618	39.4625	0.85639	0-618	32.6876	1.05665	0-220	16.6904	0.500659	0-226	20.5284	0.527009	0-243
AGO1	5736	0.0253152	0	0-1	0.816415	0.0388769	0-37	0.367171	0.194384	0-4	2.00679	0.0777538	0-37	0.239021	0	0-2	0.917207	0	0-16
AGPAT1	4441	0.189416	0	0-3	2.19766	0.0338664	0-63	3.418	0.0507996	0-63	1.00067	0.0338664	0-16	2.33929	0.0338664	0-54	1.7667	0.0507996	0-22
ALDH7A1	3815	0.225301	0.0113708	0-6	15.6612	0.0682249	0-1270	2.92061	0.0341124	0-60	0.845231	0.159191	0-7	5.94062	0.0682249	0-134	49.6458	0.0682249	0-1270
AMMECR1	10328	0.55814	0	0-9	15.0588	0	0-752	9.06667	0	0-231	19.8286	0	0-413	32.1556	0	0-752	0.244444	0	0-2
ANAPC5	5021	0.539033	0	0-12	4.55919	0	0-214	9.11664	0.0746888	0-214	0.725548	0	0-13	5.62471	0	0-135	1.91793	0	0-50
ANKRD52	1558	0.407022	0.00541353	0-9	0.623777	0.0288722	0-36	0.361504	0.0306767	0-4	2.31845	0.0396992	0-36	0.0533333	0.0162406	0-1	0.138413	0.0360902	0-1
ANXA6	1963	0.00674766	0	0-0	0.0831782	0.00402985	0-4	0.0683582	0.00268657	0-1	0.214925	0.00268657	0-4	0.0453731	0.00537313	0-1	0.0333333	0.0107463	0-0
APPL1	2380	0.0391842	0	0-1	1.15289	0.00785512	0-47	0.501564	0.00785512	0-13	4.29712	0.00392756	0-47	0.488035	0.00785512	0-6	0.0235654	0.00785512	0-0
ARHGAP32	1151	0.414629	0.0159544	0-12	4.77875	0.0621083	0-252	1.57328	0.226781	0-15	0.636983	0.0262108	0-5	15.5139	0.0900285	0-252	0.470486	0.0205128	0-7
ARHGDIA	463	1.43529	0.0248177	0-43	1.87002	0.0641125	0-71	1.78349	0.0887422	0-18	0.94413	0.072197	0-8	4.32918	0.0391067	0-71	0.217538	0.0353465	0-2
ARHGEF18	4928	0.506789	0	0-14	27.3986	0.0936281	0-2054	24.6571	0.140442	0-435	0.870518	0.0936281	0-6	0.906805	0.0702211	0-14	77.2648	0.0702211	0-2054
ARID3B	7149	0.0125581	0	0-0	7.53618	0	0-407	4.22667	0	0-96	9.56571	0	0-199	1.41	0	0-31	15.3933	0	0-407
ARID5A	3426	73.454	1.25622	0-433	144.898	64.388	0-1835	123.514	92.4597	0-570	135.357	49.1245	1-638	152.087	77.6662	1-710	166.513	54.448	0-1835
ASB1	7705	4.12209	0.125	0-127	159.869	1.0625	0-7609	344.597	1.375	0-7609	11.7679	1	0-114	201.588	1	0-3294	48.6111	0.875	0-799
ASXL1	3384	2.50225	0.017151	0-104	6.58574	0.0943306	0-379	0.886136	0.0857551	0-13	20.0214	0.154359	0-379	7.19263	0.0943306	0-90	1.22852	0.111482	0-11
ATF5	2217	0.451968	0.0201117	0-10	1.30099	0.0586592	0-34	1.5424	0.124022	0-30	1.77606	0.0502793	0-34	0.6437	0.0402235	0-11	1.34736	0.0871508	0-28
ATXN7L3	5382	0.577513	0	0-10	110.215	0.442882	0-3022	68.0035	0.347979	0-1593	0.918905	0.442882	0-5	233.959	0.949033	0-2743	113.692	0.347979	0-3022
AVL9	7788	2.80496	0	0-76	93.6724	0.262774	0-5738	72.7737	0.262774	0-1829	0.588113	0.131387	0-3	226.56	0.919708	0-5738	54.0827	0.131387	0-1388
B4GALT1	2548	32.8248	0	0-1409	0.160132	0.00898428	0-6	0.167374	0.00898428	0-3	0.389319	0.0134764	0-6	0.0715415	0.00898428	0-1	0.0632227	0.00449214	0-1
BAG3	3497	2.05292	0.0368852	0-63	7.30717	0.133709	0-190	1.76059	0.0922131	0-18	0.707845	0.230533	0-5	7.11475	0.0737705	0-142	18.179	0.322746	0-190
BAG4	5830	0.317529	0	0-3	4.22926	0.123007	0-94	1.11617	0.123007	0-10	4.68012	0.123007	0-85	8.69552	0.0410023	0-94	2.52544	0.164009	0-57
BAHCC1	1922	1.12428	0.0334525	0-22	13.7773	0.182702	0-299	17.1494	0.115797	0-299	4.96334	0.105504	0-56	13.0026	0.190422	0-204	18.0353	0.249607	0-195
BANF1	5559	0.0501033	0	0-1	8.45117	0	0-671	0.0592021	0	0-0	5.6128	0	0-109	27.381	0	0-671	0.120978	0	0-1
BCAP31	2418	0.109758	0.00809535	0-1	1.65951	0.0445244	0-53	0.567274	0.024286	0-6	1.76613	0.0485721	0-17	3.48475	0.0485721	0-53	0.843565	0.0769058	0-16
BCORL1	1562	0.701649	0.0289913	0-17	3.00739	0.185726	0-115	5.63915	0.233743	0-115	4.72775	0.304409	0-49	1.11449	0.148581	0-19	0.930474	0.137709	0-6
BMS1	4915	2.29074	0.11583	0-74	3.87191	0.23166	0-62	0.931789	0.301158	0-9	9.14065	0.277992	0-62	2.76019	0.23166	0-55	3.82583	0.185328	0-33
BRD2	112	0.00560256	0.0014894	0-0	0.102093	0.00421996	0-5	0.111553	0.0037235	0-2	0.279516	0.00508878	0-5	0.0317738	0.00347526	0-1	0.0249566	0.00434408	0-0
C1R	4086	0.382109	0	0-16	0.344788	0	0-14	0.402881	0.0134128	0-10	0.850117	0	0-14	0.0958768	0	0-2	0.142573	0	0-2
C5orf24	3075	0.155623	0.0136986	0-2	0.444467	0.140411	0-6	0.515728	0.184932	0-3	0.593281	0.136986	0-6	0.370878	0.150685	0-2	0.33105	0.0547945	0-4
CACNG7	6894	0.0391885	0	0-1	10.9742	0	0-956	0.093617	0	0-1	0.368389	0	0-5	0.453901	0	0-11	40.6241	0	0-956
CAMK2N1	3847	0.0392104	0	0-1	2.27405	0.0174419	0-197	0.85702	0.0232558	0-18	9.43909	0.0348837	0-197	0.0749354	0	0-1	0.317399	0.0232558	0-6
CAP2	2609	0.0242444	0.00478215	0-0	3.52857	0.033475	0-147	6.14878	0.0526036	0-147	0.863291	0.0621679	0-8	6.25877	0.033475	0-89	0.251151	0.00956429	0-2
CBX6	2220	0.287361	0.00672646	0-12	3.19418	0.0168161	0-243	0.0764823	0.0134529	0-1	2.27418	0.0571749	0-31	0.313901	0.0100897	0-4	9.9077	0.0235426	0-243
CCDC47	5232	21.9797	0.0572337	0-758	16.1943	0.200318	0-493	3.71489	0.0858506	0-65	36.4742	0.200318	0-493	17.7658	0.228935	0-374	11.3291	1.00159	0-84
CCDC66	7936	0.0395532	0	0-1	7.8717	0	0-244	10.0525	0	0-169	1.5658	0	0-30	6.89764	0	0-164	11.5696	0	0-244
CCDC9	3848	1.56158	0.290886	0-22	42.92	0.913381	0-2354	45.6152	1.45443	0-345	3.39145	0.360698	0-20	20.6934	3.8746	0-180	93.1959	0.674855	0-2354
CCNB1IP1	7999	1.00673	0	0-18	50.3918	0.14876	0-1518	15.686	0.14876	0-260	23.7025	0.14876	0-287	134.612	0.14876	0-1518	21.6364	0.446281	0-509
CCNF	3453	0.318015	0	0-11	1.96181	0.0179104	0-83	0.454395	0.0179104	0-5	4.18465	0.0179104	0-83	3.38773	0.0179104	0-68	0.314428	0.00895522	0-3
CD99L2	1547	0.0251005	0.00357391	0-0	0.560351	0.00982825	0-30	1.14286	0.00714782	0-30	0.156146	0.0142956	0-1	0.225487	0.00893478	0-4	0.627089	0.00714782	0-15
CDC25B	3433	0.229597	0.0176298	0-4	1.11482	0.0705191	0-28	1.52171	0.0705191	0-28	0.981811	0.0440744	0-9	0.676461	0.105779	0-9	1.24976	0.0264447	0-24
CDH2	180	0.0324848	0.0039488	0-0	0.203361	0.0209458	0-4	0.118267	0.0271265	0-1	0.148951	0.0228344	0-1	0.336748	0.0149368	0-4	0.197389	0.0108163	0-2
CEP290	3119	0.478592	0.0140187	0-14	2.75735	0.0385514	0-194	2.24974	0.0420561	0-47	0.539052	0.0490654	0-9	7.43847	0.0420561	0-194	0.30919	0.0280374	0-5
CHD4	284	0.069049	0.00621052	0-1	0.748848	0.0300971	0-35	1.82283	0.0408461	0-35	0.518795	0.0382186	0-8	0.44683	0.0363077	0-6	0.155812	0.0121822	0-2
CHD6	3703	0.0541551	0	0-1	0.846462	0.020979	0-26	1.23543	0.041958	0-26	0.198801	0.0104895	0-2	0.994561	0.0944056	0-7	0.813131	0	0-12
CHMP4A	4468	0.5467	0	0-14	9.41687	0.0343184	0-424	0.61074	0.0171592	0-9	16.2865	0.0171592	0-334	1.78964	0.120114	0-14	20.5071	0.0343184	0-424
CLASP1	3045	0.53148	0.0201117	0-11	1.75018	0.0938547	0-64	2.20857	0.0938547	0-20	0.956105	0.100559	0-15	3.45847	0.100559	0-64	0.201117	0.0670391	0-1
CLTB	1397	0.083249	0.00454278	0-1	0.686924	0.0249853	0-26	0.160848	0.0181711	0-1	0.552128	0.0484563	0-7	0.146154	0.0242281	0-3	1.85861	0.0257424	0-26
COG7	8619	0.433555	0	0-14	182.485	0	0-7423	283.548	0	0-7423	79.2245	1.5	0-1529	0.984127	0	0-5	343.238	0	0-5636
COL15A1	5193	0.86191	0	0-21	4.79622	0.0838509	0-210	3.4824	0.0559006	0-85	16.0847	0.139752	0-210	1.53727	0.0559006	0-19	0.589027	0.167702	0-5
COX10	5264	10.3637	0	0-224	38.5202	0.17561	0-2249	32.5453	0.17561	0-616	113.031	0.292683	0-2249	5.69864	0.17561	0-134	19.3637	0.0878049	0-270
CREB3L2	2860	0.0544881	0	0-1	0.191689	0.0175724	0-5	0.105217	0.0175724	0-1	0.0410023	0.0175724	0-0	0.298731	0.0292873	0-3	0.288318	0.0117149	0-5
CS	2585	0.0275384	0.004662	0-0	0.581105	0.020979	0-26	0.631961	0.018648	0-10	0.0910201	0.027972	0-1	0.218596	0.00932401	0-3	1.27394	0.037296	0-26
CTNNBL1	7306	5.00486	0	0-213	8.28248	0	0-305	6.04029	0	0-152	6.88069	0.0989011	0-139	16.1575	0.0989011	0-305	3.73993	0	0-88
CTSA	3240	0.667868	0	0-28	0.489902	0.015411	0-16	0.404395	0.015411	0-9	0.394447	0.015411	0-4	0.294235	0.00770548	0-4	0.84532	0.015411	0-16
CYB5R3	3779	0.218007	0	0-6	14.1099	0.0726257	0-1192	4.77674	0.0670391	0-125	3.79463	0.100559	0-60	44.85	0.156425	0-1192	0.725843	0.0558659	0-10
DBNL	1337	0.8323	0.00287219	0-29	0.42828	0.0143609	0-12	0.440083	0.0143609	0-10	0.317308	0.0244136	0-3	0.12494	0.0186692	0-1	0.806127	0.00718047	0-12
DDOST	2581	9.35619	0.0651163	0-181	11.5734	0.432558	0-738	2.81637	0.2	0-19	5.45736	0.339535	0-36	3.57726	0.148837	0-37	33.0834	1.50698	0-738
DDX1	3566	0.352202	0.0096463	0-9	2.4129	0.0482315	0-76	0.912111	0.0289389	0-20	5.18512	0.0868167	0-75	3.61665	0.0289389	0-76	0.553769	0.0482315	0-11
DHX16	4561	0.0165742	0	0-0	2.07734	0	0-82	1.44569	0	0-28	7.81262	0.0182741	0-82	0.291032	0.0182741	0-5	0.0345178	0	0-1
DHX9	355	1.10994	0.0179609	0-34	3.343	0.0735817	0-121	8.92412	0.0915426	0-121	0.239741	0.0721333	0-2	1.3615	0.105738	0-14	2.15705	0.0680776	0-51
DLD	2719	0.0506112	0	0-2	1.01886	0.0104378	0-48	2.28221	0.0156567	0-48	0.0293253	0.0156567	0-0	0.265971	0.0104378	0-4	1.27805	0.0052189	0-26
DLX3	6000	0.1217	0	0-3	8.46174	0.0451128	0-667	1.28321	0	0-23	3.40924	0.0902256	0-35	1.87803	0.0451128	0-28	26.1537	0	0-667
DMAP1	5403	1.78485	0	0-28	10.5936	0.0962567	0-327	12.4563	0.0962567	0-327	9.97097	0.128342	0-195	19.1693	0.0641711	0-238	0.639335	0.0962567	0-6
DNAJC11	5133	0.140161	0	0-4	3.40992	0.0538117	0-123	0.880917	0.0269058	0-11	2.39462	0.0538117	0-19	4.73842	0.0807175	0-78	5.4001	0.0538117	0-123
DOCK1	2073	1.30464	0.0240964	0-47	5.9454	0.0993976	0-193	3.55756	0.0873494	0-61	17.8236	0.174699	0-193	0.826528	0.129518	0-8	4.21352	0.0933735	0-53
DPYSL3	818	0.0248796	0.00223501	0-0	0.516615	0.00894003	0-20	0.155071	0.00894003	0-1	0.325353	0.0283101	0-6	1.51448	0.014155	0-20	0.0290551	0.00447001	0-0
DUS3L	4217	0.0581871	0	0-2	0.93098	0	0-31	1.2701	0	0-16	0.0224273	0	0-0	1.8163	0	0-31	0.413192	0	0-6
DUSP1	4587	2.5767	0.0186528	0-75	2.65949	0.111917	0-101	5.02245	0.410363	0-101	1.25418	0.0932642	0-12	1.28774	0.13057	0-13	2.76131	0.0932642	0-60
DUSP16	5362	0.021149	0	0-0	3.41258	0.0156794	0-106	0.972125	0	0-21	6.43902	0	0-96	3.96051	0	0-106	2.95122	0.0627178	0-64
DVL2	2236	0.353731	0.00686237	0-12	0.427216	0.0446054	0-17	0.3496	0.0686237	0-5	0.340668	0.0857796	0-2	0.289109	0.0343119	0-5	0.710255	0.0240183	0-17
EAPP	1929	0.223272	0.00259478	0-5	1.73359	0.023353	0-45	1.39561	0.0181635	0-27	1.45802	0.0622748	0-29	2.11898	0.0285426	0-33	1.90053	0.0129739	0-45
ENO1	559	0.0300616	0.00598236	0-0	0.320395	0.0285313	0-12	0.216371	0.0312923	0-3	0.312419	0.0441774	0-3	0.0682262	0.0289914	0-1	0.68279	0.020248	0-12
EPC2	1737	0.0424095	0.0021658	0-1	0.129354	0.00758032	0-4	0.141419	0.010829	0-1	0.0480602	0.00433161	0-1	0.278667	0.010829	0-4	0.0312036	0.010829	0-0
ERC1	1968	1.11147	0.0541598	0-45	0.614023	0.166541	0-16	1.38739	0.219347	0-16	0.270412	0.151647	0-2	0.21012	0.200391	0-1	0.51181	0.102904	0-8
EVI2B	157	0.23439	0.00541628	0-7	0.724336	0.0269266	0-54	0.144623	0.0204271	0-1	0.277004	0.0580316	0-3	0.298216	0.0273909	0-3	2.07809	0.0281647	0-54
EXOC3	1560	0.0188194	0	0-1	2.48137	0.00541897	0-203	0.439471	0.00361264	0-9	0.0479105	0.0126443	0-0	8.84911	0.00180632	0-203	0.0482355	0.00722529	0-0
EXPH5	4395	0.0540011	0	0-1	4.03057	0.0164684	0-185	5.41568	0.0164684	0-144	0.375637	0	0-6	1.43092	0.0164684	0-24	8.08783	0.0164684	0-185
F5	3136	1.44675	0.0357285	0-27	9.7297	0.0750298	0-550	28.4433	0.107185	0-550	0.938468	0.0714569	0-10	3.54347	0.0714569	0-52	4.03996	0.171497	0-77
FAM114A2	10739	6.60667	0	0-217	158.517	0	0-7256	145.681	0	0-3295	346.584	0	0-7256	85.7101	0	0-1170	97.8841	0.782609	0-1165
FAM127B	1000	0.0225477	0.00369705	0-0	0.521909	0.0152503	0-27	1.65292	0.0101669	0-27	0.126096	0.0231065	0-1	0.0532306	0.0166367	0-0	0.167428	0.0120154	0-2
FAM134A	3020	0.374742	0	0-15	0.860125	0.00657174	0-36	1.60131	0.00657174	0-36	0.263808	0.00657174	0-3	0.44055	0.00657174	0-7	1.00231	0.00657174	0-24
FAM13B	3681	0.592602	0	0-24	1.11043	0.0103627	0-57	0.799463	0.0103627	0-13	0.247718	0.0207254	0-2	0.0330071	0.0103627	0-0	3.16983	0.0103627	0-57
FAM222B	2024	0.0139357	0.00573431	0-0	3.03483	0.010035	0-295	0.0443878	0.00860147	0-0	0.197697	0.0114686	0-2	0.235744	0.00573431	0-5	11.031	0.0114686	0-295
FAM50A	890	0.132436	0.00405552	0-2	0.820033	0.0178443	0-48	0.102409	0.0105443	0-1	0.387051	0.0186554	0-4	0.835046	0.00892213	0-12	1.85941	0.0251442	0-48
FAM53C	5075	1.39956	0	0-36	5.58849	0.155172	0-180	1.44636	0.155172	0-16	2.43473	0.258621	0-21	5.17433	0.0775862	0-124	12.5977	0.206897	0-180
FAM83G	3621	2.47506	0.201568	0-62	45.8823	0.776036	0-864	48.0317	1.4009	0-378	60.1493	0.665174	0-864	37.7925	0.776036	0-472	40.726	0.62486	0-483
FARSA	1530	0.163596	0.00176661	0-6	0.339692	0.00706644	0-26	0.175418	0.0176661	0-3	0.0816006	0.0247326	0-1	0.0571204	0.00529983	0-1	0.987274	0.00176661	0-26
FBN1	1994	0.0459515	0.00277906	0-1	0.59017	0.0166744	0-52	0.17189	0.0222325	0-2	0.0442004	0.0166744	0-0	1.96428	0.0111163	0-52	0.0589779	0.0222325	0-0
FDPS	5379	0.00514076	0	0-0	1.01207	0	0-31	0.581287	0	0-7	0.568421	0	0-5	0.464327	0	0-8	2.33567	0	0-31
FGFR1	4141	0.667681	0	0-28	11.8806	0.0140187	0-1127	2.73884	0.0140187	0-69	0.138184	0.0140187	0-1	41.9268	0.0140187	0-1127	0.109034	0	0-2
FIP1L1	2194	0.435909	0.0263399	0-9	83.0345	0.0987745	0-8197	2.97579	0.0724346	0-49	6.06397	0.095482	0-83	1.32187	0.095482	0-20	304.672	0.115237	0-8197
FLII	450	0.272059	0.0185431	0-7	2.98841	0.0723894	0-70	2.52082	0.0770252	0-21	2.49313	0.0374428	0-42	3.27757	0.122313	0-49	3.55205	0.232502	0-70
FNBP4	4159	0.182146	0	0-3	21.4054	0.113924	0-1348	2.01477	0.0712025	0-30	2.68603	0.170886	0-16	14.9699	0.113924	0-369	61.7911	0.113924	0-1348
FTSJ1	7203	5.73316	0	0-144	5.17041	0.0463918	0-261	12.543	0.0927835	0-261	6.11929	0.185567	0-116	0.835052	0	0-13	1.39519	0	0-15
G6PD	1388	0.552185	0.00451807	0-22	0.379046	0.0248494	0-10	0.912539	0.0677711	0-10	0.185169	0.0316265	0-2	0.256191	0.0195783	0-3	0.119199	0.0210843	0-1
GADD45GIP1	2422	0.0774319	0	0-2	0.141001	0.00812091	0-5	0.245131	0.00406046	0-5	0.0539461	0.00812091	0-0	0.131288	0.00812091	0-3	0.114294	0.00812091	0-1
GATAD2A	2451	0.502151	0.0292751	0-7	9.21657	0.240474	0-247	5.45384	0.188197	0-61	12.4973	0.234201	0-247	4.93742	0.184015	0-60	14.7068	0.313662	0-127
GATAD2B	1443	0.880974	0.00478851	0-37	2.31318	0.0311253	0-105	0.323431	0.0399042	0-2	5.5077	0.0159617	0-105	3.65328	0.0143655	0-92	0.4782	0.0494812	0-3
GFM1	4238	0.120785	0	0-2	6.33796	0.0148392	0-490	0.102226	0.0148392	0-0	4.48428	0.0296785	0-51	20.061	0.0148392	0-490	0.292388	0	0-5
GLIPR1	5863	0.0291372	0	0-1	5.15532	0	0-512	19.2266	0	0-512	0.101425	0	0-1	0.095901	0	0-1	0.0742459	0	0-1
GLTSCR1	981	1.04597	0.00631199	0-44	0.566143	0.0329125	0-20	1.07858	0.0297565	0-20	0.324831	0.0288548	0-4	0.365695	0.0360685	0-6	0.441839	0.0360685	0-6
GLTSCR1L	3283	0.00964441	0	0-0	0.738643	0.00797519	0-54	0.127603	0.00797519	0-2	2.84866	0.0159504	0-54	0.267907	0.00797519	0-3	0.179294	0	0-4
GNAI2	2138	0.0219157	0.00316233	0-0	0.345934	0.018974	0-10	0.536894	0.0221363	0-7	0.299217	0.018974	0-5	0.495081	0.0221363	0-10	0.0421644	0.009487	0-0
GOLGA6L5P	3620	0.133373	0.0100615	0-3	4.18351	0.0402459	0-149	8.69499	0.0402459	0-149	1.86904	0.120738	0-29	3.14291	0.0301845	0-70	2.51276	0.0301845	0-42
GPATCH8	934	0.0150145	0.00511049	0-0	0.91021	0.0166091	0-42	1.72728	0.0323664	0-30	0.0434797	0.00851748	0-0	1.60602	0.0110727	0-42	0.0714522	0.0161832	0-1
GREB1L	4995	0.159604	0	0-3	0.792082	0.0244233	0-23	1.90773	0.0244233	0-23	0.786199	0.0244233	0-11	0.128449	0	0-3	0.34464	0.0244233	0-5
GRIA1	5712	0.63635	0	0-25	19.1375	0.0191083	0-761	0.580326	0.0382166	0-12	40.586	0.0382166	0-712	11.564	0.0382166	0-161	28.586	0	0-761
GRIN1	2089	1.40276	0.0759109	0-32	19.5828	0.250506	0-539	23.6423	0.148785	0-308	26.9789	0.261134	0-539	26.4924	0.75	0-506	2.86122	0.121457	0-30
GRN	3238	0.0478047	0	0-2	0.471746	0.00769889	0-34	0.182492	0.00769889	0-3	0.211536	0.0153978	0-2	0.142572	0.00769889	0-2	1.29256	0.00769889	0-34
GTF2H1	7474	4.98543	0	0-214	17.646	0	0-1398	51.9719	0	0-1398	3.95009	0	0-51	7.14859	0	0-151	4.46988	0	0-82
HECTD1	1471	0.0332122	0.00659643	0-1	0.455509	0.0222629	0-12	0.561429	0.0247366	0-11	0.450756	0.0412277	0-6	0.742281	0.0181402	0-12	0.066514	0.00824553	0-1
HERC1	1281	0.264657	0.0121167	0-6	1.17483	0.0249065	0-59	0.529943	0.0255797	0-9	0.157773	0.0161556	0-2	3.31847	0.0417352	0-59	0.467115	0.0148093	0-2
HGS	1617	0.351366	0.0115805	0-12	3.52249	0.0704482	0-201	3.25727	0.140896	0-29	0.10542	0.0540425	0-0	8.02116	0.117735	0-201	1.94674	0.0231611	0-31
HIF1A	2926	1.01571	0.0184363	0-22	6.55592	0.162854	0-165	4.52327	0.0491635	0-82	8.82749	0.331854	0-153	1.85957	0.0983271	0-31	11.5182	0.227381	0-165
HIST1H2AM	6082	0.0177187	0	0-0	1.4197	0	0-61	0.800705	0.047619	0-10	5.35601	0	0-61	0.141093	0	0-1	0.255732	0	0-3
HIST1H2BD	6320	0.666248	0	0-24	14.7917	0	0-1141	3.24725	0	0-85	63.1737	0	0-1141	3.00501	0	0-72	0.492492	0	0-12
HNRNPR	1438	0.124347	0.00158898	0-2	0.148071	0.00794492	0-8	0.128355	0.00794492	0-3	0.407461	0.00794492	0-8	0.0637359	0.00476695	0-1	0.0503766	0.0111229	0-1
HNRNPUL2	1993	0.350959	0.00277821	0-14	1.51292	0.0250039	0-116	0.116582	0.0166692	0-2	1.03667	0.0250039	0-20	0.306426	0.0277821	0-4	4.48619	0.0361167	0-116
HSP90AB1	100	0.175034	0.00870498	0-5	0.683165	0.0245525	0-18	0.466725	0.0136155	0-9	0.480145	0.0162939	0-6	0.786333	0.0341503	0-16	0.95434	0.0295746	0-18
HSPA5	536	0.116865	0.0231884	0-1	0.230153	0.0824972	0-4	0.205062	0.0856187	0-1	0.358613	0.0659978	0-4	0.22465	0.0833891	0-1	0.160832	0.0499443	0-1
IKZF1	1018	0.00352583	0.000947568	0-0	0.0437368	0.0028427	0-1	0.0296554	0.00189514	0-1	0.0330295	0.00379027	0-0	0.0730329	0.0028427	0-1	0.0368499	0.0028427	0-1
INO80D	3760	4.67682	0.0220859	0-96	3.79661	0.0883436	0-264	10.3902	0.0773006	0-264	0.820333	0.165644	0-9	2.18569	0.0883436	0-19	1.12883	0.0331288	0-23
IRF2BP2	980	0.0271655	0.00360252	0-1	0.536855	0.0108076	0-12	0.0907635	0.00810567	0-2	0.557962	0.00720504	0-11	0.753928	0.0144101	0-11	0.749458	0.0162113	0-12
ITGB4	1609	0.00731439	0	0-0	0.0699304	0.00381235	0-2	0.0124254	0.00381235	0-0	0.099121	0.00381235	0-2	0.125596	0.00571852	0-2	0.0490663	0.00190617	0-1
ITPRIP	6632	0.823657	0	0-19	41.4369	0.0647482	0-3581	1.89928	0	0-41	25.9856	0.0647482	0-437	133.391	0.129496	0-3581	1.03837	0	0-6
JMJD1C	202	0.242728	0.0295741	0-5	0.629256	0.0809156	0-24	0.371578	0.103969	0-6	1.27447	0.0778847	0-24	0.634385	0.0624547	0-5	0.379974	0.114072	0-3
JUNB	4896	0.461853	0	0-10	9.36397	0.0688776	0-337	14.4651	0.0688776	0-337	8.90816	0.0918367	0-158	11.0051	0.0229592	0-255	2.97619	0.0918367	0-42
KANSL1	3131	0.475898	0.0142405	0-11	24.7166	0.121044	0-1806	2.4106	0.085443	0-47	14.6545	0.227848	0-242	75.2347	0.113924	0-1806	4.3307	0.163766	0-72
KCND1	3713	4.0366	0	0-165	27.6166	0.0317087	0-1149	27.9828	0.0422783	0-698	28.5716	0.0422783	0-589	11.0456	0.0211392	0-296	43.0785	0.0317087	0-1149
KCTD17	7916	0.0817587	0	0-1	63.4301	0.28125	0-2340	52.4375	0.28125	0-753	158.672	0.140625	0-2340	50.4948	0.140625	0-1102	13.2812	0.28125	0-212
KDM3A	4124	0.0656191	0	0-2	5.42739	0	0-413	16.0396	0	0-413	0.160838	0.0138996	0-2	2.86023	0	0-62	1.47851	0.0138996	0-36
KHSRP	3321	0.173545	0.00820046	0-4	12.6404	0.102506	0-591	26.7043	0.213212	0-591	21.8394	0.090205	0-452	1.88823	0.147608	0-27	2.17403	0.0410023	0-43
KIAA1468	3859	0.106425	0	0-2	7.74457	0.011734	0-641	1.38375	0.0234681	0-35	30.5604	0	0-641	0.999565	0.011734	0-14	3.10474	0.011734	0-79
KIAA1549	2359	0.0247442	0.00382734	0-0	0.528624	0.011482	0-17	0.215607	0.011482	0-3	0.0811032	0.0229641	0-1	0.709476	0.00765469	0-14	1.00886	0.0153094	0-17
KIF1C	991	0.0934404	0.0192641	0-1	0.563578	0.0371522	0-9	0.30177	0.0495362	0-2	1.01615	0.0238508	0-9	0.661502	0.0293548	0-9	0.375463	0.0311895	0-6
KIF27	9428	7.9699	0	0-191	235	0.352941	0-18412	63.6078	0	0-916	47.4958	0.705882	0-704	694.458	0.352941	0-18412	92.7712	0.705882	0-1780
KIF4A	6186	0.233206	0	0-8	6.64788	0.100279	0-275	19.1346	0.150418	0-275	4.57222	0.100279	0-65	1.0585	0.0501393	0-14	1.3649	0.0501393	0-21
KIRREL	2019	0.133552	0.0028585	0-3	0.727798	0.011434	0-53	0.323646	0.00857551	0-7	0.0450555	0.00857551	0-1	2.18707	0.011434	0-53	0.203695	0.011434	0-2
KLHL5	2879	0.557215	0	0-22	0.23993	0.0238411	0-8	0.135099	0.0476821	0-1	0.131977	0.0298013	0-2	0.425607	0.0238411	0-8	0.243046	0.0119205	0-3
KMT2D	50	1.43473	0.266057	0-12	3.08697	0.835381	0-31	2.74383	0.686198	0-18	2.56366	0.849602	0-15	4.23608	1.54602	0-31	2.68802	0.695794	0-22
LAMTOR4	3753	0.0803537	0	0-3	0.171631	0	0-10	0.0585009	0	0-0	0.0182815	0	0-0	0.405038	0.0109689	0-10	0.170628	0	0-3
LARP4	3954	0.1261	0	0-4	1.32899	0.0123796	0-81	1.09078	0	0-23	0.118491	0.0247593	0-1	0.0949106	0	0-1	3.74278	0.0247593	0-81
LCA5	10962	0.481395	0	0-17	113.762	0	0-7510	19.4667	0	0-466	79.6714	0	0-1598	347.733	0	0-7510	0.6	0	0-7
LDOC1	4706	0.772262	0	0-32	5.08027	0	0-492	0.437146	0	0-7	0.0941595	0	0-1	18.413	0	0-492	0.268781	0	0-3
LEF1	6439	5.49722	0	0-152	21.0336	0.116129	0-1358	58.1763	0.174194	0-1358	4.40461	0.0580645	0-82	7.33333	0.0580645	0-131	10.5247	0.0580645	0-254
LIMK2	7542	0.0368583	0	0-0	51.3296	0	0-4730	4.15933	0	0-58	13.4124	0	0-193	0.67086	0	0-12	178.65	0	0-4730
LOC100288778	2952	0.00827053	0	0-0	1.32399	0	0-100	4.87025	0.00623917	0-100	0.0157465	0.00623917	0-0	0.0790295	0	0-2	0.040208	0.00623917	0-0
LOC440434	4343	0.144987	0	0-3	2.22124	0.0159858	0-80	0.114269	0.0319716	0-0	0.0304491	0	0-0	3.27649	0.0159858	0-80	4.97691	0.0319716	0-69
LOC728613	5498	0.185001	0	0-4	6.83642	0.0674157	0-382	9.13109	0.101124	0-213	2.75762	0.101124	0-35	14.2609	0.0337079	0-382	0.289638	0	0-5
LSR	4167	0.413621	0.0142857	0-11	3.09216	0.0285714	0-121	0.490476	0.0714286	0-7	7.76122	0.0285714	0-121	0.648148	0.0285714	0-16	4.50635	0.0142857	0-100
LTBP2	3125	0.333239	0	0-13	3.34413	0.0318271	0-135	0.513425	0.0141454	0-10	1.42161	0.0141454	0-29	10.2758	0.0424361	0-135	0.738441	0.0424361	0-15
LTBR	2183	0.0878805	0.00325203	0-3	2.42793	0.0130081	0-145	7.49329	0.0130081	0-145	0.0178087	0.00650407	0-0	1.60349	0.0422764	0-40	0.0615477	0.0097561	0-1
LYRM7	9533	5.03198	0	0-114	59.8015	0.75	0-2351	110.958	2.25	0-2351	42.0893	0.375	0-620	72.6111	0.375	0-1050	9.61111	0.75	0-157
LYST	6169	0.047411	0	0-1	2.79818	0	0-95	3.09761	0	0-69	0.0686661	0	0-0	2.38674	0.0497238	0-59	5.03315	0	0-95
MAMLD1	2190	0.298938	0.00653002	0-10	0.562126	0.0261201	0-23	0.265796	0.0489751	0-3	0.427716	0.01306	0-6	0.941532	0.0195901	0-23	0.58359	0.0228551	0-8
MAN1A2	6063	0.134434	0	0-6	1.49332	0	0-76	0.409051	0	0-6	1.66505	0	0-20	0.981723	0	0-13	2.95561	0	0-76
MAN2A2	2773	0.819862	0.00544465	0-27	0.601366	0.0272232	0-16	0.329704	0.0217786	0-3	0.250194	0.0435572	0-2	1.18008	0.0108893	0-16	0.567453	0.0435572	0-10
MAP3K10	6424	0.0639905	0	0-2	12.8846	0.0573248	0-745	28.4268	0.11465	0-745	22.7225	0	0-295	1.66667	0.0573248	0-33	0.908705	0	0-10
MAP3K11	2862	6.21255	0.0117226	0-245	5.50064	0.187561	0-186	3.16726	0.111364	0-74	2.00261	0.117226	0-23	12.7604	0.339954	0-186	3.29491	0.117226	0-38
MAST3	3090	0.173415	0	0-7	0.77134	0	0-25	0.987853	0.00690449	0-25	0.407036	0	0-8	1.57985	0	0-19	0.0296637	0.00690449	0-0
MAZ	3603	0.654634	0	0-15	0.982831	0.00995025	0-52	0.497144	0.0199005	0-7	0.88652	0.039801	0-17	0.135987	0.00995025	0-3	2.39027	0.00995025	0-52
MCM6	5745	0.344894	0	0-14	4.60588	0	0-274	6.37101	0.0391304	0-147	0.365217	0.0391304	0-6	0.084058	0	0-1	10.6609	0	0-274
ME2	6068	0.203259	0	0-3	6.3761	0.0472441	0-412	3.02537	0.0472441	0-50	1.66479	0.0472441	0-24	18.6089	0.0944882	0-412	1.15836	0.0944882	0-10
MIA3	1863	0.209217	0.0170709	0-3	1.44457	0.0707221	0-17	1.17473	0.0414578	0-9	1.94039	0.282888	0-12	1.43151	0.087793	0-16	1.34182	0.0341417	0-17
MLST8	982	0.236269	0.0180551	0-7	7.85942	0.038367	0-560	1.12336	0.0388184	0-24	4.26117	0.0424294	0-47	24.0386	0.0324991	0-560	1.21497	0.0370129	0-27
MMP25	6762	0.0410397	0	0-1	30.8962	0.0705882	0-2791	1.02745	0.0705882	0-12	2.5042	0	0-50	6.06275	0.141176	0-119	107.681	0.0705882	0-2791
MORF4L1	1491	0.0949457	0.013558	0-1	1.94501	0.031353	0-54	0.13966	0.0203371	0-1	1.57992	0.0610112	0-18	4.79246	0.0322004	0-54	1.18689	0.0220318	0-14
MRPL10	4809	0.00201494	0	0-0	0.377575	0	0-10	0.904934	0	0-10	0.123775	0	0-2	0.414761	0	0-9	0.0104292	0	0-0
MRPS15	5968	4.23049	0	0-156	19.4662	0	0-810	24.8527	0.0444444	0-664	10.8254	0.0444444	0-105	39.6774	0	0-810	0.5893	0.0444444	0-9
MTF1	2007	0.088186	0.00564706	0-1	4.30298	0.0395294	0-185	6.92162	0.0621176	0-109	0.288672	0.0536471	0-2	2.17861	0.0423529	0-33	6.93093	0.0225882	0-185
MTMR1	6587	0.604489	0	0-22	31.711	0.188811	0-1152	15.1305	0.251748	0-380	38.8472	0.0629371	0-739	12.4009	0.125874	0-180	62.0513	0.125874	0-1152
MUC16	82	0.0855636	0.016925	0-1	0.537774	0.0374489	0-11	0.975967	0.0415343	0-11	0.062716	0.0335581	0-0	0.838788	0.0364762	0-7	0.168057	0.0428961	0-2
MYADM	468	1.17598	0.00886605	0-28	1.10426	0.0476068	0-27	1.15383	0.029682	0-27	1.81912	0.0292965	0-16	0.934989	0.0624478	0-21	0.667966	0.0447157	0-11
MYC	2502	0.169746	0.00434468	0-3	3.50224	0.0173787	0-250	11.9348	0.0217234	0-250	0.587566	0.0217234	0-8	0.212567	0.0173787	0-4	0.626277	0.013034	0-13
MYH10	436	0.00204054	0.000685492	0-0	0.0326886	0.00171373	0-3	0.109349	0.00239922	0-3	0.00212176	0.000685492	0-0	0.00431606	0.00102824	0-0	0.00817513	0.00205648	0-0
MYLK3	7889	1.23971	0.138462	0-14	48.5538	0.830769	0-1482	41.4154	1.66154	0-920	6.11209	0.692308	0-61	45.9744	0.692308	0-632	91.2821	0.276923	0-1482
MYPOP	5046	0.1415	0	0-5	2.02941	0	0-59	0.898592	0	0-19	2.89014	0	0-59	4.31925	0	0-59	0.200939	0	0-3
NAF1	3350	0.167092	0.0167286	0-2	25.3622	0.0961896	0-2470	0.453841	0.100372	0-3	3.42698	0.0920074	0-58	91.6546	0.0920074	0-2470	1.03903	0.150558	0-15
NCOA1	2706	0.156947	0.0154905	0-3	0.983851	0.0619621	0-22	0.582521	0.0981067	0-6	0.584214	0.118761	0-3	1.33238	0.0516351	0-22	1.34749	0.0413081	0-12
NCOA7	4922	0.0885821	0	0-2	1.38786	0.0232258	0-65	1.20774	0.0232258	0-8	3.27152	0.0232258	0-65	1.32129	0.0232258	0-22	0.169462	0	0-3
NDUFB4	3824	1.63976	0.0458599	0-53	8.11191	0.103185	0-264	4.56688	0.0343949	0-110	2.27771	0.0573248	0-29	22.1987	0.16051	0-264	2.10786	0.183439	0-18
NDUFS7	6099	0.551442	0	0-19	10.1261	0	0-714	5.392	0.048	0-99	34.0846	0.048	0-714	2.13156	0	0-54	4.22044	0.048	0-107
NEDD4	3489	0.357434	0.0274949	0-11	12.3714	0.302444	0-332	5.75289	0.421589	0-114	2.17515	0.201629	0-30	13.9117	0.284114	0-228	25.3798	0.357434	0-332
NEK9	1953	0.0637856	0.00266548	0-2	0.112447	0.00932919	0-3	0.0446221	0.00533096	0-0	0.164879	0.00533096	0-3	0.152821	0.0213239	0-2	0.0991164	0.00799645	0-2
NEO1	162	0.0020597	0.00111505	0-0	0.109419	0.00422128	0-5	0.0173158	0.0023894	0-0	0.0530599	0.00589386	0-1	0.187187	0.00509739	0-5	0.167589	0.00270799	0-3
NFAT5	374	0.996848	0.0249562	0-34	0.680676	0.0709597	0-8	0.639149	0.0526184	0-8	0.938096	0.103733	0-6	0.462585	0.0592333	0-4	0.740076	0.0685542	0-7
NGFRAP1	1363	0.0322554	0.00146461	0-1	0.720816	0.00732303	0-41	0.109032	0.00878763	0-2	0.0894107	0.0117168	0-1	2.1744	0.00292921	0-41	0.370111	0.00292921	0-9
NKRF	2599	2.55359	0.108919	0-82	7.54766	0.255722	0-459	4.64387	0.63457	0-34	22.9816	0.198895	0-459	3.22213	0.378848	0-45	2.77278	0.189424	0-53
NOL10	4732	0.0375301	0	0-1	0.240568	0	0-16	0.0452107	0	0-0	0.15665	0	0-3	0.682759	0	0-16	0.0590038	0.0206897	0-1
NPAT	847	0.0103833	0.0030581	0-0	0.811979	0.00917431	0-27	0.11097	0.016055	0-2	1.79649	0.00764526	0-27	0.0365274	0.00840979	0-0	1.52271	0.0122324	0-18
NPM1	802	0.221669	0.0100334	0-7	0.776524	0.0322504	0-33	0.99217	0.0250836	0-21	0.278616	0.030817	0-2	0.253305	0.0358337	0-2	1.47136	0.0652174	0-33
NR2C2	2987	0.0596728	0	0-1	7.05618	0.0160371	0-666	0.0919458	0.00641483	0-1	0.210162	0.0192445	0-2	0.966263	0.00641483	0-15	25.435	0.0705631	0-666
NR2F2	2026	0.240584	0.0143403	0-6	6.98096	0.0702677	0-439	1.69429	0.040153	0-11	21.6857	0.120459	0-439	5.53059	0.0602294	0-95	2.28096	0.0602294	0-50
NRIP1	7991	30.3797	0	0-951	91.6765	0.221311	0-6520	75.3333	0.147541	0-1667	31.2084	1.03279	0-286	2.27869	0.147541	0-25	244.448	0.442623	0-6520
NT5C3A	10535	11.6243	0	0-310	71.1109	0	0-2629	36.8974	0	0-537	221.769	0	0-2629	37.1282	0.692308	0-319	22.1282	0	0-258
NUDCD3	5265	0.0571753	0	0-1	1.86341	0.0292683	0-127	0.0910569	0.0292683	0-1	7.21812	0.0292683	0-127	0.099729	0.0292683	0-1	1.23469	0.0292683	0-31
NUDT1	4093	1.00384	0	0-40	6.43112	0.0674663	0-234	5.5917	0.0809595	0-83	15.0193	0.0809595	0-234	0.768616	0.0944528	0-8	6.25337	0.0269865	0-117
PACS2	3797	1.30355	0	0-54	9.10858	0.0676692	0-679	0.263993	0.0902256	0-3	11.1874	0.101504	0-210	0.213033	0.0338346	0-2	25.2318	0.0112782	0-679
PAK2	2167	0.031343	0.00321658	0-0	2.06221	0.00964975	0-176	6.63391	0.0160829	0-176	0.0889921	0.00964975	0-1	0.92173	0.00964975	0-12	0.165714	0.00964975	0-1
PATL1	2214	0.760993	0.0334759	0-12	53.4445	0.505486	0-2445	13.2442	0.381625	0-265	32.1268	0.585829	0-505	72.0252	0.488748	0-1638	91.6444	0.528919	0-2445
PAX5	7050	42.283	0.169014	0-1140	98.7896	2.53521	0-2997	115.862	0.84507	0-2997	57.2877	6.42254	0-396	176.225	3.88732	0-2508	36.5603	0.760563	0-496
PCDHB14	3382	0.0636661	0	0-2	0.323166	0.00855513	0-9	0.13308	0.0171103	0-1	0.140549	0.00855513	0-2	0.563371	0.00855513	0-9	0.415082	0	0-9
PCDHGA7	4024	0.769955	0	0-32	0.848915	0.0129683	0-48	0.134486	0.0129683	0-3	1.32277	0.0129683	0-15	0.155139	0.0129683	0-1	1.88857	0.0129683	0-48
PCYT1A	3028	0.0107888	0	0-0	0.545266	0.00662739	0-50	1.89421	0.00662739	0-50	0.0463918	0.00662739	0-0	0.0844379	0.00662739	0-2	0.0451645	0	0-1
PDE1C	4257	0.127189	0	0-3	3.23171	0.015025	0-257	0.422371	0.015025	0-5	1.03029	0.0300501	0-18	1.01892	0.015025	0-25	9.96605	0.015025	0-257
PFKP	2740	0.208559	0.00532544	0-7	5.85376	0.0186391	0-501	2.56272	0.0372781	0-48	1.04125	0.0692308	0-17	18.6785	0.0106509	0-501	0.0631164	0.0213018	0-1
PHF10	9475	2.52837	0	0-97	42.6247	0	0-2898	8.28	0	0-213	37.4571	0	0-619	107.893	0	0-2898	15.72	0	0-246
PJA1	2094	1.31284	0	0-27	0.288958	0.00916186	0-10	0.0922973	0.0183237	0-1	0.0290853	0.00916186	0-0	0.752517	0.00916186	0-10	0.224183	0.00610791	0-4
PLA2G16	4461	0.0946514	0	0-3	35.0841	0.0681173	0-3244	120.424	0.0170293	0-3244	0.493851	0.051088	0-6	2.5462	0.0851466	0-41	9.18512	0.0851466	0-193
PLCB3	5677	2.42112	0	0-89	29.6731	0.130977	0-2300	4.51836	0.18711	0-63	112.489	0.037422	0-2300	17.2821	0.112266	0-388	2.80665	0.18711	0-24
PLCG1	2454	0.244365	0.012564	0-10	17.3002	0.102606	0-650	35.4542	0.318288	0-650	24.8484	0.138204	0-284	8.24259	0.108888	0-212	2.33302	0.0376919	0-51
PLEKHG3	2233	0.0150606	0	0-0	0.239126	0.00681689	0-7	0.391593	0.00681689	0-5	0.0787189	0.00681689	0-1	0.0879884	0.00681689	0-1	0.362558	0.0102253	0-7
PNN	2238	0.0299975	0.00343971	0-0	0.167568	0.024078	0-3	0.093127	0.0137588	0-1	0.0938549	0.0309574	0-0	0.325498	0.0378368	0-3	0.14141	0.0206383	0-2
POLR1A	2533	1.45004	0.0133202	0-43	1.52364	0.0310804	0-28	1.87157	0.0310804	0-28	1.24914	0.0532807	0-12	0.689854	0.0222003	0-13	2.22299	0.0310804	0-26
POLR2H	5721	0.0394403	0	0-1	9.92505	0	0-601	13.576	0	0-191	0.579994	0.0385439	0-6	23.1592	0.0385439	0-601	0.308351	0	0-5
POLR3C	5454	0.0153616	0	0-0	0.624285	0	0-32	0.0685015	0	0-1	0.0581913	0	0-1	2.21284	0	0-32	0.0318043	0	0-0
POMP	9109	0.803451	0	0-32	36.8681	0.290323	0-1917	83.1398	0.290323	0-1917	16.2442	0	0-127	4.98925	0	0-78	38.5161	0.290323	0-717
PPIL3	9314	0.167442	0	0-5	11.8781	0	0-383	2.07273	0	0-30	35.0805	0	0-290	14.9212	0	0-383	0.593939	0	0-9
PPM1G	5301	0.10778	0	0-3	1.54426	0	0-128	4.82171	0	0-128	0.603702	0	0-12	0.118494	0	0-1	0.424142	0	0-8
PPP3CA	4261	3.28934	0.0301003	0-120	0.518936	0.127926	0-14	0.348941	0.180602	0-2	0.649307	0.225753	0-5	0.914716	0.090301	0-14	0.19175	0.0602007	0-2
PRDM10	3098	0.0214628	0.00693909	0-0	0.342056	0.0138782	0-8	0.451555	0.0277564	0-8	0.0657561	0.0138782	0-1	0.385248	0.0138782	0-6	0.404266	0.0208173	0-4
PRDX5	1933	0.0925591	0.00260304	0-2	2.44076	0.0286334	0-214	0.82873	0.0390456	0-8	0.132631	0.0416486	0-1	0.292022	0.0390456	0-6	7.99672	0.0130152	0-214
PRKD2	4379	1.0977	0.0163043	0-29	2.56042	0.105978	0-47	0.736111	0.048913	0-17	2.19643	0.228261	0-32	5.13527	0.11413	0-47	2.093	0.0652174	0-33
PSMC4	5048	0.0076754	0	0-0	2.48851	0	0-101	2.97696	0	0-73	1.14245	0	0-19	1.71697	0.0253879	0-24	3.81852	0	0-101
PSMF1	1895	0.0186293	0	0-1	0.144909	0.00502232	0-6	0.130952	0.00502232	0-2	0.0453205	0.00502232	0-0	0.103609	0.00502232	0-2	0.277623	0.00502232	0-6
PTK2B	2948	0.52625	0	0-22	0.701077	0.0124095	0-20	0.123865	0.0186143	0-1	2.85242	0.0186143	0-20	0.268183	0.00620476	0-5	0.037918	0.00620476	0-0
PTPN6	4568	3.87071	0	0-99	1.03076	0.0366972	0-32	0.110092	0.0183486	0-1	0.14242	0.0550459	0-1	2.05912	0.0183486	0-32	1.614	0.0733945	0-28
PTPRJ	5238	0.193563	0	0-4	12.118	0.1728	0-694	1.22773	0.2304	0-12	9.0816	0.2016	0-177	27.6427	0.0576	0-694	9.84533	0.2016	0-122
PTPRS	1868	2.46886	0.0342811	0-92	6.20773	0.0746837	0-237	6.10475	0.0734594	0-117	12.8559	0.0636648	0-237	1.33705	0.0710107	0-21	6.01061	0.159162	0-98
PTRF	1175	0.03941	0.00117601	0-1	0.314744	0.00411603	0-19	0.892548	0.00470404	0-19	0.135857	0.00470404	0-2	0.100048	0.00352803	0-2	0.0907705	0.00470404	0-1
PXN	2791	2.4035	0.00553506	0-63	5.68949	0.0553506	0-290	9.24149	0.0553506	0-225	14.3213	0.0166052	0-290	0.341943	0.0885609	0-6	0.771423	0.0387454	0-15
QPCTL	2248	1.40251	0.0034622	0-58	0.912155	0.017311	0-62	2.31775	0.0242354	0-62	0.483555	0.0207732	0-9	0.733218	0.0103866	0-15	0.0188498	0.0138488	0-0
R3HCC1L	8697	0.0627907	0	0-3	191.151	0	0-14051	2.30833	0	0-36	115.339	0	0-1863	98.9	0	0-2607	531.208	0	0-14051
R3HDM2	470	8.20543	0.236593	0-256	51.8677	0.810099	0-671	40.4681	0.789416	0-526	94.8218	0.830781	0-671	23.5253	0.28685	0-427	58.2011	1.40951	0-598
RABEP1	3665	2.25152	0.0513992	0-77	4.30967	0.267276	0-100	4.16181	0.277556	0-82	6.58595	0.205597	0-100	3.96078	0.442033	0-39	3.03598	0.0925186	0-36
RANBP10	4224	0.492718	0.0147541	0-17	3.80945	0.0442623	0-131	2.22842	0.0442623	0-40	6.27541	0.162295	0-100	2.21257	0.0442623	0-37	5.0694	0.0295082	0-131
RAPGEF1	3444	1.94854	0.0531758	0-40	35.3817	0.846381	0-1131	26.9197	1.27622	0-635	17.51	1.21418	0-191	70.8971	0.84195	0-1131	22.2285	0.522895	0-282
RBFOX2	1789	0.610858	0.0227675	0-13	1.4546	0.0808247	0-46	0.165866	0.0569188	0-1	2.4757	0.102454	0-46	2.49136	0.0933468	0-46	0.912387	0.111561	0-8
RBM12	507	3.51174	0.0532357	0-92	6.90495	0.349835	0-234	2.97294	0.470249	0-32	10.9621	2.04619	0-79	3.71697	0.19224	0-51	10.8693	0.277164	0-234
RBM26	892	0.913275	0.0260233	0-31	3.53215	0.0918948	0-83	2.1412	0.0894551	0-33	0.543508	0.0837625	0-6	5.17246	0.291136	0-57	5.60727	0.0780699	0-83
RBM3	2942	0.0590616	0	0-1	0.79645	0.0247168	0-53	0.45337	0.0123584	0-5	0.203325	0.030896	0-2	0.216043	0.0370752	0-3	2.18126	0.0123584	0-53
RBM42	4515	47.1007	0.0356789	0-1738	40.5784	0.383548	0-2323	92.2524	0.285431	0-2323	30.3542	0.285431	0-379	10.5834	0.767096	0-136	26.8517	0.303271	0-366
RNF166	1482	0.0259945	0.00167832	0-1	0.930448	0.00503497	0-42	0.173178	0.00671329	0-2	2.04883	0.00671329	0-42	0.244662	0.00335664	0-3	1.50365	0.00503497	0-32
RNF213	868	0.827918	0.0470937	0-18	1.28948	0.153839	0-40	1.08435	0.0902629	0-12	2.11055	0.102036	0-40	1.40345	0.178171	0-15	0.742046	0.171107	0-4
RORC	8141	0.2489	0	0-4	27.2846	0	0-2150	8.37838	0	0-124	1.37452	0	0-15	5.56156	0	0-81	88.0661	0	0-2150
RPL10A	2131	0.0356508	0	0-1	0.141792	0.0125654	0-4	0.0529378	0.00942408	0-0	0.190127	0.0376963	0-2	0.265387	0.0125654	0-4	0.069459	0.00314136	0-0
RPS6KA4	6853	12.5478	0	0-538	19.4016	0.0743802	0-1240	9.42975	0.14876	0-214	59.2774	0	0-1240	4.92562	0.0743802	0-126	12.8347	0.0743802	0-164
RRP1B	4641	0.327486	0.0387931	0-6	5.60085	0.0775862	0-166	10.1839	0.0581897	0-166	2.16225	0.0969828	0-22	6.34339	0.174569	0-50	2.94971	0.0581897	0-38
RUFY1	2884	0.00888875	0	0-0	2.71738	0.00597213	0-263	9.94581	0.00597213	0-263	0.0975448	0.00597213	0-1	0.0915727	0.00597213	0-1	0.1524	0.00597213	0-2
RUFY3	3791	0.319771	0	0-13	3.24602	0.00562149	0-264	0.102436	0	0-1	0.0695994	0.011243	0-1	10.3048	0	0-264	1.80137	0.011243	0-29
SART1	1658	17.7113	0.141732	0-385	84.1203	1.01408	0-1484	51.7607	0.670733	0-1028	117.518	0.964179	0-1092	6.64626	1.34546	0-94	167.978	1.88045	0-1484
SCD	1185	0.0970661	0.0119253	0-2	0.976036	0.0381609	0-34	0.549269	0.0298132	0-7	1.65335	0.020273	0-34	1.51862	0.0560488	0-18	0.333422	0.0262356	0-3
SEMA7A	3267	0.0467551	0	0-1	9.65514	0.0157068	0-940	0.262653	0.0078534	0-4	0.168661	0.0235602	0-1	35.6082	0.0157068	0-940	0.472949	0.0157068	0-9
SERPING1	6811	24.5998	0.217742	0-604	17.6093	0.580645	0-724	10.8038	0.580645	0-196	20.1118	0.508065	0-277	27.6909	0.435484	0-724	12.3871	0.653226	0-259
SH2D2A	3146	0.35037	0.00719137	0-14	3.79577	0.0143827	0-101	5.37382	0.00719137	0-76	1.62765	0.057531	0-12	4.10095	0.0143827	0-101	3.59888	0.0143827	0-95
SH3PXD2B	4591	1.05608	0.037422	0-33	21.5028	0.215177	0-1767	9.78656	0.617464	0-213	2.17137	0.224532	0-13	67.0644	0.149688	0-1767	2.693	0.0748441	0-38
SHISA4	4704	0.719299	0	0-16	4.02608	0.040724	0-183	1.26471	0.061086	0-9	4.10537	0.040724	0-39	1.5543	0.020362	0-17	9.19759	0.061086	0-183
SHMT1	5507	0.00630666	0	0-0	2.88401	0	0-159	0.544884	0	0-14	7.62389	0	0-159	4.34903	0	0-100	0.0715631	0	0-1
SHMT2	2983	0.0404765	0	0-1	2.47805	0.0127977	0-206	1.16744	0.0127977	0-24	9.98801	0.0127977	0-206	0.320891	0.00639886	0-7	0.104752	0.00639886	0-1
SIGMAR1	3798	0.771901	0	0-23	1.78173	0.0281955	0-53	2.20468	0.0338346	0-53	0.964554	0.0451128	0-8	1.82456	0.0112782	0-26	1.95155	0.0112782	0-30
SKA2	7189	0.00213574	0	0-0	6.03872	0	0-271	0.0170068	0	0-0	6.34548	0	0-126	1.13265	0	0-28	16.7279	0	0-271
SLC16A3	3969	0.477285	0	0-18	0.817325	0.0124913	0-29	0.221605	0.0249827	0-5	0.867255	0.0124913	0-12	1.04048	0.0249827	0-13	1.15105	0.0124913	0-29
SLC16A9	10963	1.42326	0	0-50	42.0529	0	0-3501	12.8	0	0-129	0.942857	0	0-12	4.73333	0	0-59	140.6	0	0-3501
SLC27A3	2762	0.023054	0	0-1	1.30238	0.00538761	0-48	0.209319	0.00538761	0-4	1.17245	0.0107752	0-23	1.60072	0	0-37	2.19814	0.00538761	0-48
SLC3A2	1541	0.163516	0.00890472	0-4	2.96	0.030276	0-272	10.4097	0.0391808	0-272	0.720519	0.0427427	0-7	0.0849576	0.0124666	0-1	0.127173	0.0267142	0-1
SLITRK5	7412	6.15912	0	0-193	6.40248	0	0-240	9.82066	0.105263	0-240	4.5614	0	0-75	1.00585	0	0-12	9.81287	0	0-168
SMARCA4	1211	0.611857	0.0184691	0-21	1.43418	0.0720296	0-42	2.33513	0.120665	0-42	0.449239	0.0960394	0-3	1.57526	0.0603324	0-35	1.15822	0.0664888	0-21
SMC1A	642	0.0520043	0.0119205	0-0	0.702371	0.0598736	0-19	0.199699	0.0292595	0-2	0.508325	0.107827	0-5	1.50991	0.0682721	0-19	0.548425	0.0384708	0-4
SNAI2	2825	0.0928325	0	0-2	10.1014	0.0255521	0-801	5.6612	0.0340694	0-85	2.01037	0.0283912	0-39	30.3615	0.0227129	0-801	0.574553	0.0227129	0-5
SORT1	337	0.0496149	0.00334614	0-2	0.0723849	0.00738939	0-4	0.0428285	0.00864419	0-0	0.0171689	0.00724997	0-0	0.165004	0.00920188	0-4	0.0522679	0.00446152	0-1
SOS1	1506	0.177028	0.0395038	0-3	1.40934	0.081584	0-42	1.45299	0.0601145	0-16	1.59324	0.0807252	0-31	0.485941	0.121947	0-4	2.14606	0.0498092	0-42
SOX9-AS1	6064	0.910629	0	0-17	104.845	0.141361	0-8482	59.9145	0	0-938	404.12	0.141361	0-8482	7.39267	0.188482	0-150	14.4572	0.141361	0-365
SPDL1	6069	0.339498	0	0-10	178.864	0	0-17970	6.08224	0	0-126	3.78403	0	0-66	0.748906	0	0-13	665.935	0	0-17970
SPG20	3894	0.261523	0	0-8	6.81367	0.011976	0-406	17.7392	0.0239521	0-406	4.40091	0.0239521	0-78	0.169882	0.011976	0-3	4.40852	0.0359281	0-52
SPRED2	6153	1.52418	0	0-64	5.48316	0.0246575	0-275	13.1562	0.0493151	0-275	1.42309	0	0-23	4.32146	0	0-75	2.12968	0.0493151	0-23
SRSF3	1576	0.556157	0.00552091	0-11	0.559705	0.0266844	0-15	0.318236	0.0220836	0-5	0.809821	0.0349657	0-8	0.743414	0.0276045	0-15	0.422929	0.0257642	0-10
SSH2	1242	0.395103	0.0141247	0-14	2.93504	0.0751177	0-135	8.81733	0.0693394	0-135	1.71025	0.139963	0-26	0.627907	0.0744757	0-6	0.312503	0.0629191	0-2
STAM2	6274	0.104039	0	0-3	1.19659	0	0-52	0.31384	0	0-6	2.62907	0	0-44	0.14425	0	0-2	2.01754	0	0-52
STAT4	8582	0.50622	0	0-19	25.2784	0	0-1658	30.3643	0	0-697	2.10299	0.209302	0-22	62.3101	0	0-1658	1.18605	0	0-12
STAT5B	2504	0.0763397	0.00869565	0-1	3.86594	0.0478261	0-281	11.3277	0.0826087	0-281	2.17184	0.0391304	0-42	0.195974	0.0478261	0-3	1.39179	0.0478261	0-35
STAU1	3577	0.198786	0.00972447	0-5	2.6646	0.0388979	0-116	4.613	0.0583468	0-109	0.329243	0.0486224	0-5	0.546011	0.0291734	0-11	4.65118	0.0291734	0-116
STMN1	2979	0.215092	0	0-7	0.446809	0.00638298	0-19	0.223877	0	0-5	0.955015	0.012766	0-19	0.17896	0.00638298	0-3	0.542317	0.00638298	0-10
STRIP1	7812	1.11628	0	0-34	7.65359	0	0-491	18.6519	0	0-491	3.71429	0	0-55	0.597531	0	0-11	6.77531	0	0-167
STRN3	7257	0.286532	0	0-5	18.3718	0.0962567	0-1154	3.52941	0.0962567	0-40	21.4561	0.385027	0-296	47.3904	0.0962567	0-1154	1.79679	0	0-35
STT3B	6260	0.00730124	0	0-0	1.28967	0	0-65	2.43605	0	0-65	0.745017	0	0-15	1.71899	0	0-45	0.137597	0	0-1
STXBP2	3768	0.0212017	0	0-1	2.63801	0	0-116	4.39572	0	0-113	5.72152	0	0-116	1.05538	0	0-22	0.064649	0	0-1
SUGP1	3835	0.036715	0	0-1	1.31732	0.0115237	0-93	0.525822	0.0115237	0-9	0.4379	0.0230474	0-4	3.93641	0.0115237	0-93	0.173709	0.0115237	0-3
SULT1B1	11993	0.209302	0	0-4	52.4471	0	0-1399	51.8667	0	0-823	76.9714	0	0-1399	49.0667	0	0-1296	37.3333	0	0-652
SUMF2	3888	0.0480548	0	0-1	3.16453	0.0179164	0-168	0.0371599	0.0119443	0-0	0.78889	0.0119443	0-14	0.335766	0.0716656	0-6	10.9684	0.0238885	0-168
SUPT7L	5795	0.0691445	0	0-1	19.4835	0.0401786	0-801	34.4762	0.0803571	0-801	2.74745	0	0-31	32.8824	0.120536	0-517	4.10863	0.0401786	0-83
SVIL	1847	2.21997	0.0668612	0-41	13.555	0.364155	0-986	4.17529	0.725922	0-32	5.9303	0.417883	0-48	39.1081	0.222075	0-986	3.31211	0.370125	0-22
SYAP1	3775	0.137201	0	0-4	11.3707	0.0111524	0-1030	0.161504	0	0-2	50.9825	0.0111524	0-1030	1.89095	0.0111524	0-40	1.25031	0	0-31
SYNE2	1002	1.87634	0.039862	0-43	4.7674	0.150178	0-116	1.57371	0.13998	0-19	5.53406	0.178915	0-81	6.50804	0.152032	0-116	5.62414	0.139053	0-109
SYNJ2	3248	17.4614	0.333046	0-317	74.2252	2.49398	0-1540	122.648	6.11876	0-1540	26.9495	2.52496	0-144	39.8052	2.46299	0-356	96.9928	1.24699	0-1189
TBC1D2B	8510	0.548837	0	0-14	240.959	1.8	0-9111	189.652	2.6	0-2382	89.8952	1.8	0-1187	285.289	1.8	0-3109	365.43	1	0-9111
TBL1X	4281	2.66701	0	0-112	3.84242	0.0610169	0-139	6.35819	0.0610169	0-139	7.43826	0.10678	0-113	2.0339	0.0457627	0-51	0.338418	0.0610169	0-4
TCF4	4916	0.718685	0	0-27	6.85987	0.046332	0-240	10.7259	0.046332	0-240	1.84446	0.023166	0-22	5.72201	0.046332	0-135	8.0326	0.138996	0-102
TCHP	4639	28.0884	0.193757	0-659	55.8821	0.668461	0-2801	140.854	0.329386	0-2801	25.3517	2.34446	0-274	18.3344	0.523143	0-305	32.2038	0.503767	0-644
TGOLN2	2156	0.264241	0.00639773	0-4	1.19791	0.0367869	0-55	0.294532	0.0319886	0-5	2.78027	0.0351875	0-55	1.86979	0.0543807	0-36	0.198685	0.0415852	0-2
TGS1	5837	3.23101	0	0-124	13.7663	0.0411899	0-491	3.36995	0.0823799	0-30	2.01438	0	0-25	31.9146	0.0823799	0-491	15.1548	0.0411899	0-212
TLN2	3658	0.0357986	0	0-1	1.55222	0.0205245	0-67	0.176359	0.0102623	0-2	0.53266	0.0307868	0-6	0.305967	0.0205245	0-5	4.96731	0.0205245	0-67
TMED9	3480	0.11809	0	0-3	1.93136	0.0091001	0-141	1.80351	0.0091001	0-27	6.82551	0.0182002	0-141	0.0562858	0	0-1	0.127738	0.0091001	0-2
TNFRSF1B	5796	0.697986	0	0-10	89.8306	0.321429	0-4785	20.0893	0.160714	0-263	261.505	0.321429	0-4785	9.66667	0.361607	0-115	106.211	0.361607	0-1546
TOMM22	8511	0.0325581	0	0-1	19.9529	0	0-736	7.17037	0	0-140	47.8	0	0-697	30.5407	0	0-736	0.488889	0	0-8
TOP2A	2256	0.188437	0.0139643	0-5	1.60935	0.0541117	0-54	0.0914145	0.00698216	0-1	0.654162	0.0768037	0-4	4.71968	0.0628394	0-54	0.759891	0.0314197	0-11
TRAK2	3776	0.853549	0.0111524	0-17	6.16761	0.0334572	0-499	20.1553	0.0446097	0-499	0.597982	0.0446097	0-5	1.25816	0.0223048	0-19	1.42131	0.0223048	0-19
TRERF1	1758	0.424606	0.00661684	0-14	6.19898	0.0308786	0-576	21.8528	0.0352898	0-576	1.20805	0.0264673	0-18	0.528448	0.0154393	0-6	0.0975371	0.0441122	0-1
TSHZ1	7967	7.1973	0	0-293	32.8136	0.145161	0-2338	0.403226	0.145161	0-1	37.8249	0.290323	0-421	3.77419	0.290323	0-39	90.3656	0.145161	0-2338
TSN	2788	0.00897468	0	0-0	1.10309	0.00551302	0-81	0.614599	0.011026	0-7	0.694903	0.011026	0-14	3.00521	0	0-81	0.00694232	0	0-0
TYROBP	3870	19.4843	0.011811	0-709	13.4475	0.0649606	0-835	37.2052	0.0472441	0-835	0.970191	0.0472441	0-15	0.669291	0.0944882	0-4	12.1728	0.330709	0-219
UBE2H	1321	0.309315	0.00842697	0-10	0.634639	0.0407303	0-51	0.128693	0.0407303	0-1	0.0831996	0.0140449	0-1	1.97904	0.0533708	0-51	0.225083	0.0575843	0-2
UQCRQ	5371	19.561	0	0-831	17.3962	0.314685	0-805	46.2354	0.0944056	0-805	2.73626	0.440559	0-22	4.22611	0.472028	0-74	13.1294	0.409091	0-223
VPS13D	3300	0.269197	0.0243353	0-3	24.7364	0.267688	0-1734	1.19844	0.584047	0-13	26.3744	0.292023	0-158	65.8026	0.178459	0-1734	5.9342	0.129788	0-123
WDR6	1926	0.185946	0.00774527	0-5	5.40346	0.127797	0-225	7.21276	0.152324	0-140	3.52987	0.193632	0-31	1.3669	0.180723	0-24	9.08797	0.100688	0-225
WDR70	5678	1.11135	0	0-43	15.0165	0.037422	0-779	1.77408	0.112266	0-20	3.23968	0.112266	0-60	10.1012	0.037422	0-186	42.334	0.037422	0-779
WIPF1	1243	8.47414	0.155527	0-105	8.77423	0.888817	0-112	9.80515	0.844473	0-70	5.50557	0.363753	0-30	5.32162	0.920308	0-43	13.7382	1.68509	0-112
XPO1	4683	0.460558	0	0-19	1.86571	0.0200445	0-77	3.4974	0.0200445	0-76	0.22049	0.0200445	0-3	3.17595	0.0200445	0-77	0.203415	0.0200445	0-2
YIPF5	4305	0.252538	0	0-7	8.33576	0.0466724	0-519	21.2233	0.0933449	0-519	0.137054	0.031115	0-2	6.11639	0.031115	0-79	4.04437	0.0466724	0-85
YKT6	3918	0.119076	0	0-2	9.21653	0.0243243	0-812	31.2563	0.0364865	0-812	1.48552	0.0608108	0-20	0.256757	0	0-5	2.14955	0.0364865	0-26
YWHAB	5086	23.4764	0	0-1008	0.496675	0	0-19	0.270531	0	0-6	0.0795031	0	0-0	1.32077	0	0-19	0.223188	0	0-3
YWHAE	1338	1.76297	0.0244272	0-55	1.0049	0.068971	0-30	0.235119	0.0732817	0-2	0.736991	0.140816	0-6	1.0261	0.0229903	0-21	1.96184	0.0775924	0-30
YY1	1871	0.00474453	0	0-0	0.222064	0.00245801	0-8	0.294961	0.00737403	0-8	0.00538421	0.00245801	0-0	0.129546	0.00245801	0-2	0.410214	0.00245801	0-6
ZDHHC7	5183	3.22416	0	0-113	6.31264	0.138889	0-145	5.1286	0.0833333	0-95	9.24074	0.111111	0-145	5.97016	0.277778	0-42	5.56173	0.138889	0-92
ZHX3	1777	1.55753	0.0202121	0-31	3.05896	0.0763568	0-100	1.66272	0.0449158	0-22	1.6868	0.125764	0-19	6.89283	0.0920774	0-100	1.68858	0.074111	0-37
ZMIZ2	1587	0.142249	0.0224672	0-3	3.42225	0.097358	0-234	1.64767	0.0449345	0-21	0.70647	0.0823799	0-7	1.57673	0.108592	0-28	9.15464	0.155398	0-234
ZNF275	7665	0.187945	0	0-4	31.0684	0	0-1379	0.60771	0	0-11	10.5015	0	0-217	57.4014	0	0-918	51.1927	0	0-1379
ZNF286A	4917	17.1208	0.023166	0-725	38.4079	0.440154	0-1524	29.5538	0.370656	0-471	28.5218	0.579151	0-442	10.018	0.301158	0-125	83.3411	0.671815	0-1524
ZNF335	422	0.132364	0.00605031	0-5	1.90782	0.028739	0-53	0.746603	0.0379825	0-5	1.16672	0.258146	0-6	4.08997	0.018487	0-53	1.46332	0.018487	0-16
ZNF451	4891	0.0884076	0	0-2	5.18904	0.0458015	0-255	0.91179	0.0458015	0-19	0.126499	0	0-1	9.93384	0.0687023	0-255	8.65903	0.0687023	0-161
ZNF579	6819	8.60427	0	0-342	65.3756	0.0364372	0-4143	22.5749	0	0-542	33.2169	0.0728745	0-318	44.0945	0.0728745	0-831	154.47	0	0-4143
ZNF688	8384	4.49128	0	0-109	60.0754	0.375	0-2983	16.8264	0.375	0-303	79.1964	0.75	0-1391	115.312	0.375	0-2983	33.2153	0.1875	0-381
ZNFX1	1324	0.00938252	0.00282132	0-0	0.0881108	0.00564263	0-4	0.215361	0.00423197	0-4	0.0882669	0.00564263	0-1	0.0247649	0.00564263	0-0	0.0240857	0.00705329	0-0
