# Supplementary material for: Patterns of autoantibody expression in multiple sclerosis identified through development of an autoantigen discovery technology
Source: J Clin Invest. 2025 Mar 3;135(5):e171948. doi: 10.1172/JCI171948 (PMC11870742; doi:10.1172/JCI171948)
Supplement: Supplemental data set 3 [file jci-135-171948-s086.xlsx]

## Sheet: CIS-all enriched antigens
	HC (n=48)	CIS-all (set1 and set2) (n=102)	PBO-A (n=27)	PBO-NA (n=21)	RNF-A (n=27)	RNF-NA (n=27)
ARID5A	0.488372	0.794118	0.814815	0.809524	0.814815	0.740741
RBM12	0.27907	0.637255	0.666667	0.714286	0.518519	0.666667
WIPF1	0.325581	0.598039	0.666667	0.52381	0.481481	0.703704
DHX9	0.302326	0.578431	0.555556	0.619048	0.592593	0.555556
SYNJ2	0.186047	0.558824	0.62963	0.52381	0.592593	0.481481
R3HDM2	0.232558	0.529412	0.518519	0.571429	0.37037	0.666667
FLII	0.372093	0.5	0.481481	0.238095	0.555556	0.666667
NFAT5	0.232558	0.5	0.518519	0.571429	0.444444	0.481481
DDOST	0.232558	0.490196	0.407407	0.47619	0.407407	0.666667
SART1	0.27907	0.490196	0.407407	0.47619	0.555556	0.518519
ARHGDIA	0.232558	0.480392	0.481481	0.52381	0.518519	0.407407
SVIL	0.209302	0.460784	0.518519	0.47619	0.407407	0.444444
EVI2B	0.255814	0.45098	0.333333	0.571429	0.444444	0.481481
KMT2D	0.209302	0.441176	0.37037	0.380952	0.555556	0.444444
JMJD1C	0.27907	0.441176	0.481481	0.428571	0.37037	0.481481
HSP90AB1	0.27907	0.441176	0.37037	0.333333	0.555556	0.481481
SYNE2	0.325581	0.431373	0.37037	0.52381	0.444444	0.407407
ZNF335	0.0697674	0.431373	0.444444	0.571429	0.296296	0.444444
CCDC9	0.162791	0.421569	0.444444	0.285714	0.592593	0.333333
HSPA5	0.232558	0.421569	0.481481	0.428571	0.407407	0.37037
CDH2	0.232558	0.421569	0.481481	0.428571	0.407407	0.37037
PATL1	0.255814	0.421569	0.37037	0.571429	0.37037	0.407407
RNF213	0.232558	0.421569	0.37037	0.333333	0.444444	0.518519
MUC16	0.232558	0.411765	0.407407	0.333333	0.444444	0.444444
RBM26	0.162791	0.411765	0.407407	0.333333	0.518519	0.37037
CHD4	0.209302	0.401961	0.37037	0.428571	0.444444	0.37037
GATAD2A	0.0930233	0.372549	0.333333	0.238095	0.37037	0.518519
MYADM	0.255814	0.372549	0.259259	0.380952	0.518519	0.333333
ARHGAP32	0.116279	0.362745	0.481481	0.380952	0.333333	0.259259
SMC1A	0.162791	0.362745	0.296296	0.47619	0.333333	0.37037
ZMIZ2	0.0697674	0.352941	0.259259	0.285714	0.444444	0.407407
PTPRS	0.0930233	0.343137	0.407407	0.238095	0.333333	0.37037
ADARB1	0.186047	0.343137	0.333333	0.380952	0.333333	0.333333
BCORL1	0.209302	0.343137	0.296296	0.52381	0.296296	0.296296
NPM1	0.0930233	0.343137	0.37037	0.285714	0.333333	0.37037
FAM83G	0.116279	0.333333	0.444444	0.285714	0.333333	0.259259
SMARCA4	0.116279	0.333333	0.407407	0.333333	0.296296	0.296296
SSH2	0.0465116	0.333333	0.407407	0.380952	0.259259	0.296296
GRIN1	0.116279	0.313725	0.185185	0.285714	0.518519	0.259259
MIA3	0.139535	0.313725	0.333333	0.380952	0.259259	0.296296
BAHCC1	0.186047	0.294118	0.259259	0.238095	0.407407	0.259259
ZNF286A	0.0232558	0.294118	0.259259	0.238095	0.333333	0.333333
RAPGEF1	0.139535	0.294118	0.37037	0.333333	0.259259	0.222222
TCHP	0.186047	0.294118	0.37037	0.285714	0.333333	0.185185
NKRF	0.0930233	0.284314	0.407407	0.285714	0.259259	0.185185
KIF1C	0.0930233	0.284314	0.333333	0.333333	0.222222	0.259259
NR2F2	0.0465116	0.27451	0.333333	0.285714	0.296296	0.185185
WDR6	0.0697674	0.27451	0.333333	0.380952	0.222222	0.185185
SOS1	0.0930233	0.27451	0.259259	0.190476	0.333333	0.296296
HERC1	0.139535	0.245098	0.185185	0.0952381	0.296296	0.37037
PAX5	0.116279	0.245098	0.111111	0.380952	0.333333	0.185185
MLST8	0.0465116	0.245098	0.259259	0.238095	0.296296	0.185185
MAP3K11	0.186047	0.245098	0.185185	0.238095	0.296296	0.259259
ENO1	0.0930233	0.245098	0.259259	0.238095	0.222222	0.259259
GATAD2B	0.0465116	0.235294	0.296296	0.190476	0.222222	0.222222
F5	0.0697674	0.235294	0.259259	0.190476	0.259259	0.222222
VPS13D	0.0465116	0.235294	0.185185	0.285714	0.259259	0.222222
KANSL1	0.0697674	0.235294	0.148148	0.380952	0.222222	0.222222
RABEP1	0.0930233	0.22549	0.111111	0.285714	0.296296	0.222222
ZHX3	0.209302	0.22549	0.111111	0.285714	0.333333	0.185185
YWHAE	0.162791	0.22549	0.222222	0.380952	0.111111	0.222222
FIP1L1	0.116279	0.22549	0.222222	0.190476	0.148148	0.333333
TNFRSF1B	0.0465116	0.22549	0.296296	0.285714	0.222222	0.111111
DOCK1	0.116279	0.215686	0.222222	0.333333	0.148148	0.185185
FAM50A	0.139535	0.215686	0.111111	0.333333	0.222222	0.222222
RBFOX2	0.186047	0.215686	0.0740741	0.190476	0.296296	0.296296
BAG3	0.0930233	0.215686	0.222222	0.190476	0.185185	0.259259
GLTSCR1	0.0697674	0.205882	0.185185	0.190476	0.222222	0.222222
NEDD4	0.0232558	0.205882	0.259259	0.142857	0.185185	0.222222
PLCG1	0.0232558	0.205882	0.333333	0.285714	0.148148	0.0740741
NDUFB4	0.0930233	0.205882	0.111111	0.142857	0.333333	0.222222
ASB1	0.0465116	0.196078	0.185185	0.0952381	0.333333	0.148148
TOP2A	0.0465116	0.196078	0.037037	0.238095	0.333333	0.185185
BRD2	0.0232558	0.196078	0.222222	0.238095	0.148148	0.185185
SCD	0.0697674	0.186275	0.185185	0.0952381	0.185185	0.259259
HGS	0.0930233	0.186275	0.37037	0.047619	0.185185	0.111111
RBM42	0.0697674	0.186275	0.0740741	0.238095	0.185185	0.259259
HIF1A	0.116279	0.186275	0.259259	0.142857	0.148148	0.185185
CLTB	0.0930233	0.186275	0.222222	0.190476	0.111111	0.222222
MORF4L1	0.0930233	0.176471	0.0740741	0.238095	0.222222	0.185185
CCDC47	0.0697674	0.176471	0.111111	0.142857	0.185185	0.259259
NCOA1	0.0465116	0.176471	0.037037	0.333333	0.185185	0.185185
TYROBP	0.0930233	0.176471	0.259259	0.047619	0.148148	0.222222
HECTD1	0.0465116	0.176471	0.222222	0.190476	0.148148	0.148148
ERC1	0.0697674	0.166667	0.259259	0.238095	0.111111	0.0740741
RRP1B	0.0232558	0.166667	0.111111	0.190476	0.259259	0.111111
BCAP31	0.0697674	0.166667	0.148148	0.190476	0.148148	0.185185
GPATCH8	0.0232558	0.156863	0.222222	0.0952381	0.111111	0.185185
POLR1A	0.0930233	0.156863	0.185185	0.190476	0.037037	0.222222
TBC1D2B	0	0.156863	0.185185	0.0952381	0.185185	0.148148
MAN2A2	0.0465116	0.156863	0.185185	0.0952381	0.185185	0.148148
NUDT1	0.0232558	0.156863	0.148148	0.238095	0.111111	0.148148
SLC3A2	0.0697674	0.147059	0.148148	0.190476	0.0740741	0.185185
ATXN7L3	0.0465116	0.147059	0.185185	0	0.259259	0.111111
MTF1	0.0465116	0.147059	0.185185	0.0952381	0.222222	0.0740741
ASXL1	0.0232558	0.147059	0.0740741	0.142857	0.222222	0.148148
KHSRP	0.0232558	0.147059	0.185185	0.142857	0.148148	0.111111
PTPRJ	0	0.147059	0.148148	0.047619	0.148148	0.222222
CAP2	0	0.147059	0.222222	0.142857	0.111111	0.111111
NPAT	0	0.147059	0.111111	0.142857	0.0740741	0.259259
DPYSL3	0.0465116	0.137255	0.185185	0.190476	0.148148	0.037037
DBNL	0.116279	0.137255	0.037037	0.190476	0.148148	0.185185
FAM127B	0	0.137255	0.111111	0.190476	0.0740741	0.185185
INO80D	0.0930233	0.137255	0.111111	0.0952381	0.222222	0.111111
TRERF1	0.0930233	0.137255	0.259259	0.142857	0.111111	0.037037
ATF5	0.0930233	0.137255	0.148148	0.0952381	0.111111	0.185185
JUNB	0.0465116	0.137255	0.148148	0.190476	0.111111	0.111111
SHISA4	0.0465116	0.137255	0.0740741	0.238095	0.0740741	0.185185
CBX6	0.0232558	0.137255	0	0.333333	0.148148	0.111111
PLCB3	0.0232558	0.137255	0.185185	0.142857	0.111111	0.111111
ZDHHC7	0.0697674	0.137255	0.111111	0.0952381	0.222222	0.111111
CLASP1	0.0930233	0.137255	0.259259	0.0952381	0.148148	0.037037
FNBP4	0.0232558	0.137255	0.111111	0.190476	0.111111	0.148148
KCTD17	0	0.137255	0.185185	0.238095	0.0740741	0.0740741
IRF2BP2	0.0232558	0.137255	0.0740741	0.142857	0.185185	0.148148
SH3PXD2B	0.0465116	0.127451	0.0740741	0.190476	0.148148	0.111111
TCF4	0.0232558	0.127451	0.148148	0.142857	0.111111	0.111111
TGOLN2	0.0930233	0.127451	0.037037	0.0952381	0.222222	0.148148
MYC	0.0697674	0.127451	0.222222	0.142857	0.0740741	0.0740741
G6PD	0.0465116	0.127451	0.185185	0.190476	0.0740741	0.0740741
ANKRD52	0.162791	0.127451	0.222222	0.142857	0.037037	0.111111
UQCRQ	0.0232558	0.127451	0.148148	0.190476	0.0740741	0.111111
YKT6	0	0.117647	0.111111	0.142857	0.0740741	0.148148
RNF166	0.0465116	0.117647	0.185185	0.047619	0.148148	0.0740741
NEO1	0	0.117647	0.111111	0.047619	0.111111	0.185185
SIGMAR1	0.0697674	0.117647	0.0740741	0.142857	0.148148	0.111111
ALDH7A1	0.0232558	0.117647	0.111111	0.0952381	0.111111	0.148148
UBE2H	0.0697674	0.117647	0.111111	0.047619	0.111111	0.185185
SRSF3	0.0697674	0.117647	0.037037	0.238095	0.111111	0.111111
SPG20	0.0232558	0.117647	0.148148	0.0952381	0.037037	0.185185
MYLK3	0	0.107843	0.0740741	0.047619	0.111111	0.185185
PXN	0.0697674	0.107843	0.148148	0.190476	0.037037	0.0740741
TRAK2	0.0930233	0.107843	0.185185	0.142857	0.0740741	0.037037
EXPH5	0.0232558	0.107843	0.037037	0.047619	0.148148	0.185185
NT5C3A	0.0232558	0.107843	0.148148	0.0952381	0.111111	0.0740741
SNAI2	0.0465116	0.107843	0.111111	0.0952381	0.111111	0.111111
DNAJC11	0	0.107843	0	0.190476	0.111111	0.148148
CCNB1IP1	0	0.107843	0.037037	0.0952381	0.222222	0.0740741
PRKD2	0.0465116	0.107843	0.037037	0.0952381	0.185185	0.111111
EAPP	0.0697674	0.107843	0.148148	0.047619	0.148148	0.0740741
CHMP4A	0.0465116	0.107843	0.0740741	0.0952381	0.148148	0.111111
CD99L2	0.0232558	0.107843	0.037037	0.142857	0.111111	0.148148
STAT5B	0.0465116	0.107843	0.185185	0.142857	0.0740741	0.037037
ARHGEF18	0.0232558	0.107843	0.148148	0.142857	0.037037	0.111111
NAF1	0.0232558	0.107843	0.0740741	0.190476	0.037037	0.148148
STAU1	0.0232558	0.107843	0.148148	0.047619	0.0740741	0.148148
COX10	0.0697674	0.107843	0.222222	0.142857	0	0.0740741
SORT1	0.0465116	0.0980392	0.111111	0.047619	0.0740741	0.148148
GRIA1	0.0232558	0.0980392	0.0740741	0.142857	0.148148	0.037037
C5orf24	0.0232558	0.0980392	0.148148	0.047619	0.0740741	0.111111
ZNF688	0.0232558	0.0980392	0.0740741	0.0952381	0.0740741	0.148148
KIRREL	0.0697674	0.0980392	0.0740741	0	0.185185	0.111111
DUSP1	0.0465116	0.0980392	0.0740741	0.0952381	0.111111	0.111111
CHD6	0	0.0980392	0.0740741	0.047619	0.185185	0.0740741
AVL9	0.0232558	0.0980392	0.0740741	0	0.148148	0.148148
CCNF	0.0232558	0.0980392	0.0740741	0.0952381	0.111111	0.111111
ZNF579	0.0465116	0.0980392	0.0740741	0.142857	0.111111	0.0740741
WDR70	0.0232558	0.0980392	0.111111	0.047619	0.111111	0.111111
TBL1X	0.0232558	0.0980392	0.111111	0.190476	0.0740741	0.037037
FAM53C	0.0465116	0.0980392	0.0740741	0.0952381	0.0740741	0.148148
MAMLD1	0.0465116	0.0980392	0.0740741	0.0952381	0.0740741	0.148148
PRDX5	0.0465116	0.0980392	0.222222	0.0952381	0.037037	0.037037
NRIP1	0.0465116	0.0980392	0.111111	0.142857	0.037037	0.111111
BMS1	0.0465116	0.0980392	0.037037	0.190476	0.037037	0.148148
LSR	0.0465116	0.0980392	0.0740741	0.238095	0.037037	0.0740741
RANBP10	0.0232558	0.0980392	0.148148	0.0952381	0.0740741	0.0740741
LTBP2	0.0232558	0.0882353	0.0740741	0.047619	0.185185	0.037037
SEMA7A	0	0.0882353	0.0740741	0	0.148148	0.111111
PJA1	0.0930233	0.0882353	0.0740741	0	0.148148	0.111111
RBM3	0	0.0882353	0.0740741	0.047619	0.111111	0.111111
FAM114A2	0.0232558	0.0882353	0.0740741	0.047619	0.111111	0.111111
SH2D2A	0.0232558	0.0882353	0.0740741	0.142857	0.111111	0.037037
DLD	0.0232558	0.0882353	0.148148	0	0.0740741	0.111111
CDC25B	0.0697674	0.0882353	0.148148	0.047619	0.0740741	0.0740741
AGPAT1	0.0232558	0.0882353	0.111111	0.047619	0.0740741	0.111111
GOLGA6L5P	0.0232558	0.0882353	0.111111	0.0952381	0.0740741	0.0740741
TGS1	0.0232558	0.0882353	0.111111	0.0952381	0.0740741	0.0740741
KIF27	0.0465116	0.0882353	0.0740741	0.0952381	0.0740741	0.111111
GFM1	0	0.0882353	0	0.238095	0.111111	0.037037
PNN	0	0.0784314	0.037037	0	0.185185	0.0740741
HNRNPUL2	0.0232558	0.0784314	0.037037	0.047619	0.148148	0.0740741
SLC16A3	0.0232558	0.0784314	0.037037	0.0952381	0.148148	0.037037
SUPT7L	0	0.0784314	0.0740741	0.047619	0.111111	0.0740741
CYB5R3	0.0232558	0.0784314	0.037037	0.0952381	0.111111	0.0740741
MTMR1	0.0232558	0.0784314	0.037037	0.0952381	0.111111	0.0740741
PLA2G16	0	0.0784314	0.037037	0	0.111111	0.148148
CS	0	0.0784314	0.148148	0	0.0740741	0.0740741
SOX9-AS1	0.0465116	0.0784314	0.111111	0.047619	0.0740741	0.0740741
LEF1	0.0930233	0.0784314	0.0740741	0.047619	0.0740741	0.111111
FAM134A	0.0232558	0.0784314	0.0740741	0.0952381	0.0740741	0.0740741
SLC27A3	0	0.0784314	0.0740741	0.047619	0.0740741	0.111111
DLX3	0	0.0784314	0.037037	0.142857	0.0740741	0.0740741
COL15A1	0.0465116	0.0784314	0.037037	0.190476	0.0740741	0.037037
TSHZ1	0.0232558	0.0784314	0	0.142857	0.0740741	0.111111
KCND1	0.0465116	0.0784314	0.111111	0.0952381	0.037037	0.0740741
SERPING1	0.116279	0.0784314	0.0740741	0.142857	0.037037	0.0740741
DDX1	0.0465116	0.0784314	0.037037	0.142857	0.111111	0.037037
KDM3A	0	0.0784314	0.111111	0.0952381	0.0740741	0.037037
LYRM7	0.0232558	0.0784314	0.111111	0.0952381	0.0740741	0.037037
PTRF	0.0697674	0.0784314	0.0740741	0.0952381	0.0740741	0.0740741
SPRED2	0.0232558	0.0784314	0.0740741	0.047619	0.037037	0.148148
POMP	0	0.0784314	0.0740741	0.142857	0	0.111111
COG7	0	0.0784314	0.0740741	0.0952381	0	0.148148
PAK2	0	0.0686275	0.0740741	0.047619	0.148148	0
APPL1	0.0232558	0.0686275	0.037037	0.0952381	0.148148	0
ACAD11	0.0232558	0.0686275	0.111111	0.047619	0.111111	0
DMAP1	0.0697674	0.0686275	0.037037	0.0952381	0.111111	0.037037
ANAPC5	0.0465116	0.0686275	0.111111	0.047619	0.0740741	0.037037
RORC	0	0.0686275	0.111111	0	0.0740741	0.0740741
DUS3L	0	0.0686275	0.111111	0	0.0740741	0.0740741
PRDM10	0	0.0686275	0.0740741	0	0.0740741	0.111111
GTF2H1	0.0232558	0.0686275	0.037037	0.0952381	0.0740741	0.0740741
PSMF1	0.0232558	0.0686275	0.037037	0.047619	0.0740741	0.111111
NEK9	0.0232558	0.0686275	0.037037	0.047619	0.0740741	0.111111
STRN3	0	0.0686275	0.037037	0.142857	0.0740741	0.037037
LTBR	0.0232558	0.0686275	0.222222	0	0.037037	0
KIF4A	0	0.0686275	0.111111	0.0952381	0.037037	0.037037
SPDL1	0.0465116	0.0686275	0.111111	0.0952381	0.037037	0.037037
DVL2	0.0465116	0.0686275	0.037037	0.142857	0.037037	0.0740741
TLN2	0	0.0686275	0	0.0952381	0.037037	0.148148
NGFRAP1	0.0232558	0.0686275	0.0740741	0.047619	0.111111	0.037037
PTPN6	0.0465116	0.0686275	0.037037	0.047619	0.111111	0.0740741
PFKP	0.0232558	0.0686275	0.111111	0.0952381	0.0740741	0
MRPS15	0.0465116	0.0686275	0.037037	0.142857	0.0740741	0.037037
NR2C2	0.0232558	0.0686275	0	0.047619	0.0740741	0.148148
PTK2B	0.0232558	0.0686275	0.037037	0.238095	0.037037	0
YIPF5	0.0232558	0.0588235	0.111111	0	0.111111	0
EPC2	0.0232558	0.0588235	0.0740741	0.047619	0.111111	0
MMP25	0	0.0588235	0	0	0.111111	0.111111
NCOA7	0	0.0588235	0.111111	0.047619	0.0740741	0
CEP290	0.0697674	0.0588235	0.0740741	0.047619	0.0740741	0.037037
ME2	0	0.0588235	0.0740741	0.047619	0.0740741	0.037037
SUGP1	0	0.0588235	0.037037	0.047619	0.0740741	0.0740741
TOMM22	0	0.0588235	0.037037	0.142857	0.0740741	0
ZNF451	0.0232558	0.0588235	0.037037	0	0.0740741	0.111111
KIAA1549	0	0.0588235	0.037037	0.047619	0.0740741	0.0740741
YY1	0	0.0588235	0.037037	0	0.0740741	0.111111
IKZF1	0	0.0588235	0.037037	0.047619	0.0740741	0.0740741
GNAI2	0	0.0588235	0.111111	0.0952381	0.037037	0
PLEKHG3	0	0.0588235	0.111111	0.047619	0.037037	0.037037
RUFY1	0	0.0588235	0.111111	0.047619	0.037037	0.037037
SHMT2	0	0.0588235	0.111111	0.0952381	0.037037	0
DHX16	0	0.0588235	0.0740741	0.142857	0.037037	0
MAP3K10	0.0232558	0.0588235	0.0740741	0.142857	0.037037	0
LOC728613	0	0.0588235	0.0740741	0.142857	0.037037	0
FARSA	0.0232558	0.0588235	0.0740741	0.0952381	0.037037	0.037037
LYST	0	0.0588235	0.0740741	0	0.037037	0.111111
MAZ	0.0697674	0.0588235	0.0740741	0.047619	0.037037	0.0740741
RPS6KA4	0.0232558	0.0588235	0.037037	0.047619	0.037037	0.111111
HIST1H2BD	0.0232558	0.0588235	0.037037	0.142857	0.037037	0.037037
ITPRIP	0.0232558	0.0588235	0.037037	0.190476	0.037037	0
PDE1C	0	0.0588235	0.037037	0.0952381	0.037037	0.0740741
STMN1	0.0465116	0.0588235	0.037037	0.0952381	0.037037	0.0740741
KIAA1468	0.0232558	0.0588235	0.037037	0.047619	0.0740741	0.0740741
LOC440434	0	0.0588235	0	0	0.0740741	0.148148
FAM222B	0	0.0588235	0	0.0952381	0.037037	0.111111
FAM13B	0.0232558	0.0588235	0.111111	0.047619	0	0.0740741
TMED9	0.0232558	0.0588235	0.0740741	0.142857	0	0.037037
PACS2	0.0232558	0.0588235	0.0740741	0.0952381	0	0.0740741
MAST3	0.0232558	0.0490196	0.037037	0.047619	0.111111	0
RUFY3	0.0232558	0.0490196	0	0	0.111111	0.0740741
POLR2H	0	0.0490196	0.111111	0	0.0740741	0
PSMC4	0	0.0490196	0.037037	0.047619	0.0740741	0.037037
CTNNBL1	0.0232558	0.0490196	0.037037	0.047619	0.0740741	0.037037
SYAP1	0.0232558	0.0490196	0	0.0952381	0.0740741	0.037037
TSN	0	0.0490196	0.111111	0.047619	0.037037	0
ARID3B	0	0.0490196	0.0740741	0.047619	0.037037	0.037037
CCDC66	0	0.0490196	0.0740741	0.047619	0.037037	0.037037
SULT1B1	0	0.0490196	0.0740741	0.047619	0.037037	0.037037
GLTSCR1L	0	0.0490196	0.037037	0.0952381	0.037037	0.037037
DUSP16	0	0.0490196	0	0.0952381	0.037037	0.0740741
R3HCC1L	0	0.0490196	0	0.0952381	0.037037	0.0740741
PPIL3	0	0.0490196	0	0.190476	0.037037	0
SUMF2	0	0.0490196	0	0.047619	0.037037	0.111111
BAG4	0	0.0490196	0.037037	0.047619	0.111111	0
ZNF275	0	0.0490196	0	0.047619	0.111111	0.037037
EXOC3	0.0232558	0.0490196	0.0740741	0	0.0740741	0.037037
HNRNPR	0.0697674	0.0490196	0.037037	0.047619	0.0740741	0.037037
NDUFS7	0.0232558	0.0490196	0.0740741	0.047619	0.037037	0.037037
PHF10	0.0232558	0.0490196	0.037037	0.0952381	0.037037	0.037037
CTSA	0.0232558	0.0490196	0	0.0952381	0.037037	0.0740741
GREB1L	0	0.0490196	0.111111	0.047619	0	0.037037
MCM6	0.0232558	0.0490196	0.0740741	0.047619	0	0.0740741
LIMK2	0	0.0490196	0.037037	0.0952381	0	0.0740741
PCDHGA7	0.0232558	0.0490196	0	0.142857	0	0.0740741
XPO1	0.0232558	0.0392157	0.0740741	0	0.0740741	0
SHMT1	0	0.0392157	0.037037	0.047619	0.0740741	0
MYPOP	0.0232558	0.0392157	0.037037	0.047619	0.0740741	0
STXBP2	0	0.0392157	0.037037	0.047619	0.0740741	0
RPL10A	0.0232558	0.0392157	0	0.0952381	0.0740741	0
ITGB4	0	0.0392157	0	0.047619	0.0740741	0.037037
PCDHB14	0	0.0392157	0	0.047619	0.0740741	0.037037
PPP3CA	0.0697674	0.0392157	0	0.047619	0.0740741	0.037037
LCA5	0	0.0392157	0.037037	0.047619	0.0740741	0
FGFR1	0.0232558	0.0392157	0.111111	0	0.037037	0
GRN	0.0232558	0.0392157	0.037037	0.047619	0.037037	0.037037
FDPS	0	0.0392157	0	0	0.037037	0.111111
MAN1A2	0.0232558	0.0392157	0	0.047619	0.037037	0.0740741
SKA2	0	0.0392157	0	0.047619	0.037037	0.0740741
QPCTL	0.0697674	0.0392157	0.037037	0.047619	0.0740741	0
BANF1	0	0.0392157	0	0.0952381	0.0740741	0
CAMK2N1	0	0.0392157	0.0740741	0.047619	0	0.037037
LARP4	0.0232558	0.0392157	0.0740741	0	0	0.0740741
ZNFX1	0	0.0392157	0.0740741	0.0952381	0	0
HIST1H2AM	0	0.0392157	0.037037	0.0952381	0	0.037037
NUDCD3	0	0.0392157	0	0.142857	0	0.037037
SLITRK5	0.0465116	0.0392157	0.037037	0.0952381	0	0.037037
YWHAB	0.0232558	0.0294118	0.037037	0	0.0740741	0
CREB3L2	0	0.0294118	0.037037	0	0.0740741	0
LDOC1	0.0232558	0.0294118	0.037037	0	0.0740741	0
MRPL10	0	0.0294118	0.0740741	0	0.037037	0
STT3B	0	0.0294118	0.037037	0.047619	0.037037	0
ANXA6	0	0.0294118	0.037037	0.047619	0.037037	0
GADD45GIP1	0.0232558	0.0294118	0.037037	0	0.037037	0.037037
ACRC	0	0.0294118	0.037037	0.047619	0.037037	0
KLHL5	0.0232558	0.0294118	0	0	0.0740741	0.037037
STAT4	0	0.0294118	0.0740741	0	0.037037	0
FBN1	0.0465116	0.0294118	0.037037	0	0.037037	0.037037
AMMECR1	0	0.0294118	0.037037	0.047619	0.037037	0
LOC100288778	0	0.0294118	0.0740741	0	0.037037	0
PCYT1A	0	0.0294118	0.037037	0	0.037037	0.037037
FTSJ1	0.0465116	0.0294118	0.0740741	0.047619	0	0
MYH10	0	0.0294118	0.0740741	0	0	0.037037
STAM2	0	0.0294118	0.037037	0.047619	0	0.037037
STRIP1	0.0232558	0.0294118	0.037037	0.047619	0	0.037037
CACNG7	0	0.0294118	0	0	0	0.111111
LAMTOR4	0.0232558	0.0196078	0	0	0.037037	0.037037
NOL10	0	0.0196078	0	0	0.037037	0.037037
GLIPR1	0	0.0196078	0.0740741	0	0	0
B4GALT1	0.0232558	0.0196078	0.037037	0.047619	0	0
PPM1G	0	0.0196078	0.037037	0.047619	0	0
AGO1	0	0.0196078	0	0.047619	0	0.037037
C1R	0.0232558	0.0196078	0.037037	0.047619	0	0
SLC16A9	0	0.0196078	0	0	0	0.0740741
POLR3C	0	0.00980392	0	0	0.037037	0
