# Supplementary material for: Patterns of autoantibody expression in multiple sclerosis identified through development of an autoantigen discovery technology
Source: J Clin Invest. 2025 Mar 3;135(5):e171948. doi: 10.1172/JCI171948 (PMC11870742; doi:10.1172/JCI171948)
Supplement: Supplemental data set 4 [file jci-135-171948-s087.xlsx]

## Sheet: CIS-all
Protein	Neighborhood.Class	Compartment.Class	Secretory	Nuclear	Cytosol	Mitochondria	S1	S2	S3	S4	N1	N2	N3	N4	C1	C2	C3	C4	C5	M1	M2
ARHGEF18	Cytosol	C1	0.04	0.058	0.888	0.014	0.015	0.007	0.013	0.006	0.022	0.012	0.019	0.005	0.709	0.083	0.069	0.013	0.015	0.004	0.01
AVL9	Cytosol	C1	0.051	0.032	0.913	0.004	0.036	0.004	0.009	0.003	0.026	0.002	0.002	0.002	0.831	0.064	0.01	0.003	0.005	0.001	0.002
CCDC9	Cytosol	C1	0.099	0.043	0.844	0.014	0.045	0.017	0.03	0.007	0.028	0.004	0.007	0.004	0.768	0.038	0.025	0.006	0.007	0.004	0.01
HERC1	Cytosol	C1	0.002	0.003	0.994	0.001	0.001	0.001	0	0	0.001	0.001	0.001	0	0.948	0.032	0.01	0.002	0.001	0	0.001
KIF1C	Cytosol	C1	0.049	0.07	0.876	0.005	0.029	0.005	0.011	0.004	0.057	0.006	0.004	0.004	0.804	0.051	0.012	0.003	0.006	0.002	0.003
PATL1	Cytosol	C1	0.004	0.006	0.989	0.001	0.002	0.001	0.001	0.001	0.003	0.001	0.001	0.001	0.918	0.053	0.013	0.002	0.003	0.001	0.001
PRKD2	Cytosol	C1	0.011	0.007	0.979	0.003	0.003	0.002	0.004	0.002	0.003	0.002	0.002	0.001	0.701	0.141	0.127	0.006	0.004	0.001	0.002
WDR6	Cytosol	C1	0.015	0.026	0.956	0.003	0.008	0.002	0.003	0.002	0.018	0.003	0.002	0.003	0.904	0.036	0.009	0.002	0.004	0.001	0.002
FAM83G	Cytosol	C2	0.027	0.028	0.938	0.007	0.005	0.002	0.011	0.009	0.004	0.01	0.004	0.01	0.249	0.624	0.036	0.004	0.025	0.002	0.004
KMT2D	Cytosol	C2	0.019	0.118	0.858	0.005	0.005	0.003	0.006	0.005	0.006	0.005	0.002	0.104	0.064	0.713	0.014	0.004	0.063	0.002	0.003
PLCB3	Cytosol	C2	0.007	0.02	0.971	0.002	0.002	0.001	0.002	0.002	0.002	0.002	0.001	0.016	0.107	0.629	0.027	0.002	0.205	0.001	0.001
PLCG1	Cytosol	C2	0.011	0.011	0.974	0.003	0.002	0.002	0.003	0.004	0.001	0.002	0.001	0.007	0.144	0.718	0.037	0.002	0.073	0.001	0.002
R3HDM2	Cytosol	C2	0.006	0.012	0.98	0.002	0.002	0.001	0.001	0.001	0.003	0.001	0.001	0.006	0.284	0.561	0.019	0.003	0.113	0.001	0.001
TCHP	Cytosol	C2	0.12	0.029	0.831	0.02	0.015	0.009	0.056	0.039	0.007	0.01	0.006	0.007	0.154	0.618	0.037	0.006	0.015	0.005	0.015
ARHGDIA	Cytosol	C4	0.003	0.004	0.991	0.002	0.001	0.001	0.001	0.001	0.001	0.001	0.001	0.001	0.002	0.002	0.027	0.904	0.057	0.001	0.001
CHMP4A	Cytosol	C4	0.004	0.003	0.991	0.002	0.001	0.001	0.001	0.001	0.001	0.001	0.001	0.001	0.028	0.005	0.075	0.841	0.041	0.001	0.001
DBNL	Cytosol	C4	0.005	0.005	0.988	0.002	0.001	0.001	0.001	0.001	0.001	0.001	0.001	0.001	0.009	0.004	0.075	0.837	0.063	0.001	0.001
MTF1	Cytosol	C4	0.008	0.009	0.979	0.004	0.003	0.002	0.002	0.001	0.003	0.002	0.002	0.002	0.008	0.007	0.026	0.829	0.109	0.002	0.002
ALDH7A1	Cytosol	Unclassified	0.039	0.037	0.895	0.029	0.005	0.005	0.012	0.017	0.004	0.012	0.01	0.01	0.275	0.473	0.066	0.014	0.067	0.012	0.017
ANKRD52	Cytosol	Unclassified	0.004	0.005	0.989	0.002	0.001	0.001	0.001	0.001	0.001	0.001	0.001	0.002	0.134	0.075	0.346	0.072	0.361	0.001	0.001
ASB1	Cytosol	Unclassified	0.007	0.035	0.955	0.002	0.002	0.001	0.002	0.002	0.001	0.002	0.001	0.03	0.065	0.302	0.03	0.004	0.555	0.001	0.001
BAG3	Cytosol	Unclassified	0.002	0.003	0.994	0.001	0.001	0.001	0.001	0.001	0.001	0.001	0	0.001	0.023	0.04	0.135	0.041	0.756	0	0.001
CAP2	Cytosol	Unclassified	0.004	0.004	0.99	0.002	0.001	0.001	0.001	0.001	0.001	0.001	0.001	0.001	0.037	0.01	0.218	0.608	0.117	0.001	0.001
CLASP1	Cytosol	Unclassified	0.003	0.002	0.993	0.001	0.001	0.001	0.001	0.001	0.001	0.001	0	0	0.642	0.179	0.165	0.003	0.005	0	0.001
CLTB	Cytosol	Unclassified	0.002	0.002	0.995	0.001	0.001	0.001	0.001	0.001	0.001	0	0	0.001	0.512	0.385	0.067	0.002	0.029	0	0
DOCK1	Cytosol	Unclassified	0.003	0.003	0.993	0.001	0.001	0.001	0.001	0.001	0.001	0.001	0.001	0.001	0.49	0.315	0.14	0.003	0.044	0	0.001
DPYSL3	Cytosol	Unclassified	0.052	0.094	0.821	0.034	0.016	0.011	0.012	0.012	0.015	0.022	0.027	0.03	0.399	0.055	0.049	0.051	0.266	0.013	0.021
ENO1	Cytosol	Unclassified	0.004	0.004	0.99	0.002	0.001	0.001	0.001	0.001	0.001	0.001	0.001	0.001	0.002	0.004	0.033	0.603	0.348	0.001	0.001
ERC1	Cytosol	Unclassified	0.007	0.022	0.968	0.003	0.002	0.001	0.002	0.002	0.001	0.002	0.001	0.018	0.067	0.214	0.052	0.004	0.63	0.001	0.002
FAM53C	Cytosol	Unclassified	0.004	0.003	0.991	0.002	0.001	0.001	0.001	0.001	0.001	0.001	0.001	0.001	0.415	0.156	0.386	0.007	0.027	0.001	0.001
FLII	Cytosol	Unclassified	0.003	0.004	0.991	0.001	0.001	0.001	0.001	0.001	0.001	0.001	0.001	0.001	0.28	0.214	0.249	0.014	0.234	0.001	0.001
G6PD	Cytosol	Unclassified	0.004	0.004	0.991	0.002	0.001	0.001	0.001	0.001	0.001	0.001	0.001	0.001	0.029	0.02	0.309	0.48	0.154	0.001	0.001
HECTD1	Cytosol	Unclassified	0.005	0.005	0.988	0.002	0.001	0.001	0.001	0.001	0.001	0.001	0.001	0.001	0.157	0.056	0.531	0.111	0.132	0.001	0.001
HGS	Cytosol	Unclassified	0.003	0.002	0.994	0.001	0.001	0.001	0.001	0.001	0.001	0.001	0	0	0.622	0.223	0.138	0.003	0.009	0	0.001
HIF1A	Cytosol	Unclassified	0.099	0.197	0.65	0.054	0.011	0.01	0.03	0.049	0.008	0.037	0.015	0.135	0.082	0.455	0.045	0.016	0.053	0.018	0.036
HSP90AB1	Cytosol	Unclassified	0.003	0.003	0.992	0.001	0.001	0.001	0.001	0.001	0.001	0.001	0.001	0.001	0.013	0.008	0.243	0.374	0.355	0.001	0.001
KCTD17	Cytosol	Unclassified	0.003	0.003	0.993	0.001	0.001	0.001	0.001	0.001	0.001	0.001	0.001	0.001	0.429	0.267	0.197	0.009	0.091	0.001	0.001
MAMLD1	Cytosol	Unclassified	0.017	0.165	0.812	0.007	0.004	0.003	0.005	0.005	0.003	0.005	0.003	0.153	0.073	0.373	0.024	0.006	0.336	0.003	0.004
NEDD4	Cytosol	Unclassified	0.005	0.004	0.99	0.002	0.001	0.001	0.002	0.001	0.001	0.001	0.001	0.001	0.394	0.455	0.102	0.002	0.038	0.001	0.001
NFAT5	Cytosol	Unclassified	0.01	0.009	0.976	0.005	0.002	0.001	0.003	0.004	0.001	0.003	0.002	0.003	0.33	0.419	0.138	0.004	0.086	0.002	0.003
NUDT1	Cytosol	Unclassified	0.003	0.004	0.991	0.002	0.001	0.001	0.001	0.001	0.001	0.001	0.001	0.001	0.063	0.018	0.62	0.246	0.045	0.001	0.001
PRDX5	Cytosol	Unclassified	0.087	0.201	0.636	0.076	0.013	0.013	0.023	0.038	0.011	0.032	0.021	0.136	0.123	0.353	0.04	0.025	0.096	0.042	0.034
PXN	Cytosol	Unclassified	0.003	0.003	0.992	0.002	0.001	0.001	0.001	0.001	0.001	0.001	0.001	0.001	0.01	0.006	0.214	0.655	0.107	0.001	0.001
RABEP1	Cytosol	Unclassified	0.003	0.004	0.991	0.002	0.001	0.001	0.001	0.001	0.001	0.001	0.001	0.001	0.013	0.016	0.156	0.235	0.571	0.001	0.001
RAPGEF1	Cytosol	Unclassified	0.003	0.003	0.993	0.001	0.001	0.001	0.001	0.001	0.001	0.001	0.001	0.001	0.417	0.08	0.442	0.029	0.025	0.001	0.001
RNF166	Cytosol	Unclassified	0.004	0.003	0.991	0.002	0.001	0.001	0.001	0.001	0.001	0.001	0.001	0.001	0.424	0.375	0.116	0.002	0.073	0.001	0.001
SH3PXD2B	Cytosol	Unclassified	0.003	0.003	0.993	0.001	0.001	0.001	0.001	0.001	0.001	0.001	0.001	0.001	0.143	0.059	0.583	0.042	0.165	0.001	0.001
SOS1	Cytosol	Unclassified	0.004	0.003	0.991	0.002	0.001	0.001	0.001	0.001	0.001	0.001	0.001	0.001	0.499	0.214	0.261	0.004	0.014	0.001	0.001
SSH2	Cytosol	Unclassified	0.002	0.002	0.995	0.001	0.001	0.001	0.001	0.001	0.001	0	0	0.001	0.501	0.204	0.223	0.012	0.055	0	0
STAT5B	Cytosol	Unclassified	0.006	0.005	0.987	0.002	0.002	0.001	0.001	0.001	0.002	0.001	0.001	0.001	0.314	0.11	0.454	0.041	0.067	0.001	0.001
SYNJ2	Cytosol	Unclassified	0.003	0.003	0.992	0.001	0.001	0.001	0.001	0.001	0.001	0.001	0.001	0.001	0.283	0.155	0.408	0.014	0.133	0.001	0.001
TBC1D2B	Cytosol	Unclassified	0.004	0.004	0.991	0.002	0.001	0.001	0.001	0.001	0.001	0.001	0.001	0.001	0.165	0.065	0.524	0.139	0.098	0.001	0.001
TRAK2	Cytosol	Unclassified	0.005	0.005	0.987	0.003	0.002	0.001	0.001	0.001	0.002	0.001	0.001	0.001	0.273	0.042	0.634	0.027	0.01	0.001	0.002
UBE2H	Cytosol	Unclassified	0.007	0.024	0.965	0.003	0.002	0.001	0.002	0.002	0.002	0.003	0.002	0.018	0.141	0.255	0.091	0.008	0.471	0.001	0.002
VPS13D	Cytosol	Unclassified	0.181	0.059	0.747	0.012	0.101	0.013	0.054	0.014	0.042	0.007	0.005	0.005	0.575	0.134	0.022	0.005	0.01	0.004	0.009
YKT6	Cytosol	Unclassified	0.016	0.015	0.963	0.007	0.005	0.004	0.004	0.003	0.005	0.003	0.004	0.003	0.466	0.043	0.392	0.058	0.004	0.003	0.004
YWHAE	Cytosol	Unclassified	0.003	0.003	0.993	0.001	0.001	0.001	0.001	0.001	0.001	0.001	0.001	0.001	0.01	0.011	0.155	0.139	0.678	0.001	0.001
JUNB	Mitochondria	M1	0.049	0.249	0.018	0.684	0.005	0.005	0.026	0.013	0.009	0.201	0.019	0.02	0.004	0.004	0.003	0.003	0.003	0.648	0.037
DNAJC11	Mitochondria	M2	0.063	0.002	0.004	0.931	0.002	0.003	0.014	0.044	0.001	0	0	0.001	0.001	0.001	0.001	0.001	0.001	0.03	0.901
NDUFB4	Mitochondria	M2	0.1	0.002	0.005	0.892	0.002	0.003	0.008	0.087	0.001	0	0	0.001	0.001	0.002	0.001	0.001	0.001	0.021	0.871
COX10	Mitochondria	Unclassified	0.217	0.029	0.024	0.729	0.019	0.142	0.02	0.036	0.014	0.006	0.005	0.005	0.007	0.005	0.004	0.005	0.004	0.009	0.72
SLC3A2	Mitochondria	Unclassified	0.325	0.008	0.002	0.665	0.001	0.003	0.002	0.32	0.001	0.002	0.005	0	0	0	0	0	0	0.02	0.645
UQCRQ	Mitochondria	Unclassified	0.153	0.004	0.004	0.839	0.001	0.002	0.005	0.144	0.001	0.001	0.001	0	0.001	0.001	0.001	0.001	0.001	0.073	0.766
ASXL1	Nuclear	N1	0.006	0.989	0.004	0.001	0.004	0.001	0.002	0.001	0.975	0.004	0.001	0.01	0.001	0.001	0.001	0.001	0.001	0	0
ATXN7L3	Nuclear	N1	0.181	0.804	0.008	0.007	0.09	0.005	0.079	0.006	0.729	0.039	0.003	0.032	0.002	0.002	0.002	0.001	0.002	0.004	0.003
DHX9	Nuclear	N1	0.063	0.93	0.005	0.001	0.044	0.008	0.009	0.001	0.604	0.013	0.312	0.001	0.002	0.001	0.001	0.001	0.001	0.001	0.001
INO80D	Nuclear	N1	0.072	0.918	0.009	0.002	0.052	0.008	0.009	0.002	0.769	0.006	0.141	0.002	0.003	0.002	0.001	0.001	0.001	0.001	0.001
NPAT	Nuclear	N1	0.014	0.98	0.005	0.001	0.008	0.002	0.003	0.001	0.628	0.047	0.302	0.003	0.001	0.001	0.001	0.001	0.001	0.001	0
NPM1	Nuclear	N1	0.009	0.989	0.001	0	0.008	0	0.001	0	0.985	0.002	0.001	0.001	0	0	0	0	0	0	0
POLR1A	Nuclear	N1	0.022	0.972	0.005	0.001	0.015	0.003	0.004	0.001	0.649	0.035	0.286	0.002	0.001	0.001	0.001	0.001	0.001	0.001	0
RANBP10	Nuclear	N1	0.06	0.699	0.231	0.011	0.031	0.008	0.013	0.007	0.552	0.02	0.008	0.118	0.161	0.04	0.009	0.006	0.015	0.004	0.006
RBM42	Nuclear	N1	0.01	0.986	0.003	0.001	0.008	0.001	0.001	0	0.894	0.007	0.085	0.001	0.001	0	0	0.001	0.001	0	0
SRSF3	Nuclear	N1	0.045	0.948	0.004	0.002	0.022	0.004	0.019	0.001	0.826	0.099	0.018	0.004	0.001	0.001	0.001	0.001	0.001	0.001	0.001
STAU1	Nuclear	N1	0.281	0.712	0.006	0.001	0.249	0.021	0.008	0.003	0.706	0.001	0.004	0.001	0.003	0.001	0.001	0.001	0.001	0.001	0.001
ZNF335	Nuclear	N1	0.005	0.99	0.004	0.001	0.003	0.001	0.001	0	0.972	0.004	0.012	0.002	0.001	0.001	0.001	0.001	0.001	0	0
BRD2	Nuclear	N2	0.025	0.922	0.028	0.024	0.008	0.007	0.005	0.005	0.019	0.82	0.052	0.031	0.007	0.005	0.005	0.006	0.006	0.015	0.009
FIP1L1	Nuclear	N2	0.029	0.845	0.004	0.122	0.002	0.002	0.015	0.01	0.024	0.764	0.054	0.002	0.001	0.001	0.001	0.001	0.001	0.099	0.022
GATAD2A	Nuclear	N2	0.047	0.923	0.022	0.008	0.018	0.004	0.021	0.005	0.141	0.453	0.01	0.319	0.006	0.006	0.003	0.002	0.004	0.005	0.004
NR2F2	Nuclear	N2	0.002	0.965	0.003	0.031	0	0	0	0.001	0.003	0.857	0.104	0.001	0.001	0.001	0.001	0.001	0	0.029	0.002
BCORL1	Nuclear	N3	0.017	0.975	0.005	0.003	0.006	0.004	0.006	0.002	0.185	0.105	0.682	0.002	0.001	0.001	0.001	0.001	0.001	0.002	0.001
BMS1	Nuclear	N3	0.023	0.971	0.003	0.003	0.002	0.014	0.001	0.006	0.014	0.041	0.916	0	0.001	0.001	0.001	0.001	0.001	0.001	0.002
NKRF	Nuclear	N3	0.023	0.97	0.006	0.001	0.013	0.005	0.004	0.001	0.245	0.018	0.706	0.001	0.002	0.001	0.001	0.001	0.001	0.001	0
RRP1B	Nuclear	N3	0.027	0.969	0.003	0.001	0.004	0.019	0.002	0.002	0.021	0.015	0.933	0	0.001	0.001	0.001	0.001	0.001	0	0
SIGMAR1	Nuclear	N3	0.12	0.87	0.005	0.004	0.017	0.075	0.016	0.011	0.097	0.034	0.739	0.001	0.001	0.001	0.001	0.001	0.001	0.002	0.003
SYNE2	Nuclear	N3	0.002	0.984	0.002	0.012	0	0	0	0.001	0.004	0.117	0.862	0	0	0	0	0	0	0.008	0.004
TOP2A	Nuclear	N3	0.008	0.972	0.01	0.009	0.002	0.002	0.002	0.002	0.011	0.056	0.902	0.002	0.002	0.002	0.002	0.002	0.002	0.006	0.003
CHD4	Nuclear	N4	0.011	0.979	0.007	0.004	0.002	0.001	0.006	0.001	0.013	0.07	0.003	0.893	0.001	0.002	0.001	0.001	0.002	0.002	0.002
EAPP	Nuclear	N4	0.062	0.657	0.268	0.014	0.027	0.01	0.015	0.01	0.128	0.017	0.009	0.502	0.076	0.14	0.014	0.009	0.029	0.006	0.008
FAM50A	Nuclear	N4	0.003	0.989	0.007	0.001	0.001	0.001	0.001	0.001	0.001	0.002	0.001	0.985	0.001	0.003	0.001	0.001	0.002	0.001	0.001
FNBP4	Nuclear	N4	0.002	0.992	0.005	0.001	0.001	0.001	0.001	0	0.001	0.002	0.001	0.988	0.001	0.002	0	0.001	0.001	0.001	0.001
GATAD2B	Nuclear	N4	0.049	0.928	0.016	0.007	0.017	0.003	0.026	0.003	0.126	0.142	0.005	0.655	0.004	0.004	0.002	0.002	0.003	0.004	0.003
GLTSCR1	Nuclear	N4	0.026	0.946	0.023	0.005	0.012	0.003	0.009	0.003	0.245	0.117	0.005	0.579	0.008	0.006	0.002	0.002	0.005	0.002	0.003
GPATCH8	Nuclear	N4	0.02	0.962	0.007	0.011	0.004	0.002	0.012	0.002	0.009	0.057	0.003	0.893	0.002	0.002	0.001	0.001	0.002	0.008	0.003
IRF2BP2	Nuclear	N4	0.005	0.985	0.007	0.003	0.002	0.001	0.001	0.001	0.002	0.002	0.002	0.979	0.001	0.001	0.001	0.001	0.002	0.001	0.002
JMJD1C	Nuclear	N4	0.002	0.994	0.003	0.001	0.001	0.001	0	0	0.001	0.001	0.001	0.99	0.001	0.001	0	0.001	0.001	0	0.001
KHSRP	Nuclear	N4	0.003	0.992	0.004	0.001	0.001	0.001	0.001	0	0.002	0.002	0.001	0.987	0.001	0.001	0	0.001	0.001	0.001	0.001
MORF4L1	Nuclear	N4	0.031	0.939	0.025	0.006	0.011	0.002	0.013	0.004	0.023	0.043	0.004	0.87	0.006	0.01	0.003	0.002	0.005	0.003	0.003
NAF1	Nuclear	N4	0.017	0.952	0.027	0.004	0.007	0.002	0.005	0.002	0.24	0.026	0.003	0.682	0.01	0.008	0.003	0.002	0.005	0.002	0.002
NCOA1	Nuclear	N4	0.011	0.878	0.107	0.004	0.002	0.002	0.003	0.004	0.001	0.005	0.002	0.87	0.009	0.052	0.006	0.003	0.037	0.002	0.002
RBM12	Nuclear	N4	0.002	0.994	0.003	0.001	0.001	0	0	0	0.001	0.001	0.001	0.992	0.001	0.001	0	0	0.001	0	0.001
RBM26	Nuclear	N4	0.011	0.967	0.009	0.013	0.002	0.002	0.005	0.003	0.004	0.18	0.005	0.779	0.002	0.002	0.001	0.001	0.002	0.01	0.003
SMARCA4	Nuclear	N4	0.025	0.958	0.012	0.004	0.009	0.002	0.012	0.002	0.156	0.168	0.005	0.63	0.003	0.003	0.002	0.002	0.003	0.002	0.002
SMC1A	Nuclear	N4	0.017	0.953	0.016	0.014	0.003	0.002	0.007	0.005	0.006	0.249	0.01	0.689	0.003	0.004	0.002	0.002	0.004	0.009	0.005
TRERF1	Nuclear	N4	0.158	0.771	0.035	0.035	0.025	0.009	0.102	0.022	0.04	0.215	0.013	0.503	0.008	0.011	0.006	0.004	0.007	0.021	0.014
WDR70	Nuclear	N4	0.003	0.984	0.011	0.002	0.001	0.001	0.001	0.001	0.001	0.002	0.001	0.98	0.001	0.004	0.001	0.001	0.004	0.001	0.001
ZHX3	Nuclear	N4	0.004	0.976	0.019	0.002	0.001	0.001	0.001	0.001	0.001	0.002	0.001	0.972	0.002	0.004	0.001	0.001	0.011	0.001	0.001
ZMIZ2	Nuclear	N4	0.006	0.94	0.051	0.003	0.001	0.001	0.002	0.002	0.001	0.003	0.001	0.935	0.005	0.019	0.003	0.002	0.022	0.001	0.002
ZNF688	Nuclear	N4	0.002	0.995	0.003	0.001	0	0	0	0	0.001	0.001	0.001	0.993	0	0.001	0	0	0.001	0	0
ADARB1	Nuclear	Unclassified	0.049	0.938	0.012	0.002	0.025	0.013	0.008	0.002	0.355	0.015	0.566	0.002	0.004	0.002	0.002	0.001	0.002	0.001	0.001
C5ORF24	Nuclear	Unclassified	0.005	0.913	0.007	0.074	0.001	0.001	0.001	0.002	0.006	0.391	0.514	0.002	0.002	0.001	0.001	0.002	0.001	0.066	0.008
CCNF	Nuclear	Unclassified	0.058	0.8	0.116	0.025	0.013	0.01	0.02	0.015	0.088	0.091	0.321	0.3	0.034	0.035	0.014	0.011	0.021	0.01	0.015
MYC	Nuclear	Unclassified	0.029	0.916	0.026	0.029	0.008	0.007	0.01	0.004	0.036	0.461	0.013	0.406	0.007	0.005	0.005	0.005	0.005	0.022	0.007
RBFOX2	Nuclear	Unclassified	0.16	0.692	0.119	0.029	0.049	0.013	0.072	0.027	0.089	0.173	0.016	0.413	0.04	0.038	0.016	0.007	0.018	0.012	0.017
RNF213	Nuclear	Unclassified	0.095	0.484	0.402	0.018	0.042	0.013	0.026	0.014	0.218	0.031	0.013	0.222	0.198	0.137	0.021	0.013	0.034	0.007	0.011
SART1	Nuclear	Unclassified	0.282	0.7	0.007	0.011	0.078	0.043	0.144	0.017	0.422	0.071	0.206	0.002	0.002	0.001	0.001	0.001	0.001	0.005	0.006
ZNF579	Nuclear	Unclassified	0.21	0.751	0.023	0.016	0.072	0.009	0.119	0.01	0.458	0.234	0.011	0.048	0.006	0.006	0.004	0.002	0.004	0.009	0.008
KANSL1	Secretory	S1	0.807	0.142	0.033	0.018	0.61	0.019	0.164	0.013	0.054	0.009	0.005	0.074	0.01	0.008	0.005	0.004	0.005	0.007	0.01
MAN2A2	Secretory	S1	0.9	0.097	0.002	0.001	0.847	0.013	0.038	0.002	0.093	0.001	0.002	0.001	0	0	0	0	0	0	0.001
MLST8	Secretory	S1	0.843	0.029	0.112	0.015	0.604	0.016	0.206	0.017	0.014	0.005	0.003	0.008	0.056	0.04	0.008	0.003	0.005	0.004	0.012
PTPRJ	Secretory	S1	0.978	0.018	0.002	0.002	0.495	0.206	0.27	0.007	0.014	0.001	0.002	0	0	0	0	0	0	0.001	0.002
SORT1	Secretory	S1	0.98	0.018	0.002	0	0.975	0.003	0.001	0	0.016	0	0.001	0	0	0	0	0	0	0	0
TGOLN2	Secretory	S1	0.994	0.002	0.003	0.001	0.992	0.001	0.001	0	0.001	0.001	0	0.001	0.001	0.001	0.001	0.001	0	0.001	0
ZDHHC7	Secretory	S1	0.973	0.011	0.011	0.005	0.951	0.015	0.004	0.002	0.004	0.003	0.002	0.002	0.003	0.002	0.002	0.002	0.002	0.002	0.003
BCAP31	Secretory	S2	0.995	0.001	0.002	0.002	0.122	0.811	0.054	0.007	0	0	0	0	0	0	0	0	0	0.001	0.002
CCDC47	Secretory	S2	0.996	0.001	0.001	0.002	0.015	0.925	0.036	0.021	0	0	0	0	0	0	0	0	0	0.001	0.002
DDOST	Secretory	S2	0.993	0.004	0.001	0.002	0.015	0.872	0.059	0.047	0.001	0	0.002	0	0	0	0	0	0	0.001	0.002
MIA3	Secretory	S2	0.994	0.001	0.002	0.004	0.04	0.85	0.091	0.013	0	0	0	0	0	0	0	0	0	0.001	0.003
SCD	Secretory	S2	0.995	0.001	0.001	0.004	0.018	0.866	0.072	0.039	0	0	0	0	0	0	0	0	0	0.001	0.003
ARID5A	Secretory	S3	0.965	0.014	0.01	0.011	0.089	0.024	0.813	0.04	0.005	0.005	0.002	0.002	0.003	0.003	0.002	0.001	0.001	0.004	0.007
EXPH5	Secretory	S3	0.98	0.007	0.007	0.006	0.126	0.026	0.811	0.016	0.003	0.002	0.001	0.002	0.002	0.002	0.001	0.001	0.001	0.002	0.004
MUC16	Secretory	S3	0.96	0.024	0.005	0.011	0.021	0.01	0.923	0.005	0.003	0.002	0.001	0.018	0.001	0.001	0.001	0.001	0.001	0.007	0.004
ARHGAP32	Secretory	Unclassified	0.68	0.079	0.175	0.067	0.037	0.021	0.438	0.184	0.016	0.034	0.012	0.017	0.049	0.078	0.027	0.006	0.014	0.017	0.05
CD99L2	Secretory	Unclassified	0.923	0.005	0.004	0.068	0.004	0.295	0.128	0.496	0.001	0.001	0.001	0.001	0.001	0.001	0.001	0.001	0.001	0.008	0.061
F5	Secretory	Unclassified	0.794	0.159	0.025	0.022	0.129	0.014	0.619	0.031	0.066	0.065	0.008	0.02	0.008	0.007	0.004	0.002	0.004	0.01	0.012
HSPA5	Secretory	Unclassified	0.508	0.391	0.024	0.078	0.031	0.031	0.429	0.017	0.013	0.017	0.006	0.355	0.006	0.005	0.004	0.004	0.004	0.054	0.024
LSR	Secretory	Unclassified	0.769	0.004	0.004	0.224	0.005	0.056	0.148	0.559	0.001	0.001	0.001	0.001	0.001	0.001	0.001	0.001	0.001	0.015	0.209
MAP3K11	Secretory	Unclassified	0.91	0.023	0.057	0.011	0.376	0.023	0.495	0.016	0.013	0.005	0.003	0.002	0.027	0.018	0.006	0.002	0.003	0.003	0.008
MYADM	Secretory	Unclassified	0.721	0.12	0.078	0.081	0.218	0.359	0.119	0.025	0.035	0.037	0.03	0.018	0.02	0.013	0.013	0.018	0.015	0.031	0.049
NEO1	Secretory	Unclassified	0.678	0.045	0.007	0.27	0.006	0.021	0.483	0.167	0.012	0.022	0.007	0.005	0.002	0.001	0.001	0.001	0.001	0.163	0.107
NRIP1	Secretory	Unclassified	0.629	0.244	0.019	0.109	0.017	0.036	0.56	0.016	0.024	0.037	0.006	0.176	0.004	0.004	0.003	0.003	0.004	0.09	0.019
PTPRS	Secretory	Unclassified	0.693	0.02	0.01	0.276	0.009	0.02	0.375	0.29	0.005	0.007	0.003	0.004	0.002	0.003	0.002	0.002	0.002	0.102	0.174
SVIL	Secretory	Unclassified	0.86	0.128	0.005	0.007	0.337	0.018	0.498	0.007	0.111	0.011	0.003	0.003	0.001	0.001	0.001	0.001	0.001	0.003	0.003
CBX6	Unclassified	Unclassified	0.681	0.314	0.003	0.002	0.58	0.018	0.079	0.003	0.294	0.004	0.015	0.001	0.001	0.001	0.001	0.001	0.001	0.001	0.001
CHD6	Unclassified	Unclassified	0.593	0.405	0.002	0.001	0.571	0.008	0.012	0.002	0.399	0.001	0.004	0.001	0	0	0	0	0	0	0
EVI2B	Unclassified	Unclassified	0.595	0.014	0.009	0.382	0.004	0.015	0.527	0.05	0.005	0.004	0.002	0.004	0.002	0.002	0.002	0.002	0.002	0.236	0.146
KIRREL	Unclassified	Unclassified	0.363	0.012	0.002	0.623	0.001	0.003	0.001	0.357	0.001	0.004	0.007	0	0	0	0	0.001	0	0.012	0.611
NT5C3A	Unclassified	Unclassified	0.401	0.127	0.061	0.411	0.012	0.016	0.074	0.3	0.017	0.059	0.047	0.004	0.013	0.019	0.017	0.005	0.007	0.035	0.376

## Sheet: RNF-A
Protein	Neighborhood.Class	Compartment.Class	Secretory	Nuclear	Cytosol	Mitochondria	S1	S2	S3	S4	N1	N2	N3	N4	C1	C2	C3	C4	C5	M1	M2
AVL9	Cytosol	C1	0.051	0.032	0.913	0.004	0.036	0.004	0.009	0.003	0.026	0.002	0.002	0.002	0.831	0.064	0.01	0.003	0.005	0.001	0.002
CCDC9	Cytosol	C1	0.099	0.043	0.844	0.014	0.045	0.017	0.03	0.007	0.028	0.004	0.007	0.004	0.768	0.038	0.025	0.006	0.007	0.004	0.01
HERC1	Cytosol	C1	0.002	0.003	0.994	0.001	0.001	0.001	0	0	0.001	0.001	0.001	0	0.948	0.032	0.01	0.002	0.001	0	0.001
MAST3	Cytosol	C1	0.009	0.01	0.977	0.004	0.003	0.002	0.002	0.001	0.003	0.002	0.002	0.002	0.664	0.058	0.223	0.03	0.003	0.002	0.002
KMT2D	Cytosol	C2	0.019	0.118	0.858	0.005	0.005	0.003	0.006	0.005	0.006	0.005	0.002	0.104	0.064	0.713	0.014	0.004	0.063	0.002	0.003
ARHGDIA	Cytosol	C4	0.003	0.004	0.991	0.002	0.001	0.001	0.001	0.001	0.001	0.001	0.001	0.001	0.002	0.002	0.027	0.904	0.057	0.001	0.001
CHMP4A	Cytosol	C4	0.004	0.003	0.991	0.002	0.001	0.001	0.001	0.001	0.001	0.001	0.001	0.001	0.028	0.005	0.075	0.841	0.041	0.001	0.001
DBNL	Cytosol	C4	0.005	0.005	0.988	0.002	0.001	0.001	0.001	0.001	0.001	0.001	0.001	0.001	0.009	0.004	0.075	0.837	0.063	0.001	0.001
EPC2	Nuclear	N1	0.006	0.991	0.002	0.001	0.004	0.001	0.001	0	0.982	0.005	0.001	0.003	0	0	0	0.001	0.001	0	0
INO80D	Nuclear	N1	0.072	0.918	0.009	0.002	0.052	0.008	0.009	0.002	0.769	0.006	0.141	0.002	0.003	0.002	0.001	0.001	0.001	0.001	0.001
NKRF	Nuclear	N3	0.023	0.97	0.006	0.001	0.013	0.005	0.004	0.001	0.245	0.018	0.706	0.001	0.002	0.001	0.001	0.001	0.001	0.001	0
CHD4	Nuclear	N4	0.011	0.979	0.007	0.004	0.002	0.001	0.006	0.001	0.013	0.07	0.003	0.893	0.001	0.002	0.001	0.001	0.002	0.002	0.002
EAPP	Nuclear	N4	0.062	0.657	0.268	0.014	0.027	0.01	0.015	0.01	0.128	0.017	0.009	0.502	0.076	0.14	0.014	0.009	0.029	0.006	0.008
JMJD1C	Nuclear	N4	0.002	0.994	0.003	0.001	0.001	0.001	0	0	0.001	0.001	0.001	0.99	0.001	0.001	0	0.001	0.001	0	0.001
MORF4L1	Nuclear	N4	0.031	0.939	0.025	0.006	0.011	0.002	0.013	0.004	0.023	0.043	0.004	0.87	0.006	0.01	0.003	0.002	0.005	0.003	0.003
ZHX3	Nuclear	N4	0.004	0.976	0.019	0.002	0.001	0.001	0.001	0.001	0.001	0.002	0.001	0.972	0.002	0.004	0.001	0.001	0.011	0.001	0.001
YIPF5	Secretory	S1	0.997	0.001	0.002	0.001	0.694	0.262	0.04	0.001	0	0	0	0	0.001	0	0	0	0	0	0
SCD	Secretory	S2	0.995	0.001	0.001	0.004	0.018	0.866	0.072	0.039	0	0	0	0	0	0	0	0	0	0.001	0.003
APPL1	Cytosol	Unclassified	0.003	0.002	0.993	0.001	0.001	0.001	0.001	0.001	0.001	0.001	0.001	0.001	0.418	0.104	0.437	0.015	0.02	0.001	0.001
DOCK1	Cytosol	Unclassified	0.003	0.003	0.993	0.001	0.001	0.001	0.001	0.001	0.001	0.001	0.001	0.001	0.49	0.315	0.14	0.003	0.044	0	0.001
DPYSL3	Cytosol	Unclassified	0.052	0.094	0.821	0.034	0.016	0.011	0.012	0.012	0.015	0.022	0.027	0.03	0.399	0.055	0.049	0.051	0.266	0.013	0.021
ERC1	Cytosol	Unclassified	0.007	0.022	0.968	0.003	0.002	0.001	0.002	0.002	0.001	0.002	0.001	0.018	0.067	0.214	0.052	0.004	0.63	0.001	0.002
HECTD1	Cytosol	Unclassified	0.005	0.005	0.988	0.002	0.001	0.001	0.001	0.001	0.001	0.001	0.001	0.001	0.157	0.056	0.531	0.111	0.132	0.001	0.001
HGS	Cytosol	Unclassified	0.003	0.002	0.994	0.001	0.001	0.001	0.001	0.001	0.001	0.001	0	0	0.622	0.223	0.138	0.003	0.009	0	0.001
PAK2	Cytosol	Unclassified	0.003	0.003	0.993	0.001	0.001	0.001	0.001	0.001	0.001	0.001	0.001	0.001	0.077	0.024	0.533	0.297	0.061	0.001	0.001
RABEP1	Cytosol	Unclassified	0.003	0.004	0.991	0.002	0.001	0.001	0.001	0.001	0.001	0.001	0.001	0.001	0.013	0.016	0.156	0.235	0.571	0.001	0.001
SH3PXD2B	Cytosol	Unclassified	0.003	0.003	0.993	0.001	0.001	0.001	0.001	0.001	0.001	0.001	0.001	0.001	0.143	0.059	0.583	0.042	0.165	0.001	0.001
ACAD11	Secretory	Unclassified	0.99	0.006	0.002	0.003	0.095	0.522	0.36	0.013	0.004	0.001	0.001	0	0	0	0	0	0	0.001	0.002
ARHGAP32	Secretory	Unclassified	0.68	0.079	0.175	0.067	0.037	0.021	0.438	0.184	0.016	0.034	0.012	0.017	0.049	0.078	0.027	0.006	0.014	0.017	0.05
CD99L2	Secretory	Unclassified	0.923	0.005	0.004	0.068	0.004	0.295	0.128	0.496	0.001	0.001	0.001	0.001	0.001	0.001	0.001	0.001	0.001	0.008	0.061
HSPA5	Secretory	Unclassified	0.508	0.391	0.024	0.078	0.031	0.031	0.429	0.017	0.013	0.017	0.006	0.355	0.006	0.005	0.004	0.004	0.004	0.054	0.024
CHD6	Unclassified	Unclassified	0.593	0.405	0.002	0.001	0.571	0.008	0.012	0.002	0.399	0.001	0.004	0.001	0	0	0	0	0	0	0

## Sheet: RNF-NA
Protein	Neighborhood.Class	Compartment.Class	Secretory	Nuclear	Cytosol	Mitochondria	S1	S2	S3	S4	N1	N2	N3	N4	C1	C2	C3	C4	C5	M1	M2
R3HDM2	Cytosol	C2	0.006	0.012	0.98	0.002	0.002	0.001	0.001	0.001	0.003	0.001	0.001	0.006	0.284	0.561	0.019	0.003	0.113	0.001	0.001
POMP	Cytosol	C5	0.003	0.005	0.99	0.001	0.001	0.001	0.001	0.001	0.001	0.001	0.001	0.003	0.023	0.073	0.05	0.007	0.837	0.001	0.001
COG7	Cytosol	Unclassified	0.003	0.002	0.994	0.001	0.001	0.001	0.001	0.001	0.001	0.001	0	0	0.611	0.276	0.098	0.002	0.007	0	0.001
YKT6	Cytosol	Unclassified	0.016	0.015	0.963	0.007	0.005	0.004	0.004	0.003	0.005	0.003	0.004	0.003	0.466	0.043	0.392	0.058	0.004	0.003	0.004
YWHAE	Cytosol	Unclassified	0.003	0.003	0.993	0.001	0.001	0.001	0.001	0.001	0.001	0.001	0.001	0.001	0.01	0.011	0.155	0.139	0.678	0.001	0.001
JUNB	Mitochondria	M1	0.049	0.249	0.018	0.684	0.005	0.005	0.026	0.013	0.009	0.201	0.019	0.02	0.004	0.004	0.003	0.003	0.003	0.648	0.037
NR2C2	Mitochondria	Unclassified	0.052	0.24	0.03	0.678	0.005	0.007	0.012	0.028	0.007	0.155	0.071	0.008	0.006	0.008	0.007	0.004	0.005	0.524	0.154
SLC3A2	Mitochondria	Unclassified	0.325	0.008	0.002	0.665	0.001	0.003	0.002	0.32	0.001	0.002	0.005	0	0	0	0	0	0	0.02	0.645
POLR1A	Nuclear	N1	0.022	0.972	0.005	0.001	0.015	0.003	0.004	0.001	0.649	0.035	0.286	0.002	0.001	0.001	0.001	0.001	0.001	0.001	0
STAU1	Nuclear	N1	0.281	0.712	0.006	0.001	0.249	0.021	0.008	0.003	0.706	0.001	0.004	0.001	0.003	0.001	0.001	0.001	0.001	0.001	0.001
GATAD2B	Nuclear	N4	0.049	0.928	0.016	0.007	0.017	0.003	0.026	0.003	0.126	0.142	0.005	0.655	0.004	0.004	0.002	0.002	0.003	0.004	0.003
GPATCH8	Nuclear	N4	0.02	0.962	0.007	0.011	0.004	0.002	0.012	0.002	0.009	0.057	0.003	0.893	0.002	0.002	0.001	0.001	0.002	0.008	0.003
CCDC47	Secretory	S2	0.996	0.001	0.001	0.002	0.015	0.925	0.036	0.021	0	0	0	0	0	0	0	0	0	0.001	0.002
CBX6	Unclassified	Unclassified	0.681	0.314	0.003	0.002	0.58	0.018	0.079	0.003	0.294	0.004	0.015	0.001	0.001	0.001	0.001	0.001	0.001	0.001	0.001
EVI2B	Unclassified	Unclassified	0.595	0.014	0.009	0.382	0.004	0.015	0.527	0.05	0.005	0.004	0.002	0.004	0.002	0.002	0.002	0.002	0.002	0.236	0.146
SPRED2	Unclassified	Unclassified	0.612	0.001	0.003	0.384	0.002	0.012	0.014	0.584	0	0	0	0	0	0.001	0.001	0	0	0.006	0.377

## Sheet: PBO-NA
Protein	Neighborhood.Class	Compartment.Class	Secretory	Nuclear	Cytosol	Mitochondria	S1	S2	S3	S4	N1	N2	N3	N4	C1	C2	C3	C4	C5	M1	M2
TCHP	Cytosol	C2	0.12	0.029	0.831	0.02	0.015	0.009	0.056	0.039	0.007	0.01	0.006	0.007	0.154	0.618	0.037	0.006	0.015	0.005	0.015
TLN2	Cytosol	C2	0.015	0.014	0.967	0.004	0.003	0.002	0.005	0.005	0.004	0.004	0.002	0.005	0.314	0.595	0.045	0.003	0.011	0.001	0.003
STMN1	Cytosol	C4	0.003	0.003	0.992	0.002	0.001	0.001	0.001	0.001	0.001	0.001	0.001	0.001	0.014	0.005	0.209	0.706	0.058	0.001	0.001
PRKD2	Cytosol	C1	0.011	0.007	0.979	0.003	0.003	0.002	0.004	0.002	0.003	0.002	0.002	0.001	0.701	0.141	0.127	0.006	0.004	0.001	0.002
SYAP1	Cytosol	C1	0.006	0.008	0.983	0.003	0.002	0.002	0.001	0.001	0.003	0.002	0.002	0.001	0.86	0.06	0.053	0.009	0.002	0.001	0.002
ALDH7A1	Cytosol	Unclassified	0.039	0.037	0.895	0.029	0.005	0.005	0.012	0.017	0.004	0.012	0.01	0.01	0.275	0.473	0.066	0.014	0.067	0.012	0.017
HSP90AB1	Cytosol	Unclassified	0.003	0.003	0.992	0.001	0.001	0.001	0.001	0.001	0.001	0.001	0.001	0.001	0.013	0.008	0.243	0.374	0.355	0.001	0.001
KIF27	Cytosol	Unclassified	0.004	0.003	0.991	0.002	0.001	0.001	0.001	0.001	0.001	0.001	0.001	0.001	0.406	0.323	0.219	0.004	0.04	0.001	0.001
NUDCD3	Cytosol	Unclassified	0.003	0.002	0.993	0.001	0.001	0.001	0.001	0.001	0.001	0.001	0.001	0.001	0.474	0.35	0.137	0.002	0.03	0.001	0.001
PPIL3	Cytosol	Unclassified	0.011	0.017	0.968	0.004	0.003	0.002	0.004	0.003	0.004	0.005	0.003	0.005	0.505	0.37	0.061	0.004	0.028	0.001	0.003
R3HCC1L	Cytosol	Unclassified	0.003	0.003	0.992	0.001	0.001	0.001	0.001	0.001	0.001	0.001	0.001	0.001	0.155	0.071	0.475	0.045	0.247	0.001	0.001
SOS1	Cytosol	Unclassified	0.004	0.003	0.991	0.002	0.001	0.001	0.001	0.001	0.001	0.001	0.001	0.001	0.499	0.214	0.261	0.004	0.014	0.001	0.001
SSH2	Cytosol	Unclassified	0.002	0.002	0.995	0.001	0.001	0.001	0.001	0.001	0.001	0	0	0.001	0.501	0.204	0.223	0.012	0.055	0	0
GFM1	Mitochondria	M1	0.017	0.042	0.018	0.923	0.002	0.003	0.006	0.006	0.002	0.01	0.004	0.026	0.004	0.005	0.003	0.003	0.004	0.901	0.022
DNAJC11	Mitochondria	M2	0.063	0.002	0.004	0.931	0.002	0.003	0.014	0.044	0.001	0	0	0.001	0.001	0.001	0.001	0.001	0.001	0.03	0.901
INO80D	Nuclear	N1	0.072	0.918	0.009	0.002	0.052	0.008	0.009	0.002	0.769	0.006	0.141	0.002	0.003	0.002	0.001	0.001	0.001	0.001	0.001
NPM1	Nuclear	N1	0.009	0.989	0.001	0	0.008	0	0.001	0	0.985	0.002	0.001	0.001	0	0	0	0	0	0	0
RPL10A	Nuclear	N1	0.037	0.952	0.009	0.002	0.017	0.015	0.003	0.002	0.938	0.002	0.01	0.002	0.004	0.001	0.001	0.001	0.001	0.001	0.001
BRD2	Nuclear	N2	0.025	0.922	0.028	0.024	0.008	0.007	0.005	0.005	0.019	0.82	0.052	0.031	0.007	0.005	0.005	0.006	0.006	0.015	0.009
DDX1	Nuclear	N2	0.094	0.848	0.029	0.029	0.014	0.005	0.055	0.019	0.029	0.547	0.014	0.258	0.007	0.009	0.005	0.003	0.006	0.019	0.01
RRP1B	Nuclear	N3	0.027	0.969	0.003	0.001	0.004	0.019	0.002	0.002	0.021	0.015	0.933	0	0.001	0.001	0.001	0.001	0.001	0	0
TOP2A	Nuclear	N3	0.008	0.972	0.01	0.009	0.002	0.002	0.002	0.002	0.011	0.056	0.902	0.002	0.002	0.002	0.002	0.002	0.002	0.006	0.003
FAM50A	Nuclear	N4	0.003	0.989	0.007	0.001	0.001	0.001	0.001	0.001	0.001	0.002	0.001	0.985	0.001	0.003	0.001	0.001	0.002	0.001	0.001
KDM3A	Nuclear	N4	0.004	0.97	0.023	0.002	0.001	0.001	0.001	0.001	0.001	0.003	0.001	0.966	0.002	0.009	0.002	0.001	0.009	0.001	0.001
MORF4L1	Nuclear	N4	0.031	0.939	0.025	0.006	0.011	0.002	0.013	0.004	0.023	0.043	0.004	0.87	0.006	0.01	0.003	0.002	0.005	0.003	0.003
TSHZ1	Nuclear	N4	0.018	0.957	0.021	0.005	0.005	0.002	0.008	0.004	0.031	0.061	0.004	0.861	0.005	0.008	0.002	0.001	0.004	0.002	0.003
BANF1	Nuclear	Unclassified	0.039	0.821	0.1	0.04	0.009	0.009	0.009	0.012	0.035	0.335	0.377	0.074	0.025	0.025	0.015	0.015	0.021	0.022	0.018
SART1	Nuclear	Unclassified	0.282	0.7	0.007	0.011	0.078	0.043	0.144	0.017	0.422	0.071	0.206	0.002	0.002	0.001	0.001	0.001	0.001	0.005	0.006
CCDC47	Secretory	S2	0.996	0.001	0.001	0.002	0.015	0.925	0.036	0.021	0	0	0	0	0	0	0	0	0	0.001	0.002
CD99L2	Secretory	Unclassified	0.923	0.005	0.004	0.068	0.004	0.295	0.128	0.496	0.001	0.001	0.001	0.001	0.001	0.001	0.001	0.001	0.001	0.008	0.061
CTSA	Secretory	Unclassified	0.521	0.426	0.032	0.021	0.327	0.015	0.164	0.015	0.293	0.041	0.008	0.084	0.01	0.009	0.005	0.003	0.005	0.009	0.012
ITPRIP	Secretory	Unclassified	0.743	0.151	0.013	0.092	0.008	0.048	0.018	0.669	0.015	0.019	0.115	0.002	0.003	0.003	0.003	0.002	0.002	0.015	0.078
CBX6	Unclassified	Unclassified	0.681	0.314	0.003	0.002	0.58	0.018	0.079	0.003	0.294	0.004	0.015	0.001	0.001	0.001	0.001	0.001	0.001	0.001	0.001

## Sheet: PBO-A
Protein	Neighborhood.Class	Compartment.Class	Secretory	Nuclear	Cytosol	Mitochondria	S1	S2	S3	S4	N1	N2	N3	N4	C1	C2	C3	C4	C5	M1	M2
PLCB3	Cytosol	C2	0.007	0.02	0.971	0.002	0.002	0.001	0.002	0.002	0.002	0.002	0.001	0.016	0.107	0.629	0.027	0.002	0.205	0.001	0.001
CCDC9	Cytosol	C1	0.099	0.043	0.844	0.014	0.045	0.017	0.03	0.007	0.028	0.004	0.007	0.004	0.768	0.038	0.025	0.006	0.007	0.004	0.01
HERC1	Cytosol	C1	0.002	0.003	0.994	0.001	0.001	0.001	0	0	0.001	0.001	0.001	0	0.948	0.032	0.01	0.002	0.001	0	0.001
KIF1C	Cytosol	C1	0.049	0.07	0.876	0.005	0.029	0.005	0.011	0.004	0.057	0.006	0.004	0.004	0.804	0.051	0.012	0.003	0.006	0.002	0.003
POLR2H	Cytosol	C1	0.004	0.005	0.989	0.002	0.001	0.001	0.001	0.001	0.002	0.001	0.001	0.001	0.795	0.134	0.049	0.003	0.008	0.001	0.001
FLII	Cytosol	Unclassified	0.003	0.004	0.991	0.001	0.001	0.001	0.001	0.001	0.001	0.001	0.001	0.001	0.28	0.214	0.249	0.014	0.234	0.001	0.001
PXN	Cytosol	Unclassified	0.003	0.003	0.992	0.002	0.001	0.001	0.001	0.001	0.001	0.001	0.001	0.001	0.01	0.006	0.214	0.655	0.107	0.001	0.001
TGS1	Cytosol	Unclassified	0.005	0.004	0.99	0.002	0.001	0.001	0.001	0.001	0.001	0.001	0.001	0.001	0.282	0.102	0.419	0.094	0.092	0.001	0.001
UBE2H	Cytosol	Unclassified	0.007	0.024	0.965	0.003	0.002	0.001	0.002	0.002	0.002	0.003	0.002	0.018	0.141	0.255	0.091	0.008	0.471	0.001	0.002
DLD	Mitochondria	M1	0.108	0.106	0.031	0.755	0.008	0.009	0.065	0.026	0.007	0.021	0.007	0.071	0.007	0.009	0.005	0.004	0.006	0.689	0.066
LYRM7	Mitochondria	M1	0.01	0.047	0.014	0.929	0.002	0.002	0.003	0.002	0.004	0.017	0.005	0.022	0.003	0.003	0.002	0.003	0.003	0.923	0.006
ATXN7L3	Nuclear	N1	0.181	0.804	0.008	0.007	0.09	0.005	0.079	0.006	0.729	0.039	0.003	0.032	0.002	0.002	0.002	0.001	0.002	0.004	0.003
POLR1A	Nuclear	N1	0.022	0.972	0.005	0.001	0.015	0.003	0.004	0.001	0.649	0.035	0.286	0.002	0.001	0.001	0.001	0.001	0.001	0.001	0
CS	Nuclear	N2	0.016	0.712	0.011	0.26	0.002	0.002	0.007	0.006	0.004	0.67	0.02	0.018	0.002	0.003	0.002	0.002	0.002	0.247	0.014
FIP1L1	Nuclear	N2	0.029	0.845	0.004	0.122	0.002	0.002	0.015	0.01	0.024	0.764	0.054	0.002	0.001	0.001	0.001	0.001	0.001	0.099	0.022
NKRF	Nuclear	N3	0.023	0.97	0.006	0.001	0.013	0.005	0.004	0.001	0.245	0.018	0.706	0.001	0.002	0.001	0.001	0.001	0.001	0.001	0
DUS3L	Nuclear	N4	0.015	0.946	0.034	0.005	0.006	0.003	0.004	0.002	0.113	0.01	0.003	0.821	0.011	0.012	0.003	0.002	0.006	0.002	0.003
GLTSCR1	Nuclear	N4	0.026	0.946	0.023	0.005	0.012	0.003	0.009	0.003	0.245	0.117	0.005	0.579	0.008	0.006	0.002	0.002	0.005	0.002	0.003
GPATCH8	Nuclear	N4	0.02	0.962	0.007	0.011	0.004	0.002	0.012	0.002	0.009	0.057	0.003	0.893	0.002	0.002	0.001	0.001	0.002	0.008	0.003
TRERF1	Nuclear	N4	0.158	0.771	0.035	0.035	0.025	0.009	0.102	0.022	0.04	0.215	0.013	0.503	0.008	0.011	0.006	0.004	0.007	0.021	0.014
SORT1	Secretory	S1	0.98	0.018	0.002	0	0.975	0.003	0.001	0	0.016	0	0.001	0	0	0	0	0	0	0	0
YIPF5	Secretory	S1	0.997	0.001	0.002	0.001	0.694	0.262	0.04	0.001	0	0	0	0	0.001	0	0	0	0	0	0
SCD	Secretory	S2	0.995	0.001	0.001	0.004	0.018	0.866	0.072	0.039	0	0	0	0	0	0	0	0	0	0.001	0.003
LTBR	Secretory	S3	0.963	0.003	0.002	0.032	0.004	0.077	0.77	0.111	0.001	0.001	0.001	0.001	0	0	0	0	0	0.01	0.023
MUC16	Secretory	S3	0.96	0.024	0.005	0.011	0.021	0.01	0.923	0.005	0.003	0.002	0.001	0.018	0.001	0.001	0.001	0.001	0.001	0.007	0.004
ARHGAP32	Secretory	Unclassified	0.68	0.079	0.175	0.067	0.037	0.021	0.438	0.184	0.016	0.034	0.012	0.017	0.049	0.078	0.027	0.006	0.014	0.017	0.05
PTPRS	Secretory	Unclassified	0.693	0.02	0.01	0.276	0.009	0.02	0.375	0.29	0.005	0.007	0.003	0.004	0.002	0.003	0.002	0.002	0.002	0.102	0.174
SPDL1	Unclassified	N4	0.071	0.558	0.355	0.016	0.014	0.009	0.028	0.021	0.012	0.019	0.006	0.521	0.043	0.232	0.023	0.009	0.048	0.007	0.009
