# Supplementary material for: Patterns of autoantibody expression in multiple sclerosis identified through development of an autoantigen discovery technology
Source: J Clin Invest. 2025 Mar 3;135(5):e171948. doi: 10.1172/JCI171948 (PMC11870742; doi:10.1172/JCI171948)
Supplement: Supplemental data set 5 [file jci-135-171948-s088.xlsx]

## Sheet: CIS-all functional enrichments
#category	term ID	term description	observed gene count	background gene count	strength	false discovery rate	matching proteins in your network (IDs)	matching proteins in your network (labels)
GO Process	GO:0016043	Cellular component organization	85	5447	0.26	2.34e-06	9606.ENSP00000184266,9606.ENSP00000217964,9606.ENSP00000223369,9606.ENSP00000225726,9606.ENSP00000229922,9606.ENSP00000244007,9606.ENSP00000256637,9606.ENSP00000261643,9606.ENSP00000262419,9606.ENSP00000262629,9606.ENSP00000263710,9606.ENSP00000264335,9606.ENSP00000267257,9606.ENSP00000269141,9606.ENSP00000274054,9606.ENSP00000277010,9606.ENSP00000280333,9606.ENSP00000296930,9606.ENSP00000300146,…	NDUFB4,TBL1X,YKT6,CCDC47,CAP2,PLCG1,SORT1,COX10,KANSL1,TYROBP,CLASP1,YWHAE,PXN,CDH2,NAF1,SIGMAR1,DOCK1,NPM1,PATL1,KMT2D,CLTB,SH3PXD2B,SART1,ZMIZ2,RANBP10,SMC1A,CHMP4A,TCHP,FLII,ZNF335,TRAK2,HGS,MORF4L1,MIA3,NEO1,DPYSL3,SYNJ2,SVIL,CHD4,PTPRS,SYNE2,KIRREL,ARHGEF18,ADARB1,DHX9,F5,GATAD2B,BAG3,GRIN1,HSP90AB1,STAU1,CHD6,ASXL1,DNAJC11,MYADM,WIPF1,FAM50A,MYLK3,BRD2,SNAI2,TCF4,JMJD1C,CBX6,KCTD17,NCOA1,TG…
GO Process	GO:0071840	Cellular component organization or biogenesis	87	5633	0.26	2.34e-06	9606.ENSP00000184266,9606.ENSP00000217964,9606.ENSP00000223369,9606.ENSP00000225726,9606.ENSP00000229922,9606.ENSP00000244007,9606.ENSP00000256637,9606.ENSP00000261643,9606.ENSP00000262419,9606.ENSP00000262629,9606.ENSP00000263710,9606.ENSP00000264335,9606.ENSP00000267257,9606.ENSP00000269141,9606.ENSP00000274054,9606.ENSP00000277010,9606.ENSP00000280333,9606.ENSP00000296930,9606.ENSP00000300146,…	NDUFB4,TBL1X,YKT6,CCDC47,CAP2,PLCG1,SORT1,COX10,KANSL1,TYROBP,CLASP1,YWHAE,PXN,CDH2,NAF1,SIGMAR1,DOCK1,NPM1,PATL1,KMT2D,CLTB,SH3PXD2B,SART1,ZMIZ2,RANBP10,SMC1A,CHMP4A,TCHP,FLII,ZNF335,TRAK2,HGS,MORF4L1,RRP1B,MIA3,NEO1,DPYSL3,SYNJ2,SVIL,CHD4,PTPRS,SYNE2,KIRREL,ARHGEF18,ADARB1,DHX9,F5,GATAD2B,BAG3,GRIN1,HSP90AB1,STAU1,CHD6,BMS1,ASXL1,DNAJC11,MYADM,WIPF1,FAM50A,MYLK3,BRD2,SNAI2,TCF4,JMJD1C,CBX6,KCTD…
GO Process	GO:0033043	Regulation of organelle organization	35	1306	0.5	6.37e-06	9606.ENSP00000234590,9606.ENSP00000239223,9606.ENSP00000263710,9606.ENSP00000264335,9606.ENSP00000265107,9606.ENSP00000267257,9606.ENSP00000269141,9606.ENSP00000269321,9606.ENSP00000274054,9606.ENSP00000296930,9606.ENSP00000309714,9606.ENSP00000324205,9606.ENSP00000324404,9606.ENSP00000325326,9606.ENSP00000349932,9606.ENSP00000350719,9606.ENSP00000350844,9606.ENSP00000352138,9606.ENSP00000352995,…	ENO1,DUSP1,CLASP1,YWHAE,WDR70,PXN,CDH2,ARHGDIA,NAF1,NPM1,SH3PXD2B,CHMP4A,TCHP,ZNF335,PTPRS,SYNE2,PAX5,KIRREL,ARHGEF18,BAG3,MYADM,WIPF1,MYLK3,SNAI2,CCNF,KCTD17,PRKD2,ATF5,TOP2A,DBNL,HIF1A,SSH2,MLST8,VPS13D,MYC
GO Process	GO:0048523	Negative regulation of cellular process	76	4874	0.26	1.67e-05	9606.ENSP00000217964,9606.ENSP00000234590,9606.ENSP00000239223,9606.ENSP00000244007,9606.ENSP00000250454,9606.ENSP00000256637,9606.ENSP00000262629,9606.ENSP00000262633,9606.ENSP00000263710,9606.ENSP00000263857,9606.ENSP00000264335,9606.ENSP00000264607,9606.ENSP00000265462,9606.ENSP00000269141,9606.ENSP00000269321,9606.ENSP00000274054,9606.ENSP00000278612,9606.ENSP00000293328,9606.ENSP00000296930,…	TBL1X,ENO1,DUSP1,PLCG1,EAPP,SORT1,TYROBP,RBM42,CLASP1,POLR1A,YWHAE,ASB1,PRDX5,CDH2,ARHGDIA,NAF1,NPAT,STAT5B,NPM1,KMT2D,JUNB,ZHX3,HSPA5,CHMP4A,TCHP,TRAK2,HGS,MORF4L1,EVI2B,RRP1B,MIA3,DPYSL3,PTPRS,ARID5A,PAX5,KIRREL,ARHGEF18,GATAD2A,ADARB1,IRF2BP2,DHX9,GATAD2B,BAG3,GRIN1,HSP90AB1,RAPGEF1,MTF1,ASXL1,TNFRSF1B,MYADM,G6PD,NR2F2,WDR6,SNAI2,CCNF,KHSRP,NRIP1,CBX6,HERC1,SMARCA4,ATF5,PTPRJ,TOP2A,RBFOX2,SPG2…
GO Process	GO:0006357	Regulation of transcription by RNA polymerase II	44	2172	0.38	7.59e-05	9606.ENSP00000217964,9606.ENSP00000234590,9606.ENSP00000250454,9606.ENSP00000293328,9606.ENSP00000296930,9606.ENSP00000301067,9606.ENSP00000303315,9606.ENSP00000311778,9606.ENSP00000312222,9606.ENSP00000324173,9606.ENSP00000325326,9606.ENSP00000328875,9606.ENSP00000339145,9606.ENSP00000349508,9606.ENSP00000350078,9606.ENSP00000350844,9606.ENSP00000353463,9606.ENSP00000355568,9606.ENSP00000356520,…	TBL1X,ENO1,EAPP,STAT5B,NPM1,KMT2D,JUNB,ZMIZ2,ZHX3,HSPA5,ZNF335,TRAK2,RRP1B,CHD4,ARID5A,PAX5,GATAD2A,IRF2BP2,DHX9,GATAD2B,BAG3,GRIN1,MTF1,CHD6,ASXL1,NR2F2,BRD2,SNAI2,KHSRP,TCF4,NRIP1,CBX6,NCOA1,PRKD2,SMARCA4,ATF5,TOP2A,MAMLD1,NEDD4,HIF1A,TRERF1,NKRF,NFAT5,MYC
GO Process	GO:0051128	Regulation of cellular component organization	47	2402	0.36	7.59e-05	9606.ENSP00000234590,9606.ENSP00000239223,9606.ENSP00000262629,9606.ENSP00000263710,9606.ENSP00000264335,9606.ENSP00000265107,9606.ENSP00000267257,9606.ENSP00000269141,9606.ENSP00000269321,9606.ENSP00000274054,9606.ENSP00000296930,9606.ENSP00000309714,9606.ENSP00000324173,9606.ENSP00000324205,9606.ENSP00000324404,9606.ENSP00000325326,9606.ENSP00000328875,9606.ENSP00000343690,9606.ENSP00000349932,…	ENO1,DUSP1,TYROBP,CLASP1,YWHAE,WDR70,PXN,CDH2,ARHGDIA,NAF1,NPM1,SH3PXD2B,HSPA5,CHMP4A,TCHP,ZNF335,TRAK2,DPYSL3,PTPRS,SYNE2,PAX5,KIRREL,ARHGEF18,BAG3,GRIN1,RAPGEF1,TNFRSF1B,MYADM,WIPF1,G6PD,MYLK3,SNAI2,CCNF,KCTD17,PRKD2,SMARCA4,ATF5,PTPRJ,TOP2A,SPG20,DBNL,NEDD4,HIF1A,SSH2,MLST8,VPS13D,MYC
GO Process	GO:0048518	Positive regulation of biological process	85	6112	0.21	0.00015	9606.ENSP00000217964,9606.ENSP00000234590,9606.ENSP00000239223,9606.ENSP00000244007,9606.ENSP00000250454,9606.ENSP00000256637,9606.ENSP00000262629,9606.ENSP00000263710,9606.ENSP00000263857,9606.ENSP00000264335,9606.ENSP00000265462,9606.ENSP00000265843,9606.ENSP00000267257,9606.ENSP00000269141,9606.ENSP00000269321,9606.ENSP00000274054,9606.ENSP00000278612,9606.ENSP00000280333,9606.ENSP00000293328,…	TBL1X,ENO1,DUSP1,PLCG1,EAPP,SORT1,TYROBP,CLASP1,POLR1A,YWHAE,PRDX5,EXPH5,PXN,CDH2,ARHGDIA,NAF1,NPAT,DOCK1,STAT5B,NPM1,KMT2D,JUNB,MAP3K11,SH3PXD2B,SART1,ZMIZ2,ZHX3,HSPA5,ZNF335,HGS,EVI2B,RRP1B,MIA3,NEO1,DPYSL3,SVIL,SYNE2,PAX5,KIRREL,ARHGEF18,ADARB1,DHX9,BAG3,SCD,GRIN1,HSP90AB1,STAU1,RAPGEF1,MTF1,CHD6,ASXL1,TNFRSF1B,MYADM,WIPF1,G6PD,NR2F2,MYLK3,GLTSCR1,SNAI2,MUC16,KHSRP,TCF4,NRIP1,KCTD17,NCOA1,SOS1…
GO Process	GO:0048519	Negative regulation of biological process	78	5389	0.23	0.00015	9606.ENSP00000217964,9606.ENSP00000234590,9606.ENSP00000239223,9606.ENSP00000244007,9606.ENSP00000250454,9606.ENSP00000256637,9606.ENSP00000262629,9606.ENSP00000262633,9606.ENSP00000263710,9606.ENSP00000263857,9606.ENSP00000264335,9606.ENSP00000264607,9606.ENSP00000265462,9606.ENSP00000269141,9606.ENSP00000269321,9606.ENSP00000274054,9606.ENSP00000278612,9606.ENSP00000293328,9606.ENSP00000296930,…	TBL1X,ENO1,DUSP1,PLCG1,EAPP,SORT1,TYROBP,RBM42,CLASP1,POLR1A,YWHAE,ASB1,PRDX5,CDH2,ARHGDIA,NAF1,NPAT,STAT5B,NPM1,PATL1,KMT2D,JUNB,ZHX3,HSPA5,CHMP4A,TCHP,TRAK2,HGS,MORF4L1,EVI2B,RRP1B,MIA3,DPYSL3,PTPRS,ARID5A,PAX5,KIRREL,ARHGEF18,GATAD2A,ADARB1,IRF2BP2,DHX9,GATAD2B,BAG3,GRIN1,HSP90AB1,RAPGEF1,MTF1,ASXL1,TNFRSF1B,MYADM,G6PD,NR2F2,WDR6,SNAI2,CCNF,KHSRP,NRIP1,CBX6,HERC1,SMARCA4,ATF5,PTPRJ,TOP2A,RBFOX…
GO Process	GO:0019219	Regulation of nucleobase-containing compound metabolic process	63	3982	0.27	0.00021	9606.ENSP00000217964,9606.ENSP00000223459,9606.ENSP00000234590,9606.ENSP00000239223,9606.ENSP00000250454,9606.ENSP00000262633,9606.ENSP00000265107,9606.ENSP00000265462,9606.ENSP00000267257,9606.ENSP00000274054,9606.ENSP00000278612,9606.ENSP00000293328,9606.ENSP00000296930,9606.ENSP00000301067,9606.ENSP00000303315,9606.ENSP00000311778,9606.ENSP00000312222,9606.ENSP00000324173,9606.ENSP00000325326,…	TBL1X,ZNF688,ENO1,DUSP1,EAPP,RBM42,WDR70,PRDX5,PXN,NAF1,NPAT,STAT5B,NPM1,KMT2D,JUNB,ZMIZ2,ZHX3,HSPA5,ZNF335,TRAK2,MORF4L1,RRP1B,CHD4,ARID5A,PAX5,GATAD2A,IRF2BP2,DHX9,GATAD2B,BAG3,GRIN1,HSP90AB1,MTF1,CHD6,SRSF3,RBM12,ASXL1,TNFRSF1B,NR2F2,BRD2,GLTSCR1,SNAI2,KHSRP,TCF4,JMJD1C,NRIP1,CBX6,NCOA1,PRKD2,SMARCA4,ATF5,ATXN7L3,TOP2A,RBFOX2,MAMLD1,NEDD4,HIF1A,TRERF1,NKRF,NFAT5,ZNF286A,ERC1,MYC
GO Process	GO:0019222	Regulation of metabolic process	92	6948	0.19	0.00021	9606.ENSP00000217964,9606.ENSP00000223459,9606.ENSP00000234590,9606.ENSP00000239223,9606.ENSP00000250454,9606.ENSP00000256637,9606.ENSP00000262629,9606.ENSP00000262633,9606.ENSP00000263857,9606.ENSP00000264335,9606.ENSP00000264607,9606.ENSP00000265107,9606.ENSP00000265462,9606.ENSP00000267257,9606.ENSP00000269141,9606.ENSP00000274054,9606.ENSP00000278612,9606.ENSP00000293328,9606.ENSP00000296930,…	TBL1X,ZNF688,ENO1,DUSP1,EAPP,SORT1,TYROBP,RBM42,POLR1A,YWHAE,ASB1,WDR70,PRDX5,PXN,CDH2,NAF1,NPAT,STAT5B,NPM1,PATL1,KMT2D,JUNB,MAP3K11,SH3PXD2B,ZMIZ2,ZHX3,HSPA5,CHMP4A,ZNF335,TRAK2,HGS,MORF4L1,RRP1B,CHD4,PTPRS,ARID5A,PAX5,KIRREL,GATAD2A,ADARB1,IRF2BP2,DHX9,GATAD2B,BAG3,SCD,GRIN1,HSP90AB1,RAPGEF1,MTF1,CHD6,SRSF3,RBM12,ASXL1,TNFRSF1B,MYADM,G6PD,NR2F2,BRD2,WDR6,GLTSCR1,SNAI2,CCNF,KHSRP,TCF4,JMJD1C,NR…
GO Process	GO:0048522	Positive regulation of cellular process	79	5579	0.22	0.00021	9606.ENSP00000217964,9606.ENSP00000234590,9606.ENSP00000239223,9606.ENSP00000244007,9606.ENSP00000250454,9606.ENSP00000256637,9606.ENSP00000262629,9606.ENSP00000263710,9606.ENSP00000264335,9606.ENSP00000265843,9606.ENSP00000267257,9606.ENSP00000269141,9606.ENSP00000269321,9606.ENSP00000274054,9606.ENSP00000278612,9606.ENSP00000280333,9606.ENSP00000293328,9606.ENSP00000296930,9606.ENSP00000301067,…	TBL1X,ENO1,DUSP1,PLCG1,EAPP,SORT1,TYROBP,CLASP1,YWHAE,EXPH5,PXN,CDH2,ARHGDIA,NAF1,NPAT,DOCK1,STAT5B,NPM1,KMT2D,JUNB,MAP3K11,SH3PXD2B,SART1,ZMIZ2,ZHX3,HSPA5,ZNF335,HGS,EVI2B,RRP1B,MIA3,NEO1,DPYSL3,SVIL,SYNE2,PAX5,KIRREL,ARHGEF18,DHX9,BAG3,GRIN1,HSP90AB1,STAU1,RAPGEF1,MTF1,CHD6,ASXL1,TNFRSF1B,MYADM,WIPF1,G6PD,NR2F2,MYLK3,GLTSCR1,SNAI2,KHSRP,TCF4,NRIP1,KCTD17,NCOA1,SOS1,BCAP31,PRKD2,SMARCA4,ATF5,ATX…
GO Process	GO:0051252	Regulation of RNA metabolic process	60	3722	0.28	0.00021	9606.ENSP00000217964,9606.ENSP00000223459,9606.ENSP00000234590,9606.ENSP00000250454,9606.ENSP00000262633,9606.ENSP00000265462,9606.ENSP00000267257,9606.ENSP00000274054,9606.ENSP00000278612,9606.ENSP00000293328,9606.ENSP00000296930,9606.ENSP00000301067,9606.ENSP00000303315,9606.ENSP00000311778,9606.ENSP00000312222,9606.ENSP00000324173,9606.ENSP00000325326,9606.ENSP00000328875,9606.ENSP00000331310,…	TBL1X,ZNF688,ENO1,EAPP,RBM42,PRDX5,PXN,NAF1,NPAT,STAT5B,NPM1,KMT2D,JUNB,ZMIZ2,ZHX3,HSPA5,ZNF335,TRAK2,MORF4L1,RRP1B,CHD4,ARID5A,PAX5,GATAD2A,IRF2BP2,DHX9,GATAD2B,BAG3,GRIN1,MTF1,CHD6,SRSF3,RBM12,ASXL1,TNFRSF1B,NR2F2,BRD2,GLTSCR1,SNAI2,KHSRP,TCF4,JMJD1C,NRIP1,CBX6,NCOA1,PRKD2,SMARCA4,ATF5,ATXN7L3,TOP2A,RBFOX2,MAMLD1,NEDD4,HIF1A,TRERF1,NKRF,NFAT5,ZNF286A,ERC1,MYC
GO Process	GO:0031324	Negative regulation of cellular metabolic process	47	2630	0.32	0.00043	9606.ENSP00000217964,9606.ENSP00000234590,9606.ENSP00000239223,9606.ENSP00000250454,9606.ENSP00000262633,9606.ENSP00000264335,9606.ENSP00000264607,9606.ENSP00000265462,9606.ENSP00000274054,9606.ENSP00000278612,9606.ENSP00000296930,9606.ENSP00000301067,9606.ENSP00000303315,9606.ENSP00000312222,9606.ENSP00000324205,9606.ENSP00000331310,9606.ENSP00000339145,9606.ENSP00000350078,9606.ENSP00000350844,…	TBL1X,ENO1,DUSP1,EAPP,RBM42,YWHAE,ASB1,PRDX5,NAF1,NPAT,NPM1,KMT2D,JUNB,ZHX3,CHMP4A,MORF4L1,RRP1B,ARID5A,PAX5,KIRREL,GATAD2A,ADARB1,IRF2BP2,DHX9,GATAD2B,BAG3,HSP90AB1,RAPGEF1,MTF1,MYADM,G6PD,NR2F2,WDR6,SNAI2,KHSRP,NRIP1,CBX6,HERC1,SMARCA4,ATF5,PTPRJ,RBFOX2,NEDD4,HIF1A,NKRF,MYC,RBM26
GO Process	GO:0031323	Regulation of cellular metabolic process	84	6239	0.2	0.00045	9606.ENSP00000217964,9606.ENSP00000223459,9606.ENSP00000234590,9606.ENSP00000239223,9606.ENSP00000250454,9606.ENSP00000262629,9606.ENSP00000262633,9606.ENSP00000264335,9606.ENSP00000264607,9606.ENSP00000265107,9606.ENSP00000265462,9606.ENSP00000267257,9606.ENSP00000269141,9606.ENSP00000274054,9606.ENSP00000278612,9606.ENSP00000293328,9606.ENSP00000296930,9606.ENSP00000301067,9606.ENSP00000303315,…	TBL1X,ZNF688,ENO1,DUSP1,EAPP,TYROBP,RBM42,YWHAE,ASB1,WDR70,PRDX5,PXN,CDH2,NAF1,NPAT,STAT5B,NPM1,KMT2D,JUNB,MAP3K11,ZMIZ2,ZHX3,HSPA5,CHMP4A,ZNF335,TRAK2,HGS,MORF4L1,RRP1B,CHD4,ARID5A,PAX5,KIRREL,GATAD2A,ADARB1,IRF2BP2,DHX9,GATAD2B,BAG3,GRIN1,HSP90AB1,RAPGEF1,MTF1,CHD6,SRSF3,RBM12,ASXL1,TNFRSF1B,MYADM,G6PD,NR2F2,BRD2,WDR6,GLTSCR1,SNAI2,CCNF,KHSRP,TCF4,JMJD1C,NRIP1,CBX6,NCOA1,HERC1,BCAP31,PRKD2,SMAR…
GO Process	GO:2001141	Regulation of RNA biosynthetic process	56	3452	0.28	0.00045	9606.ENSP00000217964,9606.ENSP00000223459,9606.ENSP00000234590,9606.ENSP00000250454,9606.ENSP00000265462,9606.ENSP00000267257,9606.ENSP00000278612,9606.ENSP00000293328,9606.ENSP00000296930,9606.ENSP00000301067,9606.ENSP00000303315,9606.ENSP00000311778,9606.ENSP00000312222,9606.ENSP00000324173,9606.ENSP00000325326,9606.ENSP00000328875,9606.ENSP00000331310,9606.ENSP00000339145,9606.ENSP00000349508,…	TBL1X,ZNF688,ENO1,EAPP,PRDX5,PXN,NPAT,STAT5B,NPM1,KMT2D,JUNB,ZMIZ2,ZHX3,HSPA5,ZNF335,TRAK2,MORF4L1,RRP1B,CHD4,ARID5A,PAX5,GATAD2A,IRF2BP2,DHX9,GATAD2B,BAG3,GRIN1,MTF1,CHD6,ASXL1,TNFRSF1B,NR2F2,BRD2,GLTSCR1,SNAI2,KHSRP,TCF4,JMJD1C,NRIP1,CBX6,NCOA1,PRKD2,SMARCA4,ATF5,ATXN7L3,TOP2A,RBFOX2,MAMLD1,NEDD4,HIF1A,TRERF1,NKRF,NFAT5,ZNF286A,ERC1,MYC
GO Process	GO:0010468	Regulation of gene expression	70	4813	0.23	0.00047	9606.ENSP00000217964,9606.ENSP00000223459,9606.ENSP00000234590,9606.ENSP00000250454,9606.ENSP00000256637,9606.ENSP00000262629,9606.ENSP00000262633,9606.ENSP00000263857,9606.ENSP00000264607,9606.ENSP00000265462,9606.ENSP00000274054,9606.ENSP00000278612,9606.ENSP00000293328,9606.ENSP00000296930,9606.ENSP00000300146,9606.ENSP00000301067,9606.ENSP00000303315,9606.ENSP00000309714,9606.ENSP00000311778,…	TBL1X,ZNF688,ENO1,EAPP,SORT1,TYROBP,RBM42,POLR1A,ASB1,PRDX5,NAF1,NPAT,STAT5B,NPM1,PATL1,KMT2D,JUNB,SH3PXD2B,ZMIZ2,ZHX3,HSPA5,ZNF335,TRAK2,HGS,MORF4L1,RRP1B,CHD4,PTPRS,ARID5A,PAX5,GATAD2A,IRF2BP2,DHX9,GATAD2B,BAG3,GRIN1,HSP90AB1,MTF1,CHD6,SRSF3,RBM12,ASXL1,TNFRSF1B,MYADM,NR2F2,BRD2,GLTSCR1,SNAI2,KHSRP,TCF4,JMJD1C,NRIP1,CBX6,NCOA1,PRKD2,SMARCA4,ATF5,ATXN7L3,PTPRJ,TOP2A,RBFOX2,MAMLD1,NEDD4,HIF1A,TRE…
GO Process	GO:0006996	Organelle organization	55	3450	0.27	0.0009	9606.ENSP00000184266,9606.ENSP00000217964,9606.ENSP00000225726,9606.ENSP00000229922,9606.ENSP00000256637,9606.ENSP00000261643,9606.ENSP00000262419,9606.ENSP00000262629,9606.ENSP00000263710,9606.ENSP00000264335,9606.ENSP00000296930,9606.ENSP00000300146,9606.ENSP00000301067,9606.ENSP00000309714,9606.ENSP00000311778,9606.ENSP00000316589,9606.ENSP00000323421,9606.ENSP00000324205,9606.ENSP00000324573,…	NDUFB4,TBL1X,CCDC47,CAP2,SORT1,COX10,KANSL1,TYROBP,CLASP1,YWHAE,NPM1,PATL1,KMT2D,SH3PXD2B,ZMIZ2,RANBP10,SMC1A,CHMP4A,FLII,ZNF335,TRAK2,HGS,MORF4L1,MIA3,DPYSL3,SVIL,CHD4,SYNE2,ARHGEF18,DHX9,F5,GATAD2B,BAG3,HSP90AB1,CHD6,ASXL1,DNAJC11,WIPF1,FAM50A,MYLK3,BRD2,JMJD1C,CBX6,NCOA1,SMARCA4,ATXN7L3,CCNB1IP1,TOP2A,SPG20,DBNL,GRIA1,BCORL1,SSH2,VPS13D,MYC
GO Process	GO:0032502	Developmental process	79	5841	0.2	0.0009	9606.ENSP00000225726,9606.ENSP00000229922,9606.ENSP00000239223,9606.ENSP00000244007,9606.ENSP00000256637,9606.ENSP00000262629,9606.ENSP00000264335,9606.ENSP00000264607,9606.ENSP00000265843,9606.ENSP00000267257,9606.ENSP00000269141,9606.ENSP00000269321,9606.ENSP00000277010,9606.ENSP00000278612,9606.ENSP00000293328,9606.ENSP00000296930,9606.ENSP00000301067,9606.ENSP00000303315,9606.ENSP00000309714,…	CCDC47,CAP2,DUSP1,PLCG1,SORT1,TYROBP,YWHAE,ASB1,EXPH5,PXN,CDH2,ARHGDIA,SIGMAR1,NPAT,STAT5B,NPM1,KMT2D,JUNB,SH3PXD2B,ZHX3,SMC1A,HSPA5,FLII,ZNF335,TRAK2,EVI2B,MIA3,NEO1,DPYSL3,SYNJ2,SVIL,PTPRS,SYNE2,PAX5,ADARB1,IRF2BP2,DHX9,BAG3,GRIN1,HSP90AB1,RAPGEF1,MTF1,ASXL1,TNFRSF1B,UQCRQ,MYADM,G6PD,FAM50A,NR2F2,MYLK3,BRD2,SNAI2,NUDT1,CCNF,TCF4,HECTD1,NRIP1,NCOA1,SOS1,HERC1,BCAP31,PRKD2,SMARCA4,ATF5,PTPRJ,CCNB…
GO Process	GO:1903506	Regulation of nucleic acid-templated transcription	55	3447	0.27	0.0009	9606.ENSP00000217964,9606.ENSP00000223459,9606.ENSP00000234590,9606.ENSP00000250454,9606.ENSP00000265462,9606.ENSP00000267257,9606.ENSP00000278612,9606.ENSP00000293328,9606.ENSP00000296930,9606.ENSP00000301067,9606.ENSP00000303315,9606.ENSP00000311778,9606.ENSP00000312222,9606.ENSP00000324173,9606.ENSP00000325326,9606.ENSP00000328875,9606.ENSP00000331310,9606.ENSP00000339145,9606.ENSP00000349508,…	TBL1X,ZNF688,ENO1,EAPP,PRDX5,PXN,NPAT,STAT5B,NPM1,KMT2D,JUNB,ZMIZ2,ZHX3,HSPA5,ZNF335,TRAK2,MORF4L1,RRP1B,CHD4,ARID5A,PAX5,GATAD2A,IRF2BP2,DHX9,GATAD2B,BAG3,GRIN1,MTF1,CHD6,ASXL1,NR2F2,BRD2,GLTSCR1,SNAI2,KHSRP,TCF4,JMJD1C,NRIP1,CBX6,NCOA1,PRKD2,SMARCA4,ATF5,ATXN7L3,TOP2A,RBFOX2,MAMLD1,NEDD4,HIF1A,TRERF1,NKRF,NFAT5,ZNF286A,ERC1,MYC
GO Process	GO:0051276	Chromosome organization	26	1066	0.46	0.00096	9606.ENSP00000217964,9606.ENSP00000262419,9606.ENSP00000296930,9606.ENSP00000301067,9606.ENSP00000311778,9606.ENSP00000323421,9606.ENSP00000324205,9606.ENSP00000325326,9606.ENSP00000331310,9606.ENSP00000349508,9606.ENSP00000356520,9606.ENSP00000357644,9606.ENSP00000360609,9606.ENSP00000362330,9606.ENSP00000364839,9606.ENSP00000377225,9606.ENSP00000378704,9606.ENSP00000382204,9606.ENSP00000384490,…	TBL1X,KANSL1,NPM1,KMT2D,ZMIZ2,SMC1A,CHMP4A,ZNF335,MORF4L1,CHD4,DHX9,GATAD2B,HSP90AB1,CHD6,ASXL1,FAM50A,BRD2,JMJD1C,CBX6,NCOA1,SMARCA4,ATXN7L3,CCNB1IP1,TOP2A,BCORL1,MYC
GO Process	GO:0006355	Regulation of transcription, DNA-templated	54	3388	0.27	0.00099	9606.ENSP00000217964,9606.ENSP00000223459,9606.ENSP00000234590,9606.ENSP00000250454,9606.ENSP00000265462,9606.ENSP00000278612,9606.ENSP00000293328,9606.ENSP00000296930,9606.ENSP00000301067,9606.ENSP00000303315,9606.ENSP00000311778,9606.ENSP00000312222,9606.ENSP00000324173,9606.ENSP00000325326,9606.ENSP00000328875,9606.ENSP00000331310,9606.ENSP00000339145,9606.ENSP00000349508,9606.ENSP00000350078,…	TBL1X,ZNF688,ENO1,EAPP,PRDX5,NPAT,STAT5B,NPM1,KMT2D,JUNB,ZMIZ2,ZHX3,HSPA5,ZNF335,TRAK2,MORF4L1,RRP1B,CHD4,ARID5A,PAX5,GATAD2A,IRF2BP2,DHX9,GATAD2B,BAG3,GRIN1,MTF1,CHD6,ASXL1,NR2F2,BRD2,GLTSCR1,SNAI2,KHSRP,TCF4,JMJD1C,NRIP1,CBX6,NCOA1,PRKD2,SMARCA4,ATF5,ATXN7L3,TOP2A,RBFOX2,MAMLD1,NEDD4,HIF1A,TRERF1,NKRF,NFAT5,ZNF286A,ERC1,MYC
GO Process	GO:0060255	Regulation of macromolecule metabolic process	84	6407	0.19	0.00099	9606.ENSP00000217964,9606.ENSP00000223459,9606.ENSP00000234590,9606.ENSP00000239223,9606.ENSP00000250454,9606.ENSP00000256637,9606.ENSP00000262629,9606.ENSP00000262633,9606.ENSP00000263857,9606.ENSP00000264335,9606.ENSP00000264607,9606.ENSP00000265107,9606.ENSP00000265462,9606.ENSP00000267257,9606.ENSP00000269141,9606.ENSP00000274054,9606.ENSP00000278612,9606.ENSP00000293328,9606.ENSP00000296930,…	TBL1X,ZNF688,ENO1,DUSP1,EAPP,SORT1,TYROBP,RBM42,POLR1A,YWHAE,ASB1,WDR70,PRDX5,PXN,CDH2,NAF1,NPAT,STAT5B,NPM1,PATL1,KMT2D,JUNB,MAP3K11,SH3PXD2B,ZMIZ2,ZHX3,HSPA5,ZNF335,TRAK2,HGS,MORF4L1,RRP1B,CHD4,PTPRS,ARID5A,PAX5,KIRREL,GATAD2A,ADARB1,IRF2BP2,DHX9,GATAD2B,BAG3,GRIN1,HSP90AB1,RAPGEF1,MTF1,CHD6,SRSF3,RBM12,ASXL1,TNFRSF1B,MYADM,G6PD,NR2F2,BRD2,GLTSCR1,SNAI2,CCNF,KHSRP,TCF4,JMJD1C,NRIP1,CBX6,NCOA1,B…
GO Process	GO:0009892	Negative regulation of metabolic process	51	3124	0.28	0.001	9606.ENSP00000217964,9606.ENSP00000234590,9606.ENSP00000239223,9606.ENSP00000250454,9606.ENSP00000262629,9606.ENSP00000262633,9606.ENSP00000264335,9606.ENSP00000264607,9606.ENSP00000265462,9606.ENSP00000274054,9606.ENSP00000278612,9606.ENSP00000296930,9606.ENSP00000300146,9606.ENSP00000301067,9606.ENSP00000303315,9606.ENSP00000312222,9606.ENSP00000324205,9606.ENSP00000331310,9606.ENSP00000339145,…	TBL1X,ENO1,DUSP1,EAPP,TYROBP,RBM42,YWHAE,ASB1,PRDX5,NAF1,NPAT,NPM1,PATL1,KMT2D,JUNB,ZHX3,CHMP4A,MORF4L1,RRP1B,PTPRS,ARID5A,PAX5,KIRREL,GATAD2A,ADARB1,IRF2BP2,DHX9,GATAD2B,BAG3,HSP90AB1,RAPGEF1,MTF1,MYADM,G6PD,NR2F2,WDR6,SNAI2,KHSRP,NRIP1,CBX6,HERC1,SMARCA4,ATF5,PTPRJ,RBFOX2,NEDD4,HIF1A,NKRF,ZDHHC7,MYC,RBM26
GO Process	GO:0010556	Regulation of macromolecule biosynthetic process	60	3976	0.25	0.001	9606.ENSP00000217964,9606.ENSP00000223459,9606.ENSP00000234590,9606.ENSP00000239223,9606.ENSP00000250454,9606.ENSP00000264607,9606.ENSP00000265462,9606.ENSP00000267257,9606.ENSP00000274054,9606.ENSP00000278612,9606.ENSP00000293328,9606.ENSP00000296930,9606.ENSP00000301067,9606.ENSP00000303315,9606.ENSP00000311778,9606.ENSP00000312222,9606.ENSP00000324173,9606.ENSP00000325326,9606.ENSP00000328875,…	TBL1X,ZNF688,ENO1,DUSP1,EAPP,ASB1,PRDX5,PXN,NAF1,NPAT,STAT5B,NPM1,KMT2D,JUNB,ZMIZ2,ZHX3,HSPA5,ZNF335,TRAK2,MORF4L1,RRP1B,CHD4,ARID5A,PAX5,GATAD2A,IRF2BP2,DHX9,GATAD2B,BAG3,GRIN1,HSP90AB1,MTF1,CHD6,ASXL1,TNFRSF1B,NR2F2,BRD2,GLTSCR1,SNAI2,KHSRP,TCF4,JMJD1C,NRIP1,CBX6,NCOA1,PRKD2,SMARCA4,ATF5,ATXN7L3,TOP2A,RBFOX2,MAMLD1,NEDD4,HIF1A,TRERF1,NKRF,NFAT5,ZNF286A,ERC1,MYC
GO Process	GO:0050794	Regulation of cellular process	122	10932	0.12	0.0012	9606.ENSP00000217964,9606.ENSP00000223459,9606.ENSP00000225726,9606.ENSP00000229922,9606.ENSP00000234590,9606.ENSP00000239223,9606.ENSP00000244007,9606.ENSP00000250454,9606.ENSP00000256637,9606.ENSP00000262629,9606.ENSP00000262633,9606.ENSP00000263710,9606.ENSP00000263857,9606.ENSP00000264335,9606.ENSP00000264607,9606.ENSP00000265107,9606.ENSP00000265462,9606.ENSP00000265843,9606.ENSP00000267257,…	TBL1X,ZNF688,CCDC47,CAP2,ENO1,DUSP1,PLCG1,EAPP,SORT1,TYROBP,RBM42,CLASP1,POLR1A,YWHAE,ASB1,WDR70,PRDX5,EXPH5,PXN,CDH2,ARHGDIA,NAF1,SIGMAR1,NPAT,DOCK1,STAT5B,NPM1,KMT2D,JUNB,MAP3K11,SH3PXD2B,SART1,ARHGAP32,ZMIZ2,ZHX3,RANBP10,HSPA5,CHMP4A,TCHP,ZNF335,TRAK2,HGS,MORF4L1,EVI2B,RRP1B,MIA3,NEO1,DPYSL3,SVIL,CHD4,PTPRS,ARID5A,SYNE2,PAX5,KIRREL,ARHGEF18,GATAD2A,ADARB1,IRF2BP2,DHX9,GATAD2B,BAG3,GRIN1,HSP90A…
GO Process	GO:0080090	Regulation of primary metabolic process	80	6032	0.19	0.0012	9606.ENSP00000217964,9606.ENSP00000223459,9606.ENSP00000234590,9606.ENSP00000239223,9606.ENSP00000250454,9606.ENSP00000262633,9606.ENSP00000264335,9606.ENSP00000264607,9606.ENSP00000265107,9606.ENSP00000265462,9606.ENSP00000267257,9606.ENSP00000269141,9606.ENSP00000274054,9606.ENSP00000278612,9606.ENSP00000293328,9606.ENSP00000296930,9606.ENSP00000301067,9606.ENSP00000303315,9606.ENSP00000309597,…	TBL1X,ZNF688,ENO1,DUSP1,EAPP,RBM42,YWHAE,ASB1,WDR70,PRDX5,PXN,CDH2,NAF1,NPAT,STAT5B,NPM1,KMT2D,JUNB,MAP3K11,ZMIZ2,ZHX3,HSPA5,ZNF335,TRAK2,HGS,MORF4L1,RRP1B,CHD4,ARID5A,PAX5,KIRREL,GATAD2A,ADARB1,IRF2BP2,DHX9,GATAD2B,BAG3,SCD,GRIN1,HSP90AB1,RAPGEF1,MTF1,CHD6,SRSF3,RBM12,ASXL1,TNFRSF1B,MYADM,G6PD,NR2F2,BRD2,GLTSCR1,SNAI2,CCNF,KHSRP,TCF4,JMJD1C,NRIP1,CBX6,NCOA1,BCAP31,PRKD2,SMARCA4,ATF5,ATXN7L3,PTPR…
GO Process	GO:0045595	Regulation of cell differentiation	36	1874	0.35	0.0013	9606.ENSP00000256637,9606.ENSP00000262629,9606.ENSP00000263710,9606.ENSP00000269141,9606.ENSP00000269321,9606.ENSP00000280333,9606.ENSP00000293328,9606.ENSP00000301067,9606.ENSP00000303315,9606.ENSP00000309714,9606.ENSP00000310448,9606.ENSP00000312222,9606.ENSP00000324173,9606.ENSP00000325326,9606.ENSP00000328875,9606.ENSP00000333779,9606.ENSP00000343690,9606.ENSP00000349932,9606.ENSP00000360608,…	SORT1,TYROBP,CLASP1,CDH2,ARHGDIA,DOCK1,STAT5B,KMT2D,JUNB,SH3PXD2B,SART1,ZHX3,HSPA5,ZNF335,TRAK2,EVI2B,DPYSL3,PTPRS,GRIN1,HSP90AB1,RAPGEF1,ASXL1,TNFRSF1B,MYADM,G6PD,MYLK3,SNAI2,TCF4,NCOA1,SOS1,RBFOX2,SPG20,DBNL,NEDD4,HIF1A,MYC
GO Process	GO:0051171	Regulation of nitrogen compound metabolic process	78	5836	0.2	0.0013	9606.ENSP00000217964,9606.ENSP00000223459,9606.ENSP00000234590,9606.ENSP00000239223,9606.ENSP00000250454,9606.ENSP00000262633,9606.ENSP00000264335,9606.ENSP00000264607,9606.ENSP00000265107,9606.ENSP00000265462,9606.ENSP00000267257,9606.ENSP00000269141,9606.ENSP00000274054,9606.ENSP00000278612,9606.ENSP00000293328,9606.ENSP00000296930,9606.ENSP00000301067,9606.ENSP00000303315,9606.ENSP00000309597,…	TBL1X,ZNF688,ENO1,DUSP1,EAPP,RBM42,YWHAE,ASB1,WDR70,PRDX5,PXN,CDH2,NAF1,NPAT,STAT5B,NPM1,KMT2D,JUNB,MAP3K11,ZMIZ2,ZHX3,HSPA5,ZNF335,TRAK2,HGS,MORF4L1,RRP1B,CHD4,ARID5A,PAX5,KIRREL,GATAD2A,ADARB1,IRF2BP2,DHX9,GATAD2B,BAG3,GRIN1,HSP90AB1,RAPGEF1,MTF1,CHD6,SRSF3,RBM12,ASXL1,TNFRSF1B,MYADM,G6PD,NR2F2,BRD2,GLTSCR1,SNAI2,CCNF,KHSRP,TCF4,JMJD1C,NRIP1,CBX6,NCOA1,BCAP31,PRKD2,SMARCA4,ATF5,ATXN7L3,PTPRJ,TO…
GO Process	GO:0044087	Regulation of cellular component biogenesis	24	971	0.46	0.0014	9606.ENSP00000263710,9606.ENSP00000267257,9606.ENSP00000296930,9606.ENSP00000309714,9606.ENSP00000324173,9606.ENSP00000324205,9606.ENSP00000324404,9606.ENSP00000331201,9606.ENSP00000343690,9606.ENSP00000349932,9606.ENSP00000350719,9606.ENSP00000352138,9606.ENSP00000352995,9606.ENSP00000360608,9606.ENSP00000361263,9606.ENSP00000375649,9606.ENSP00000376330,9606.ENSP00000378288,9606.ENSP00000380034,…	CLASP1,PXN,NPM1,SH3PXD2B,HSPA5,CHMP4A,TCHP,HGS,DPYSL3,PTPRS,SYNE2,KIRREL,ARHGEF18,GRIN1,RAPGEF1,MYADM,WIPF1,MYLK3,SNAI2,KCTD17,PTPRJ,DBNL,SSH2,MLST8
GO Process	GO:0006325	Chromatin organization	20	713	0.52	0.0016	9606.ENSP00000217964,9606.ENSP00000262419,9606.ENSP00000296930,9606.ENSP00000301067,9606.ENSP00000311778,9606.ENSP00000325326,9606.ENSP00000331310,9606.ENSP00000349508,9606.ENSP00000357644,9606.ENSP00000362330,9606.ENSP00000364839,9606.ENSP00000377225,9606.ENSP00000378704,9606.ENSP00000382204,9606.ENSP00000384490,9606.ENSP00000385216,9606.ENSP00000395654,9606.ENSP00000397259,9606.ENSP00000437775,…	TBL1X,KANSL1,NPM1,KMT2D,ZMIZ2,ZNF335,MORF4L1,CHD4,GATAD2B,CHD6,ASXL1,FAM50A,BRD2,JMJD1C,CBX6,NCOA1,SMARCA4,ATXN7L3,BCORL1,MYC
GO Process	GO:0007417	Central nervous system development	24	988	0.46	0.0018	9606.ENSP00000262629,9606.ENSP00000264335,9606.ENSP00000269141,9606.ENSP00000324173,9606.ENSP00000325326,9606.ENSP00000347792,9606.ENSP00000349932,9606.ENSP00000350719,9606.ENSP00000350844,9606.ENSP00000353920,9606.ENSP00000358081,9606.ENSP00000360608,9606.ENSP00000360609,9606.ENSP00000362127,9606.ENSP00000367939,9606.ENSP00000377192,9606.ENSP00000377721,9606.ENSP00000385216,9606.ENSP00000387784,…	TYROBP,YWHAE,CDH2,HSPA5,ZNF335,SYNJ2,PTPRS,SYNE2,PAX5,ADARB1,BAG3,GRIN1,HSP90AB1,MTF1,UQCRQ,G6PD,NR2F2,NCOA1,SOS1,HERC1,ATF5,RBFOX2,HIF1A,LSR
GO Process	GO:0045893	Positive regulation of transcription, DNA-templated	32	1587	0.38	0.0018	9606.ENSP00000217964,9606.ENSP00000250454,9606.ENSP00000278612,9606.ENSP00000293328,9606.ENSP00000296930,9606.ENSP00000301067,9606.ENSP00000303315,9606.ENSP00000311778,9606.ENSP00000324173,9606.ENSP00000339145,9606.ENSP00000350844,9606.ENSP00000356520,9606.ENSP00000360608,9606.ENSP00000362127,9606.ENSP00000362330,9606.ENSP00000364839,9606.ENSP00000377721,9606.ENSP00000379946,9606.ENSP00000381216,…	TBL1X,EAPP,NPAT,STAT5B,NPM1,KMT2D,JUNB,ZMIZ2,HSPA5,RRP1B,PAX5,DHX9,GRIN1,MTF1,CHD6,ASXL1,NR2F2,GLTSCR1,KHSRP,TCF4,NRIP1,NCOA1,PRKD2,SMARCA4,ATF5,ATXN7L3,TOP2A,HIF1A,TRERF1,NKRF,NFAT5,MYC
GO Process	GO:0048856	Anatomical structure development	73	5402	0.2	0.002	9606.ENSP00000225726,9606.ENSP00000229922,9606.ENSP00000239223,9606.ENSP00000244007,9606.ENSP00000256637,9606.ENSP00000262629,9606.ENSP00000264335,9606.ENSP00000264607,9606.ENSP00000265843,9606.ENSP00000267257,9606.ENSP00000269141,9606.ENSP00000269321,9606.ENSP00000277010,9606.ENSP00000278612,9606.ENSP00000293328,9606.ENSP00000301067,9606.ENSP00000303315,9606.ENSP00000309714,9606.ENSP00000324173,…	CCDC47,CAP2,DUSP1,PLCG1,SORT1,TYROBP,YWHAE,ASB1,EXPH5,PXN,CDH2,ARHGDIA,SIGMAR1,NPAT,STAT5B,KMT2D,JUNB,SH3PXD2B,HSPA5,FLII,ZNF335,TRAK2,EVI2B,MIA3,NEO1,DPYSL3,SYNJ2,SVIL,PTPRS,SYNE2,PAX5,ADARB1,IRF2BP2,BAG3,GRIN1,HSP90AB1,RAPGEF1,MTF1,ASXL1,TNFRSF1B,UQCRQ,MYADM,G6PD,NR2F2,MYLK3,BRD2,SNAI2,NUDT1,CCNF,TCF4,HECTD1,NRIP1,NCOA1,SOS1,HERC1,PRKD2,SMARCA4,ATF5,PTPRJ,CCNB1IP1,TOP2A,RBFOX2,SPG20,MAMLD1,DBNL…
GO Process	GO:0009889	Regulation of biosynthetic process	61	4210	0.23	0.0021	9606.ENSP00000217964,9606.ENSP00000223459,9606.ENSP00000234590,9606.ENSP00000239223,9606.ENSP00000250454,9606.ENSP00000264607,9606.ENSP00000265462,9606.ENSP00000267257,9606.ENSP00000274054,9606.ENSP00000278612,9606.ENSP00000293328,9606.ENSP00000296930,9606.ENSP00000301067,9606.ENSP00000303315,9606.ENSP00000311778,9606.ENSP00000312222,9606.ENSP00000324173,9606.ENSP00000325326,9606.ENSP00000328875,…	TBL1X,ZNF688,ENO1,DUSP1,EAPP,ASB1,PRDX5,PXN,NAF1,NPAT,STAT5B,NPM1,KMT2D,JUNB,ZMIZ2,ZHX3,HSPA5,ZNF335,TRAK2,MORF4L1,RRP1B,CHD4,ARID5A,PAX5,GATAD2A,IRF2BP2,DHX9,GATAD2B,BAG3,SCD,GRIN1,HSP90AB1,MTF1,CHD6,ASXL1,TNFRSF1B,NR2F2,BRD2,GLTSCR1,SNAI2,KHSRP,TCF4,JMJD1C,NRIP1,CBX6,NCOA1,PRKD2,SMARCA4,ATF5,ATXN7L3,TOP2A,RBFOX2,MAMLD1,NEDD4,HIF1A,TRERF1,NKRF,NFAT5,ZNF286A,ERC1,MYC
GO Process	GO:0045935	Positive regulation of nucleobase-containing compound metabolic process	36	1927	0.34	0.0021	9606.ENSP00000217964,9606.ENSP00000234590,9606.ENSP00000250454,9606.ENSP00000274054,9606.ENSP00000278612,9606.ENSP00000293328,9606.ENSP00000296930,9606.ENSP00000301067,9606.ENSP00000303315,9606.ENSP00000311778,9606.ENSP00000324173,9606.ENSP00000339145,9606.ENSP00000350844,9606.ENSP00000356520,9606.ENSP00000360608,9606.ENSP00000360609,9606.ENSP00000362127,9606.ENSP00000362330,9606.ENSP00000364839,…	TBL1X,ENO1,EAPP,NAF1,NPAT,STAT5B,NPM1,KMT2D,JUNB,ZMIZ2,HSPA5,RRP1B,PAX5,DHX9,GRIN1,HSP90AB1,MTF1,CHD6,ASXL1,TNFRSF1B,NR2F2,GLTSCR1,KHSRP,TCF4,NRIP1,NCOA1,PRKD2,SMARCA4,ATF5,ATXN7L3,TOP2A,HIF1A,TRERF1,NKRF,NFAT5,MYC
GO Process	GO:0050789	Regulation of biological process	125	11475	0.11	0.0021	9606.ENSP00000217964,9606.ENSP00000223459,9606.ENSP00000225726,9606.ENSP00000229922,9606.ENSP00000234590,9606.ENSP00000239223,9606.ENSP00000244007,9606.ENSP00000250454,9606.ENSP00000256637,9606.ENSP00000262629,9606.ENSP00000262633,9606.ENSP00000263710,9606.ENSP00000263857,9606.ENSP00000264335,9606.ENSP00000264607,9606.ENSP00000265107,9606.ENSP00000265462,9606.ENSP00000265843,9606.ENSP00000267257,…	TBL1X,ZNF688,CCDC47,CAP2,ENO1,DUSP1,PLCG1,EAPP,SORT1,TYROBP,RBM42,CLASP1,POLR1A,YWHAE,ASB1,WDR70,PRDX5,EXPH5,PXN,CDH2,ARHGDIA,NAF1,SIGMAR1,NPAT,DOCK1,STAT5B,NPM1,PATL1,KMT2D,JUNB,MAP3K11,SH3PXD2B,SART1,ARHGAP32,ZMIZ2,ZHX3,RANBP10,HSPA5,CHMP4A,TCHP,ZNF335,TRAK2,HGS,MORF4L1,EVI2B,RRP1B,MIA3,NEO1,DPYSL3,SVIL,CHD4,PTPRS,ARID5A,SYNE2,PAX5,KIRREL,ARHGEF18,GATAD2A,ADARB1,IRF2BP2,DHX9,GATAD2B,BAG3,SCD,GR…
GO Process	GO:0065009	Regulation of molecular function	68	4913	0.21	0.0021	9606.ENSP00000217964,9606.ENSP00000223459,9606.ENSP00000229922,9606.ENSP00000234590,9606.ENSP00000239223,9606.ENSP00000244007,9606.ENSP00000256637,9606.ENSP00000264335,9606.ENSP00000265462,9606.ENSP00000267257,9606.ENSP00000269321,9606.ENSP00000274054,9606.ENSP00000278612,9606.ENSP00000280333,9606.ENSP00000293328,9606.ENSP00000296930,9606.ENSP00000300584,9606.ENSP00000301067,9606.ENSP00000303315,…	TBL1X,ZNF688,CAP2,ENO1,DUSP1,PLCG1,SORT1,YWHAE,PRDX5,PXN,ARHGDIA,NAF1,NPAT,DOCK1,STAT5B,NPM1,TBC1D2B,KMT2D,JUNB,MAP3K11,SH3PXD2B,ARHGAP32,ZMIZ2,ZHX3,ZNF335,HGS,RRP1B,ARID5A,PAX5,ARHGEF18,ADARB1,IRF2BP2,DHX9,BAG3,GRIN1,HSP90AB1,RAPGEF1,MTF1,ASXL1,NR2F2,GLTSCR1,SNAI2,CCNF,TCF4,NRIP1,NCOA1,SOS1,HERC1,BCAP31,PRKD2,SMARCA4,ATF5,ATXN7L3,DDOST,PTPRJ,RBFOX2,DBNL,NEDD4,GRIA1,HIF1A,TRERF1,NKRF,RABEP1,MLST8…
GO Process	GO:0031326	Regulation of cellular biosynthetic process	60	4125	0.23	0.0022	9606.ENSP00000217964,9606.ENSP00000223459,9606.ENSP00000234590,9606.ENSP00000239223,9606.ENSP00000250454,9606.ENSP00000264607,9606.ENSP00000265462,9606.ENSP00000267257,9606.ENSP00000274054,9606.ENSP00000278612,9606.ENSP00000293328,9606.ENSP00000296930,9606.ENSP00000301067,9606.ENSP00000303315,9606.ENSP00000311778,9606.ENSP00000312222,9606.ENSP00000324173,9606.ENSP00000325326,9606.ENSP00000328875,…	TBL1X,ZNF688,ENO1,DUSP1,EAPP,ASB1,PRDX5,PXN,NAF1,NPAT,STAT5B,NPM1,KMT2D,JUNB,ZMIZ2,ZHX3,HSPA5,ZNF335,TRAK2,MORF4L1,RRP1B,CHD4,ARID5A,PAX5,GATAD2A,IRF2BP2,DHX9,GATAD2B,BAG3,GRIN1,HSP90AB1,MTF1,CHD6,ASXL1,TNFRSF1B,NR2F2,BRD2,GLTSCR1,SNAI2,KHSRP,TCF4,JMJD1C,NRIP1,CBX6,NCOA1,PRKD2,SMARCA4,ATF5,ATXN7L3,TOP2A,RBFOX2,MAMLD1,NEDD4,HIF1A,TRERF1,NKRF,NFAT5,ZNF286A,ERC1,MYC
GO Process	GO:0007420	Brain development	20	745	0.5	0.0023	9606.ENSP00000262629,9606.ENSP00000264335,9606.ENSP00000269141,9606.ENSP00000324173,9606.ENSP00000325326,9606.ENSP00000347792,9606.ENSP00000349932,9606.ENSP00000350719,9606.ENSP00000350844,9606.ENSP00000358081,9606.ENSP00000360608,9606.ENSP00000367939,9606.ENSP00000377192,9606.ENSP00000377721,9606.ENSP00000385216,9606.ENSP00000387784,9606.ENSP00000390158,9606.ENSP00000396954,9606.ENSP00000413035,…	TYROBP,YWHAE,CDH2,HSPA5,ZNF335,SYNJ2,PTPRS,SYNE2,PAX5,BAG3,GRIN1,UQCRQ,G6PD,NR2F2,NCOA1,SOS1,HERC1,ATF5,RBFOX2,HIF1A
GO Process	GO:0030900	Forebrain development	14	387	0.63	0.0025	9606.ENSP00000262629,9606.ENSP00000264335,9606.ENSP00000269141,9606.ENSP00000325326,9606.ENSP00000349932,9606.ENSP00000350719,9606.ENSP00000350844,9606.ENSP00000360608,9606.ENSP00000367939,9606.ENSP00000377721,9606.ENSP00000385216,9606.ENSP00000390158,9606.ENSP00000396954,9606.ENSP00000437955	TYROBP,YWHAE,CDH2,ZNF335,PTPRS,SYNE2,PAX5,GRIN1,UQCRQ,NR2F2,NCOA1,HERC1,ATF5,HIF1A
GO Process	GO:0045944	Positive regulation of transcription by RNA polymerase II	27	1253	0.4	0.0027	9606.ENSP00000217964,9606.ENSP00000250454,9606.ENSP00000293328,9606.ENSP00000296930,9606.ENSP00000301067,9606.ENSP00000303315,9606.ENSP00000311778,9606.ENSP00000324173,9606.ENSP00000339145,9606.ENSP00000350844,9606.ENSP00000356520,9606.ENSP00000360608,9606.ENSP00000362127,9606.ENSP00000362330,9606.ENSP00000364839,9606.ENSP00000381216,9606.ENSP00000381382,9606.ENSP00000383063,9606.ENSP00000385216,…	TBL1X,EAPP,STAT5B,NPM1,KMT2D,JUNB,ZMIZ2,HSPA5,RRP1B,PAX5,DHX9,GRIN1,MTF1,CHD6,ASXL1,KHSRP,TCF4,NRIP1,NCOA1,PRKD2,SMARCA4,ATF5,TOP2A,HIF1A,NKRF,NFAT5,MYC
GO Process	GO:2000112	Regulation of cellular macromolecule biosynthetic process	57	3878	0.24	0.0029	9606.ENSP00000217964,9606.ENSP00000223459,9606.ENSP00000234590,9606.ENSP00000239223,9606.ENSP00000250454,9606.ENSP00000265462,9606.ENSP00000274054,9606.ENSP00000278612,9606.ENSP00000293328,9606.ENSP00000296930,9606.ENSP00000301067,9606.ENSP00000303315,9606.ENSP00000311778,9606.ENSP00000312222,9606.ENSP00000324173,9606.ENSP00000325326,9606.ENSP00000328875,9606.ENSP00000331310,9606.ENSP00000339145,…	TBL1X,ZNF688,ENO1,DUSP1,EAPP,PRDX5,NAF1,NPAT,STAT5B,NPM1,KMT2D,JUNB,ZMIZ2,ZHX3,HSPA5,ZNF335,TRAK2,MORF4L1,RRP1B,CHD4,ARID5A,PAX5,GATAD2A,IRF2BP2,DHX9,GATAD2B,BAG3,GRIN1,HSP90AB1,MTF1,CHD6,ASXL1,NR2F2,BRD2,GLTSCR1,SNAI2,KHSRP,TCF4,JMJD1C,NRIP1,CBX6,NCOA1,PRKD2,SMARCA4,ATF5,ATXN7L3,TOP2A,RBFOX2,MAMLD1,NEDD4,HIF1A,TRERF1,NKRF,NFAT5,ZNF286A,ERC1,MYC
GO Process	GO:0021987	Cerebral cortex development	8	116	0.91	0.003	9606.ENSP00000264335,9606.ENSP00000269141,9606.ENSP00000349932,9606.ENSP00000350719,9606.ENSP00000350844,9606.ENSP00000360608,9606.ENSP00000385216,9606.ENSP00000437955	YWHAE,CDH2,PTPRS,SYNE2,PAX5,GRIN1,NCOA1,HIF1A
GO Process	GO:0051253	Negative regulation of RNA metabolic process	29	1422	0.38	0.0032	9606.ENSP00000217964,9606.ENSP00000234590,9606.ENSP00000250454,9606.ENSP00000262633,9606.ENSP00000265462,9606.ENSP00000274054,9606.ENSP00000278612,9606.ENSP00000301067,9606.ENSP00000303315,9606.ENSP00000312222,9606.ENSP00000331310,9606.ENSP00000350078,9606.ENSP00000350844,9606.ENSP00000353463,9606.ENSP00000355568,9606.ENSP00000356520,9606.ENSP00000357644,9606.ENSP00000358081,9606.ENSP00000362127,…	TBL1X,ENO1,EAPP,RBM42,PRDX5,NAF1,NPAT,KMT2D,JUNB,ZHX3,MORF4L1,ARID5A,PAX5,GATAD2A,IRF2BP2,DHX9,GATAD2B,BAG3,MTF1,NR2F2,SNAI2,NRIP1,CBX6,SMARCA4,ATF5,RBFOX2,NEDD4,NKRF,MYC
GO Process	GO:0051172	Negative regulation of nitrogen compound metabolic process	41	2429	0.3	0.0035	9606.ENSP00000217964,9606.ENSP00000234590,9606.ENSP00000239223,9606.ENSP00000250454,9606.ENSP00000262633,9606.ENSP00000264335,9606.ENSP00000264607,9606.ENSP00000265462,9606.ENSP00000274054,9606.ENSP00000278612,9606.ENSP00000296930,9606.ENSP00000301067,9606.ENSP00000303315,9606.ENSP00000312222,9606.ENSP00000331310,9606.ENSP00000350078,9606.ENSP00000350844,9606.ENSP00000352138,9606.ENSP00000353463,…	TBL1X,ENO1,DUSP1,EAPP,RBM42,YWHAE,ASB1,PRDX5,NAF1,NPAT,NPM1,KMT2D,JUNB,ZHX3,MORF4L1,ARID5A,PAX5,KIRREL,GATAD2A,ADARB1,IRF2BP2,DHX9,GATAD2B,BAG3,HSP90AB1,RAPGEF1,MTF1,MYADM,G6PD,NR2F2,SNAI2,KHSRP,NRIP1,CBX6,SMARCA4,ATF5,PTPRJ,RBFOX2,NEDD4,NKRF,MYC
GO Process	GO:0007275	Multicellular organism development	68	5023	0.2	0.0036	9606.ENSP00000225726,9606.ENSP00000239223,9606.ENSP00000244007,9606.ENSP00000256637,9606.ENSP00000262629,9606.ENSP00000264335,9606.ENSP00000264607,9606.ENSP00000265843,9606.ENSP00000269141,9606.ENSP00000269321,9606.ENSP00000277010,9606.ENSP00000278612,9606.ENSP00000293328,9606.ENSP00000303315,9606.ENSP00000309714,9606.ENSP00000324173,9606.ENSP00000324573,9606.ENSP00000325326,9606.ENSP00000328875,…	CCDC47,DUSP1,PLCG1,SORT1,TYROBP,YWHAE,ASB1,EXPH5,CDH2,ARHGDIA,SIGMAR1,NPAT,STAT5B,JUNB,SH3PXD2B,HSPA5,FLII,ZNF335,TRAK2,EVI2B,MIA3,NEO1,DPYSL3,SYNJ2,SVIL,PTPRS,SYNE2,PAX5,ADARB1,IRF2BP2,BAG3,GRIN1,HSP90AB1,RAPGEF1,MTF1,ASXL1,TNFRSF1B,UQCRQ,G6PD,NR2F2,MYLK3,BRD2,SNAI2,NUDT1,CCNF,TCF4,HECTD1,NRIP1,NCOA1,SOS1,HERC1,PRKD2,SMARCA4,ATF5,PTPRJ,CCNB1IP1,TOP2A,RBFOX2,SPG20,MAMLD1,DBNL,NEDD4,HIF1A,TRERF1,R…
GO Process	GO:0051254	Positive regulation of RNA metabolic process	33	1759	0.34	0.0036	9606.ENSP00000217964,9606.ENSP00000250454,9606.ENSP00000278612,9606.ENSP00000293328,9606.ENSP00000296930,9606.ENSP00000301067,9606.ENSP00000303315,9606.ENSP00000311778,9606.ENSP00000324173,9606.ENSP00000339145,9606.ENSP00000350844,9606.ENSP00000356520,9606.ENSP00000360608,9606.ENSP00000362127,9606.ENSP00000362330,9606.ENSP00000364839,9606.ENSP00000365435,9606.ENSP00000377721,9606.ENSP00000379946,…	TBL1X,EAPP,NPAT,STAT5B,NPM1,KMT2D,JUNB,ZMIZ2,HSPA5,RRP1B,PAX5,DHX9,GRIN1,MTF1,CHD6,ASXL1,TNFRSF1B,NR2F2,GLTSCR1,KHSRP,TCF4,NRIP1,NCOA1,PRKD2,SMARCA4,ATF5,ATXN7L3,TOP2A,HIF1A,TRERF1,NKRF,NFAT5,MYC
GO Process	GO:0045597	Positive regulation of cell differentiation	23	993	0.44	0.0037	9606.ENSP00000262629,9606.ENSP00000269141,9606.ENSP00000269321,9606.ENSP00000280333,9606.ENSP00000293328,9606.ENSP00000303315,9606.ENSP00000309714,9606.ENSP00000310448,9606.ENSP00000312222,9606.ENSP00000324173,9606.ENSP00000325326,9606.ENSP00000333779,9606.ENSP00000343690,9606.ENSP00000360609,9606.ENSP00000361263,9606.ENSP00000365435,9606.ENSP00000375649,9606.ENSP00000378288,9606.ENSP00000380034,…	TYROBP,CDH2,ARHGDIA,DOCK1,STAT5B,JUNB,SH3PXD2B,SART1,ZHX3,HSPA5,ZNF335,EVI2B,DPYSL3,HSP90AB1,RAPGEF1,TNFRSF1B,MYADM,MYLK3,SNAI2,TCF4,NCOA1,DBNL,HIF1A
GO Process	GO:0045934	Negative regulation of nucleobase-containing compound metabolic process	30	1528	0.36	0.0039	9606.ENSP00000217964,9606.ENSP00000234590,9606.ENSP00000239223,9606.ENSP00000250454,9606.ENSP00000262633,9606.ENSP00000265462,9606.ENSP00000274054,9606.ENSP00000278612,9606.ENSP00000301067,9606.ENSP00000303315,9606.ENSP00000312222,9606.ENSP00000331310,9606.ENSP00000350078,9606.ENSP00000350844,9606.ENSP00000353463,9606.ENSP00000355568,9606.ENSP00000356520,9606.ENSP00000357644,9606.ENSP00000358081,…	TBL1X,ENO1,DUSP1,EAPP,RBM42,PRDX5,NAF1,NPAT,KMT2D,JUNB,ZHX3,MORF4L1,ARID5A,PAX5,GATAD2A,IRF2BP2,DHX9,GATAD2B,BAG3,MTF1,NR2F2,SNAI2,NRIP1,CBX6,SMARCA4,ATF5,RBFOX2,NEDD4,NKRF,MYC
GO Process	GO:0021537	Telencephalon development	11	257	0.7	0.0042	9606.ENSP00000264335,9606.ENSP00000269141,9606.ENSP00000349932,9606.ENSP00000350719,9606.ENSP00000350844,9606.ENSP00000360608,9606.ENSP00000367939,9606.ENSP00000385216,9606.ENSP00000390158,9606.ENSP00000396954,9606.ENSP00000437955	YWHAE,CDH2,PTPRS,SYNE2,PAX5,GRIN1,UQCRQ,NCOA1,HERC1,ATF5,HIF1A
GO Process	GO:0009891	Positive regulation of biosynthetic process	36	2040	0.32	0.0045	9606.ENSP00000217964,9606.ENSP00000234590,9606.ENSP00000250454,9606.ENSP00000265462,9606.ENSP00000274054,9606.ENSP00000278612,9606.ENSP00000293328,9606.ENSP00000296930,9606.ENSP00000301067,9606.ENSP00000303315,9606.ENSP00000311778,9606.ENSP00000324173,9606.ENSP00000339145,9606.ENSP00000350844,9606.ENSP00000356520,9606.ENSP00000360608,9606.ENSP00000360609,9606.ENSP00000362127,9606.ENSP00000362330,…	TBL1X,ENO1,EAPP,PRDX5,NAF1,NPAT,STAT5B,NPM1,KMT2D,JUNB,ZMIZ2,HSPA5,RRP1B,PAX5,DHX9,GRIN1,HSP90AB1,MTF1,CHD6,ASXL1,NR2F2,GLTSCR1,KHSRP,TCF4,NRIP1,NCOA1,PRKD2,SMARCA4,ATF5,ATXN7L3,TOP2A,HIF1A,TRERF1,NKRF,NFAT5,MYC
GO Process	GO:0042981	Regulation of apoptotic process	30	1550	0.36	0.0047	9606.ENSP00000234590,9606.ENSP00000239223,9606.ENSP00000244007,9606.ENSP00000256637,9606.ENSP00000262629,9606.ENSP00000264335,9606.ENSP00000265462,9606.ENSP00000269321,9606.ENSP00000277010,9606.ENSP00000293328,9606.ENSP00000296930,9606.ENSP00000309597,9606.ENSP00000324173,9606.ENSP00000333779,9606.ENSP00000339145,9606.ENSP00000352995,9606.ENSP00000358081,9606.ENSP00000360608,9606.ENSP00000360609,…	ENO1,DUSP1,PLCG1,SORT1,TYROBP,YWHAE,PRDX5,ARHGDIA,SIGMAR1,STAT5B,NPM1,MAP3K11,HSPA5,EVI2B,RRP1B,ARHGEF18,BAG3,GRIN1,HSP90AB1,TNFRSF1B,G6PD,SNAI2,NCOA1,SOS1,BCAP31,ATF5,TOP2A,HIF1A,ERC1,MYC
GO Process	GO:0021543	Pallium development	9	171	0.79	0.0051	9606.ENSP00000264335,9606.ENSP00000269141,9606.ENSP00000349932,9606.ENSP00000350719,9606.ENSP00000350844,9606.ENSP00000360608,9606.ENSP00000367939,9606.ENSP00000385216,9606.ENSP00000437955	YWHAE,CDH2,PTPRS,SYNE2,PAX5,GRIN1,UQCRQ,NCOA1,HIF1A
GO Process	GO:0010557	Positive regulation of macromolecule biosynthetic process	34	1906	0.32	0.006	9606.ENSP00000217964,9606.ENSP00000250454,9606.ENSP00000274054,9606.ENSP00000278612,9606.ENSP00000293328,9606.ENSP00000296930,9606.ENSP00000301067,9606.ENSP00000303315,9606.ENSP00000311778,9606.ENSP00000324173,9606.ENSP00000339145,9606.ENSP00000350844,9606.ENSP00000356520,9606.ENSP00000360608,9606.ENSP00000360609,9606.ENSP00000362127,9606.ENSP00000362330,9606.ENSP00000364839,9606.ENSP00000377721,…	TBL1X,EAPP,NAF1,NPAT,STAT5B,NPM1,KMT2D,JUNB,ZMIZ2,HSPA5,RRP1B,PAX5,DHX9,GRIN1,HSP90AB1,MTF1,CHD6,ASXL1,NR2F2,GLTSCR1,KHSRP,TCF4,NRIP1,NCOA1,PRKD2,SMARCA4,ATF5,ATXN7L3,TOP2A,HIF1A,TRERF1,NKRF,NFAT5,MYC
GO Process	GO:0010605	Negative regulation of macromolecule metabolic process	45	2875	0.27	0.006	9606.ENSP00000217964,9606.ENSP00000234590,9606.ENSP00000239223,9606.ENSP00000250454,9606.ENSP00000262629,9606.ENSP00000262633,9606.ENSP00000264335,9606.ENSP00000264607,9606.ENSP00000265462,9606.ENSP00000274054,9606.ENSP00000278612,9606.ENSP00000296930,9606.ENSP00000300146,9606.ENSP00000301067,9606.ENSP00000303315,9606.ENSP00000312222,9606.ENSP00000331310,9606.ENSP00000349932,9606.ENSP00000350078,…	TBL1X,ENO1,DUSP1,EAPP,TYROBP,RBM42,YWHAE,ASB1,PRDX5,NAF1,NPAT,NPM1,PATL1,KMT2D,JUNB,ZHX3,MORF4L1,PTPRS,ARID5A,PAX5,KIRREL,GATAD2A,ADARB1,IRF2BP2,DHX9,GATAD2B,BAG3,HSP90AB1,RAPGEF1,MTF1,MYADM,G6PD,NR2F2,SNAI2,KHSRP,NRIP1,CBX6,SMARCA4,ATF5,PTPRJ,RBFOX2,NEDD4,HIF1A,NKRF,MYC
GO Process	GO:0031328	Positive regulation of cellular biosynthetic process	35	2005	0.31	0.0068	9606.ENSP00000217964,9606.ENSP00000234590,9606.ENSP00000250454,9606.ENSP00000274054,9606.ENSP00000278612,9606.ENSP00000293328,9606.ENSP00000296930,9606.ENSP00000301067,9606.ENSP00000303315,9606.ENSP00000311778,9606.ENSP00000324173,9606.ENSP00000339145,9606.ENSP00000350844,9606.ENSP00000356520,9606.ENSP00000360608,9606.ENSP00000360609,9606.ENSP00000362127,9606.ENSP00000362330,9606.ENSP00000364839,…	TBL1X,ENO1,EAPP,NAF1,NPAT,STAT5B,NPM1,KMT2D,JUNB,ZMIZ2,HSPA5,RRP1B,PAX5,DHX9,GRIN1,HSP90AB1,MTF1,CHD6,ASXL1,NR2F2,GLTSCR1,KHSRP,TCF4,NRIP1,NCOA1,PRKD2,SMARCA4,ATF5,ATXN7L3,TOP2A,HIF1A,TRERF1,NKRF,NFAT5,MYC
GO Process	GO:0065007	Biological regulation	128	12171	0.09	0.0068	9606.ENSP00000217964,9606.ENSP00000223459,9606.ENSP00000225726,9606.ENSP00000229922,9606.ENSP00000234590,9606.ENSP00000239223,9606.ENSP00000244007,9606.ENSP00000250454,9606.ENSP00000256637,9606.ENSP00000262629,9606.ENSP00000262633,9606.ENSP00000263710,9606.ENSP00000263857,9606.ENSP00000264335,9606.ENSP00000264607,9606.ENSP00000265107,9606.ENSP00000265462,9606.ENSP00000265843,9606.ENSP00000267257,…	TBL1X,ZNF688,CCDC47,CAP2,ENO1,DUSP1,PLCG1,EAPP,SORT1,TYROBP,RBM42,CLASP1,POLR1A,YWHAE,ASB1,WDR70,PRDX5,EXPH5,PXN,CDH2,ARHGDIA,NAF1,SIGMAR1,NPAT,DOCK1,STAT5B,NPM1,PATL1,TBC1D2B,KMT2D,JUNB,MAP3K11,SH3PXD2B,SART1,ARHGAP32,ZMIZ2,ZHX3,RANBP10,HSPA5,CHMP4A,TCHP,ZNF335,TRAK2,HGS,MORF4L1,EVI2B,RRP1B,MIA3,NEO1,DPYSL3,SVIL,CHD4,PTPRS,ARID5A,SYNE2,PAX5,KIRREL,ARHGEF18,GATAD2A,ADARB1,IRF2BP2,DHX9,F5,GATAD2B,…
GO Process	GO:0010629	Negative regulation of gene expression	35	2014	0.31	0.0072	9606.ENSP00000217964,9606.ENSP00000234590,9606.ENSP00000250454,9606.ENSP00000262629,9606.ENSP00000262633,9606.ENSP00000264607,9606.ENSP00000265462,9606.ENSP00000300146,9606.ENSP00000301067,9606.ENSP00000303315,9606.ENSP00000312222,9606.ENSP00000331310,9606.ENSP00000349932,9606.ENSP00000350078,9606.ENSP00000350844,9606.ENSP00000353463,9606.ENSP00000355568,9606.ENSP00000356520,9606.ENSP00000357644,…	TBL1X,ENO1,EAPP,TYROBP,RBM42,ASB1,PRDX5,PATL1,KMT2D,JUNB,ZHX3,MORF4L1,PTPRS,ARID5A,PAX5,GATAD2A,IRF2BP2,DHX9,GATAD2B,BAG3,HSP90AB1,MTF1,MYADM,NR2F2,SNAI2,KHSRP,NRIP1,CBX6,SMARCA4,ATF5,RBFOX2,NEDD4,HIF1A,NKRF,MYC
GO Process	GO:0046824	Positive regulation of nucleocytoplasmic transport	6	67	1.02	0.0072	9606.ENSP00000264335,9606.ENSP00000356520,9606.ENSP00000358081,9606.ENSP00000360609,9606.ENSP00000424827,9606.ENSP00000483408	YWHAE,DHX9,BAG3,HSP90AB1,NEDD4,RBM26
GO Process	GO:0048869	Cellular developmental process	54	3757	0.23	0.0072	9606.ENSP00000225726,9606.ENSP00000244007,9606.ENSP00000256637,9606.ENSP00000262629,9606.ENSP00000264335,9606.ENSP00000265843,9606.ENSP00000267257,9606.ENSP00000269141,9606.ENSP00000269321,9606.ENSP00000293328,9606.ENSP00000296930,9606.ENSP00000301067,9606.ENSP00000303315,9606.ENSP00000309714,9606.ENSP00000312222,9606.ENSP00000324173,9606.ENSP00000324573,9606.ENSP00000325326,9606.ENSP00000328875,…	CCDC47,PLCG1,SORT1,TYROBP,YWHAE,EXPH5,PXN,CDH2,ARHGDIA,STAT5B,NPM1,KMT2D,JUNB,SH3PXD2B,ZHX3,HSPA5,FLII,ZNF335,TRAK2,EVI2B,NEO1,DPYSL3,PTPRS,SYNE2,PAX5,ADARB1,IRF2BP2,DHX9,GRIN1,HSP90AB1,RAPGEF1,ASXL1,TNFRSF1B,UQCRQ,MYADM,G6PD,NR2F2,MYLK3,SNAI2,TCF4,NCOA1,SOS1,HERC1,ATF5,PTPRJ,CCNB1IP1,TOP2A,RBFOX2,SPG20,DBNL,NEDD4,HIF1A,ZDHHC7,LSR
GO Process	GO:0010558	Negative regulation of macromolecule biosynthetic process	29	1534	0.35	0.0084	9606.ENSP00000217964,9606.ENSP00000234590,9606.ENSP00000239223,9606.ENSP00000250454,9606.ENSP00000264607,9606.ENSP00000265462,9606.ENSP00000278612,9606.ENSP00000301067,9606.ENSP00000303315,9606.ENSP00000312222,9606.ENSP00000331310,9606.ENSP00000350078,9606.ENSP00000350844,9606.ENSP00000353463,9606.ENSP00000355568,9606.ENSP00000357644,9606.ENSP00000358081,9606.ENSP00000362127,9606.ENSP00000377721,…	TBL1X,ENO1,DUSP1,EAPP,ASB1,PRDX5,NPAT,KMT2D,JUNB,ZHX3,MORF4L1,ARID5A,PAX5,GATAD2A,IRF2BP2,GATAD2B,BAG3,MTF1,NR2F2,SNAI2,KHSRP,NRIP1,CBX6,SMARCA4,ATF5,RBFOX2,NEDD4,NKRF,MYC
GO Process	GO:0010941	Regulation of cell death	31	1696	0.33	0.0084	9606.ENSP00000234590,9606.ENSP00000239223,9606.ENSP00000244007,9606.ENSP00000256637,9606.ENSP00000262629,9606.ENSP00000264335,9606.ENSP00000265462,9606.ENSP00000269321,9606.ENSP00000277010,9606.ENSP00000293328,9606.ENSP00000296930,9606.ENSP00000309597,9606.ENSP00000324173,9606.ENSP00000324205,9606.ENSP00000333779,9606.ENSP00000339145,9606.ENSP00000352995,9606.ENSP00000358081,9606.ENSP00000360608,…	ENO1,DUSP1,PLCG1,SORT1,TYROBP,YWHAE,PRDX5,ARHGDIA,SIGMAR1,STAT5B,NPM1,MAP3K11,HSPA5,CHMP4A,EVI2B,RRP1B,ARHGEF18,BAG3,GRIN1,HSP90AB1,TNFRSF1B,G6PD,SNAI2,NCOA1,SOS1,BCAP31,ATF5,TOP2A,HIF1A,ERC1,MYC
GO Process	GO:0051129	Negative regulation of cellular component organization	18	713	0.47	0.0088	9606.ENSP00000263710,9606.ENSP00000269321,9606.ENSP00000296930,9606.ENSP00000324173,9606.ENSP00000324205,9606.ENSP00000324404,9606.ENSP00000328875,9606.ENSP00000343690,9606.ENSP00000349932,9606.ENSP00000350844,9606.ENSP00000352995,9606.ENSP00000358081,9606.ENSP00000365435,9606.ENSP00000375649,9606.ENSP00000380256,9606.ENSP00000411532,9606.ENSP00000414147,9606.ENSP00000444743	CLASP1,ARHGDIA,NPM1,HSPA5,CHMP4A,TCHP,TRAK2,DPYSL3,PTPRS,PAX5,ARHGEF18,BAG3,TNFRSF1B,MYADM,CCNF,TOP2A,SPG20,SSH2
GO Process	GO:0030154	Cell differentiation	53	3702	0.23	0.009	9606.ENSP00000225726,9606.ENSP00000244007,9606.ENSP00000256637,9606.ENSP00000262629,9606.ENSP00000264335,9606.ENSP00000265843,9606.ENSP00000267257,9606.ENSP00000269141,9606.ENSP00000269321,9606.ENSP00000293328,9606.ENSP00000301067,9606.ENSP00000303315,9606.ENSP00000309714,9606.ENSP00000312222,9606.ENSP00000324173,9606.ENSP00000324573,9606.ENSP00000325326,9606.ENSP00000328875,9606.ENSP00000333779,…	CCDC47,PLCG1,SORT1,TYROBP,YWHAE,EXPH5,PXN,CDH2,ARHGDIA,STAT5B,KMT2D,JUNB,SH3PXD2B,ZHX3,HSPA5,FLII,ZNF335,TRAK2,EVI2B,NEO1,DPYSL3,PTPRS,SYNE2,PAX5,ADARB1,IRF2BP2,DHX9,GRIN1,HSP90AB1,RAPGEF1,ASXL1,TNFRSF1B,UQCRQ,MYADM,G6PD,NR2F2,MYLK3,SNAI2,TCF4,NCOA1,SOS1,HERC1,ATF5,PTPRJ,CCNB1IP1,TOP2A,RBFOX2,SPG20,DBNL,NEDD4,HIF1A,ZDHHC7,LSR
GO Process	GO:0032501	Multicellular organismal process	84	6933	0.15	0.009	9606.ENSP00000217964,9606.ENSP00000225726,9606.ENSP00000239223,9606.ENSP00000244007,9606.ENSP00000256637,9606.ENSP00000262629,9606.ENSP00000264335,9606.ENSP00000264607,9606.ENSP00000265462,9606.ENSP00000265843,9606.ENSP00000267257,9606.ENSP00000269141,9606.ENSP00000269321,9606.ENSP00000277010,9606.ENSP00000278612,9606.ENSP00000280333,9606.ENSP00000293328,9606.ENSP00000301067,9606.ENSP00000303315,…	TBL1X,CCDC47,DUSP1,PLCG1,SORT1,TYROBP,YWHAE,ASB1,PRDX5,EXPH5,PXN,CDH2,ARHGDIA,SIGMAR1,NPAT,DOCK1,STAT5B,KMT2D,JUNB,SH3PXD2B,SMC1A,HSPA5,FLII,ZNF335,TRAK2,EVI2B,MIA3,NEO1,DPYSL3,SYNJ2,SVIL,PTPRS,SYNE2,PAX5,KIRREL,ADARB1,IRF2BP2,DHX9,F5,BAG3,GRIN1,HSP90AB1,RAPGEF1,MTF1,ASXL1,TNFRSF1B,UQCRQ,G6PD,FAM50A,NR2F2,MYLK3,BRD2,SNAI2,NUDT1,CCNF,TCF4,JMJD1C,HECTD1,NRIP1,NCOA1,ALDH7A1,SOS1,HERC1,BCAP31,PRKD2,S…
GO Process	GO:0051094	Positive regulation of developmental process	27	1389	0.36	0.0095	9606.ENSP00000244007,9606.ENSP00000262629,9606.ENSP00000263710,9606.ENSP00000269141,9606.ENSP00000269321,9606.ENSP00000280333,9606.ENSP00000293328,9606.ENSP00000303315,9606.ENSP00000309714,9606.ENSP00000310448,9606.ENSP00000312222,9606.ENSP00000324173,9606.ENSP00000325326,9606.ENSP00000333779,9606.ENSP00000343690,9606.ENSP00000360609,9606.ENSP00000361263,9606.ENSP00000365435,9606.ENSP00000375649,…	PLCG1,TYROBP,CLASP1,CDH2,ARHGDIA,DOCK1,STAT5B,JUNB,SH3PXD2B,SART1,ZHX3,HSPA5,ZNF335,EVI2B,DPYSL3,HSP90AB1,RAPGEF1,TNFRSF1B,MYADM,MYLK3,SNAI2,TCF4,NCOA1,PRKD2,DBNL,HIF1A,MYC
GO Process	GO:0032956	Regulation of actin cytoskeleton organization	12	348	0.61	0.0101	9606.ENSP00000263710,9606.ENSP00000267257,9606.ENSP00000269321,9606.ENSP00000309714,9606.ENSP00000352138,9606.ENSP00000352995,9606.ENSP00000375649,9606.ENSP00000376330,9606.ENSP00000378288,9606.ENSP00000417653,9606.ENSP00000444743,9606.ENSP00000456405	CLASP1,PXN,ARHGDIA,SH3PXD2B,KIRREL,ARHGEF18,MYADM,WIPF1,MYLK3,DBNL,SSH2,MLST8
GO Process	GO:0048731	System development	60	4426	0.2	0.0105	9606.ENSP00000244007,9606.ENSP00000262629,9606.ENSP00000264335,9606.ENSP00000264607,9606.ENSP00000265843,9606.ENSP00000269141,9606.ENSP00000269321,9606.ENSP00000277010,9606.ENSP00000293328,9606.ENSP00000303315,9606.ENSP00000309714,9606.ENSP00000324173,9606.ENSP00000325326,9606.ENSP00000328875,9606.ENSP00000333779,9606.ENSP00000340900,9606.ENSP00000341198,9606.ENSP00000343690,9606.ENSP00000347792,…	PLCG1,TYROBP,YWHAE,ASB1,EXPH5,CDH2,ARHGDIA,SIGMAR1,STAT5B,JUNB,SH3PXD2B,HSPA5,ZNF335,TRAK2,EVI2B,MIA3,NEO1,DPYSL3,SYNJ2,SVIL,PTPRS,SYNE2,PAX5,ADARB1,IRF2BP2,BAG3,GRIN1,HSP90AB1,RAPGEF1,MTF1,ASXL1,TNFRSF1B,UQCRQ,G6PD,NR2F2,MYLK3,BRD2,SNAI2,NUDT1,CCNF,TCF4,HECTD1,NRIP1,NCOA1,SOS1,HERC1,PRKD2,SMARCA4,ATF5,PTPRJ,TOP2A,RBFOX2,SPG20,MAMLD1,DBNL,NEDD4,HIF1A,RNF213,MYC,LSR
GO Process	GO:0010628	Positive regulation of gene expression	38	2337	0.28	0.0109	9606.ENSP00000217964,9606.ENSP00000234590,9606.ENSP00000250454,9606.ENSP00000262629,9606.ENSP00000263857,9606.ENSP00000278612,9606.ENSP00000293328,9606.ENSP00000296930,9606.ENSP00000301067,9606.ENSP00000303315,9606.ENSP00000309714,9606.ENSP00000311778,9606.ENSP00000324173,9606.ENSP00000331201,9606.ENSP00000339145,9606.ENSP00000350844,9606.ENSP00000356520,9606.ENSP00000360608,9606.ENSP00000362127,…	TBL1X,ENO1,EAPP,TYROBP,POLR1A,NPAT,STAT5B,NPM1,KMT2D,JUNB,SH3PXD2B,ZMIZ2,HSPA5,HGS,RRP1B,PAX5,DHX9,GRIN1,MTF1,CHD6,ASXL1,NR2F2,GLTSCR1,KHSRP,TCF4,NRIP1,NCOA1,PRKD2,SMARCA4,ATF5,ATXN7L3,PTPRJ,TOP2A,HIF1A,TRERF1,NKRF,NFAT5,MYC
GO Process	GO:1903507	Negative regulation of nucleic acid-templated transcription	26	1324	0.36	0.0109	9606.ENSP00000217964,9606.ENSP00000234590,9606.ENSP00000250454,9606.ENSP00000265462,9606.ENSP00000278612,9606.ENSP00000301067,9606.ENSP00000303315,9606.ENSP00000312222,9606.ENSP00000331310,9606.ENSP00000350078,9606.ENSP00000350844,9606.ENSP00000353463,9606.ENSP00000355568,9606.ENSP00000357644,9606.ENSP00000358081,9606.ENSP00000362127,9606.ENSP00000377721,9606.ENSP00000380034,9606.ENSP00000383063,…	TBL1X,ENO1,EAPP,PRDX5,NPAT,KMT2D,JUNB,ZHX3,MORF4L1,ARID5A,PAX5,GATAD2A,IRF2BP2,GATAD2B,BAG3,MTF1,NR2F2,SNAI2,NRIP1,CBX6,SMARCA4,ATF5,RBFOX2,NEDD4,NKRF,MYC
GO Process	GO:0030902	Hindbrain development	8	154	0.79	0.0118	9606.ENSP00000324173,9606.ENSP00000349932,9606.ENSP00000360608,9606.ENSP00000367939,9606.ENSP00000385216,9606.ENSP00000390158,9606.ENSP00000396954,9606.ENSP00000413035	HSPA5,PTPRS,GRIN1,UQCRQ,NCOA1,HERC1,ATF5,RBFOX2
GO Process	GO:0043412	Macromolecule modification	48	3277	0.24	0.0119	9606.ENSP00000217964,9606.ENSP00000239223,9606.ENSP00000262419,9606.ENSP00000264335,9606.ENSP00000264607,9606.ENSP00000269141,9606.ENSP00000274054,9606.ENSP00000301067,9606.ENSP00000309597,9606.ENSP00000311778,9606.ENSP00000325326,9606.ENSP00000326095,9606.ENSP00000328875,9606.ENSP00000331201,9606.ENSP00000331310,9606.ENSP00000340900,9606.ENSP00000347836,9606.ENSP00000349932,9606.ENSP00000353463,…	TBL1X,DUSP1,KANSL1,YWHAE,ASB1,CDH2,NAF1,KMT2D,MAP3K11,ZMIZ2,ZNF335,RNF166,TRAK2,HGS,MORF4L1,MIA3,UBE2H,PTPRS,GATAD2A,ADARB1,IRF2BP2,F5,GRIN1,ASXL1,MYLK3,CCNF,MUC16,JMJD1C,HECTD1,INO80D,NCOA1,TGOLN2,SOS1,HERC1,PRKD2,ATXN7L3,DDOST,PTPRJ,CCNB1IP1,DBNL,NEDD4,HIF1A,SSH2,MAN2A2,ZDHHC7,RNF213,ERC1,MYC
GO Process	GO:0080135	Regulation of cellular response to stress	18	739	0.46	0.0119	9606.ENSP00000234590,9606.ENSP00000239223,9606.ENSP00000264335,9606.ENSP00000265107,9606.ENSP00000296930,9606.ENSP00000309597,9606.ENSP00000324173,9606.ENSP00000349932,9606.ENSP00000356520,9606.ENSP00000358081,9606.ENSP00000360609,9606.ENSP00000361263,9606.ENSP00000380034,9606.ENSP00000392330,9606.ENSP00000417653,9606.ENSP00000437955,9606.ENSP00000456405,9606.ENSP00000479618	ENO1,DUSP1,YWHAE,WDR70,NPM1,MAP3K11,HSPA5,PTPRS,DHX9,BAG3,HSP90AB1,RAPGEF1,SNAI2,BCAP31,DBNL,HIF1A,MLST8,MYC
GO Process	GO:0060284	Regulation of cell development	21	956	0.41	0.0121	9606.ENSP00000262629,9606.ENSP00000269141,9606.ENSP00000269321,9606.ENSP00000280333,9606.ENSP00000324173,9606.ENSP00000325326,9606.ENSP00000328875,9606.ENSP00000343690,9606.ENSP00000349932,9606.ENSP00000360608,9606.ENSP00000361263,9606.ENSP00000365435,9606.ENSP00000375649,9606.ENSP00000377192,9606.ENSP00000378288,9606.ENSP00000381382,9606.ENSP00000385216,9606.ENSP00000414147,9606.ENSP00000417653,…	TYROBP,CDH2,ARHGDIA,DOCK1,HSPA5,ZNF335,TRAK2,DPYSL3,PTPRS,GRIN1,RAPGEF1,TNFRSF1B,MYADM,G6PD,MYLK3,TCF4,NCOA1,SPG20,DBNL,NEDD4,HIF1A
GO Process	GO:0031327	Negative regulation of cellular biosynthetic process	29	1592	0.33	0.0132	9606.ENSP00000217964,9606.ENSP00000234590,9606.ENSP00000239223,9606.ENSP00000250454,9606.ENSP00000264607,9606.ENSP00000265462,9606.ENSP00000278612,9606.ENSP00000301067,9606.ENSP00000303315,9606.ENSP00000312222,9606.ENSP00000331310,9606.ENSP00000350078,9606.ENSP00000350844,9606.ENSP00000353463,9606.ENSP00000355568,9606.ENSP00000357644,9606.ENSP00000358081,9606.ENSP00000362127,9606.ENSP00000377721,…	TBL1X,ENO1,DUSP1,EAPP,ASB1,PRDX5,NPAT,KMT2D,JUNB,ZHX3,MORF4L1,ARID5A,PAX5,GATAD2A,IRF2BP2,GATAD2B,BAG3,MTF1,NR2F2,SNAI2,KHSRP,NRIP1,CBX6,SMARCA4,ATF5,RBFOX2,NEDD4,NKRF,MYC
GO Process	GO:0051493	Regulation of cytoskeleton organization	15	546	0.51	0.0132	9606.ENSP00000263710,9606.ENSP00000267257,9606.ENSP00000269321,9606.ENSP00000296930,9606.ENSP00000309714,9606.ENSP00000352138,9606.ENSP00000352995,9606.ENSP00000375649,9606.ENSP00000376330,9606.ENSP00000378288,9606.ENSP00000380256,9606.ENSP00000396954,9606.ENSP00000417653,9606.ENSP00000444743,9606.ENSP00000456405	CLASP1,PXN,ARHGDIA,NPM1,SH3PXD2B,KIRREL,ARHGEF18,MYADM,WIPF1,MYLK3,CCNF,ATF5,DBNL,SSH2,MLST8
GO Process	GO:0007399	Nervous system development	38	2371	0.28	0.0133	9606.ENSP00000244007,9606.ENSP00000262629,9606.ENSP00000264335,9606.ENSP00000269141,9606.ENSP00000269321,9606.ENSP00000277010,9606.ENSP00000324173,9606.ENSP00000325326,9606.ENSP00000328875,9606.ENSP00000341198,9606.ENSP00000343690,9606.ENSP00000347792,9606.ENSP00000349932,9606.ENSP00000350719,9606.ENSP00000350844,9606.ENSP00000353920,9606.ENSP00000358081,9606.ENSP00000360608,9606.ENSP00000360609,…	PLCG1,TYROBP,YWHAE,CDH2,ARHGDIA,SIGMAR1,HSPA5,ZNF335,TRAK2,NEO1,DPYSL3,SYNJ2,PTPRS,SYNE2,PAX5,ADARB1,BAG3,GRIN1,HSP90AB1,RAPGEF1,MTF1,TNFRSF1B,UQCRQ,G6PD,NR2F2,BRD2,TCF4,NCOA1,SOS1,HERC1,SMARCA4,ATF5,RBFOX2,SPG20,DBNL,NEDD4,HIF1A,LSR
GO Process	GO:0045892	Negative regulation of transcription, DNA-templated	25	1273	0.36	0.0134	9606.ENSP00000217964,9606.ENSP00000234590,9606.ENSP00000250454,9606.ENSP00000265462,9606.ENSP00000301067,9606.ENSP00000303315,9606.ENSP00000312222,9606.ENSP00000331310,9606.ENSP00000350078,9606.ENSP00000350844,9606.ENSP00000353463,9606.ENSP00000355568,9606.ENSP00000357644,9606.ENSP00000358081,9606.ENSP00000362127,9606.ENSP00000377721,9606.ENSP00000380034,9606.ENSP00000383063,9606.ENSP00000384490,…	TBL1X,ENO1,EAPP,PRDX5,KMT2D,JUNB,ZHX3,MORF4L1,ARID5A,PAX5,GATAD2A,IRF2BP2,GATAD2B,BAG3,MTF1,NR2F2,SNAI2,NRIP1,CBX6,SMARCA4,ATF5,RBFOX2,NEDD4,NKRF,MYC
GO Process	GO:0050793	Regulation of developmental process	41	2648	0.26	0.0136	9606.ENSP00000244007,9606.ENSP00000256637,9606.ENSP00000262629,9606.ENSP00000263710,9606.ENSP00000269141,9606.ENSP00000269321,9606.ENSP00000280333,9606.ENSP00000293328,9606.ENSP00000301067,9606.ENSP00000303315,9606.ENSP00000309714,9606.ENSP00000310448,9606.ENSP00000312222,9606.ENSP00000324173,9606.ENSP00000325326,9606.ENSP00000328875,9606.ENSP00000331201,9606.ENSP00000333779,9606.ENSP00000343690,…	PLCG1,SORT1,TYROBP,CLASP1,CDH2,ARHGDIA,DOCK1,STAT5B,KMT2D,JUNB,SH3PXD2B,SART1,ZHX3,HSPA5,ZNF335,TRAK2,HGS,EVI2B,DPYSL3,PTPRS,ARHGEF18,GRIN1,HSP90AB1,RAPGEF1,ASXL1,TNFRSF1B,MYADM,WIPF1,G6PD,MYLK3,SNAI2,TCF4,NCOA1,SOS1,PRKD2,RBFOX2,SPG20,DBNL,NEDD4,HIF1A,MYC
GO Process	GO:0044237	Cellular metabolic process	88	7513	0.14	0.0151	9606.ENSP00000184266,9606.ENSP00000217964,9606.ENSP00000225726,9606.ENSP00000234590,9606.ENSP00000239223,9606.ENSP00000244007,9606.ENSP00000261643,9606.ENSP00000262419,9606.ENSP00000263857,9606.ENSP00000264335,9606.ENSP00000264607,9606.ENSP00000265462,9606.ENSP00000269141,9606.ENSP00000274054,9606.ENSP00000293328,9606.ENSP00000296930,9606.ENSP00000300146,9606.ENSP00000301067,9606.ENSP00000309597,…	NDUFB4,TBL1X,CCDC47,ENO1,DUSP1,PLCG1,COX10,KANSL1,POLR1A,YWHAE,ASB1,PRDX5,CDH2,NAF1,STAT5B,NPM1,PATL1,KMT2D,MAP3K11,SH3PXD2B,SART1,ZMIZ2,SMC1A,HSPA5,CHMP4A,ZNF335,RNF166,TRAK2,HGS,MORF4L1,FIP1L1,RRP1B,MIA3,SYNJ2,UBE2H,PTPRS,PAX5,GATAD2A,ADARB1,IRF2BP2,DHX9,F5,BAG3,SCD,GRIN1,HSP90AB1,MTF1,SRSF3,BMS1,ASXL1,UQCRQ,G6PD,MYLK3,NUDT1,CCNF,MUC16,KHSRP,JMJD1C,HECTD1,INO80D,KCTD17,NCOA1,TGOLN2,ALDH7A1,SOS1…
GO Process	GO:0065003	Protein-containing complex assembly	25	1293	0.36	0.0165	9606.ENSP00000184266,9606.ENSP00000261643,9606.ENSP00000263710,9606.ENSP00000267257,9606.ENSP00000274054,9606.ENSP00000277010,9606.ENSP00000296930,9606.ENSP00000301067,9606.ENSP00000309415,9606.ENSP00000309714,9606.ENSP00000310448,9606.ENSP00000324205,9606.ENSP00000356520,9606.ENSP00000356771,9606.ENSP00000360608,9606.ENSP00000360609,9606.ENSP00000376330,9606.ENSP00000378704,9606.ENSP00000381382,…	NDUFB4,COX10,CLASP1,PXN,NAF1,SIGMAR1,NPM1,KMT2D,CLTB,SH3PXD2B,SART1,CHMP4A,DHX9,F5,GRIN1,HSP90AB1,WIPF1,BRD2,TCF4,KCTD17,SMARCA4,DBNL,GRIA1,RNF213,MYC
GO Process	GO:0006464	Cellular protein modification process	45	3063	0.24	0.0179	9606.ENSP00000217964,9606.ENSP00000239223,9606.ENSP00000262419,9606.ENSP00000264335,9606.ENSP00000264607,9606.ENSP00000269141,9606.ENSP00000301067,9606.ENSP00000309597,9606.ENSP00000311778,9606.ENSP00000325326,9606.ENSP00000326095,9606.ENSP00000328875,9606.ENSP00000331201,9606.ENSP00000331310,9606.ENSP00000340900,9606.ENSP00000347836,9606.ENSP00000349932,9606.ENSP00000355568,9606.ENSP00000356771,…	TBL1X,DUSP1,KANSL1,YWHAE,ASB1,CDH2,KMT2D,MAP3K11,ZMIZ2,ZNF335,RNF166,TRAK2,HGS,MORF4L1,MIA3,UBE2H,PTPRS,IRF2BP2,F5,GRIN1,ASXL1,MYLK3,CCNF,MUC16,JMJD1C,HECTD1,INO80D,NCOA1,TGOLN2,SOS1,HERC1,PRKD2,ATXN7L3,DDOST,PTPRJ,CCNB1IP1,DBNL,NEDD4,HIF1A,SSH2,MAN2A2,ZDHHC7,RNF213,ERC1,MYC
GO Process	GO:0048468	Cell development	29	1629	0.32	0.0179	9606.ENSP00000244007,9606.ENSP00000265843,9606.ENSP00000267257,9606.ENSP00000301067,9606.ENSP00000324573,9606.ENSP00000325326,9606.ENSP00000328875,9606.ENSP00000333779,9606.ENSP00000341198,9606.ENSP00000343690,9606.ENSP00000349932,9606.ENSP00000353920,9606.ENSP00000360609,9606.ENSP00000361263,9606.ENSP00000364839,9606.ENSP00000367939,9606.ENSP00000375649,9606.ENSP00000377192,9606.ENSP00000378288,…	PLCG1,EXPH5,PXN,KMT2D,FLII,ZNF335,TRAK2,EVI2B,NEO1,DPYSL3,PTPRS,ADARB1,HSP90AB1,RAPGEF1,ASXL1,UQCRQ,MYADM,G6PD,MYLK3,SNAI2,SOS1,HERC1,ATF5,CCNB1IP1,RBFOX2,DBNL,NEDD4,HIF1A,LSR
GO Process	GO:0065008	Regulation of biological quality	55	4042	0.21	0.0184	9606.ENSP00000217964,9606.ENSP00000225726,9606.ENSP00000244007,9606.ENSP00000262629,9606.ENSP00000264335,9606.ENSP00000265462,9606.ENSP00000269141,9606.ENSP00000274054,9606.ENSP00000280333,9606.ENSP00000293328,9606.ENSP00000296930,9606.ENSP00000309714,9606.ENSP00000324173,9606.ENSP00000341198,9606.ENSP00000349932,9606.ENSP00000352138,9606.ENSP00000352995,9606.ENSP00000356520,9606.ENSP00000356771,…	TBL1X,CCDC47,PLCG1,TYROBP,YWHAE,PRDX5,CDH2,NAF1,DOCK1,STAT5B,NPM1,SH3PXD2B,HSPA5,NEO1,PTPRS,KIRREL,ARHGEF18,DHX9,F5,BAG3,SCD,GRIN1,HSP90AB1,STAU1,MTF1,ASXL1,TNFRSF1B,MYADM,WIPF1,G6PD,NR2F2,MYLK3,KHSRP,JMJD1C,NRIP1,KCTD17,NCOA1,SOS1,BCAP31,SMARCA4,DDOST,PTPRJ,RBFOX2,SPG20,DBNL,NEDD4,GRIA1,HIF1A,TRERF1,PLCB3,SSH2,MLST8,VPS13D,MYC,LSR
GO Process	GO:2000113	Negative regulation of cellular macromolecule biosynthetic process	27	1470	0.34	0.0184	9606.ENSP00000217964,9606.ENSP00000234590,9606.ENSP00000239223,9606.ENSP00000250454,9606.ENSP00000265462,9606.ENSP00000301067,9606.ENSP00000303315,9606.ENSP00000312222,9606.ENSP00000331310,9606.ENSP00000350078,9606.ENSP00000350844,9606.ENSP00000353463,9606.ENSP00000355568,9606.ENSP00000357644,9606.ENSP00000358081,9606.ENSP00000362127,9606.ENSP00000377721,9606.ENSP00000380034,9606.ENSP00000381216,…	TBL1X,ENO1,DUSP1,EAPP,PRDX5,KMT2D,JUNB,ZHX3,MORF4L1,ARID5A,PAX5,GATAD2A,IRF2BP2,GATAD2B,BAG3,MTF1,NR2F2,SNAI2,KHSRP,NRIP1,CBX6,SMARCA4,ATF5,RBFOX2,NEDD4,NKRF,MYC
GO Process	GO:0044260	Cellular macromolecule metabolic process	64	4976	0.18	0.0201	9606.ENSP00000217964,9606.ENSP00000225726,9606.ENSP00000239223,9606.ENSP00000262419,9606.ENSP00000263857,9606.ENSP00000264335,9606.ENSP00000264607,9606.ENSP00000269141,9606.ENSP00000296930,9606.ENSP00000300146,9606.ENSP00000301067,9606.ENSP00000309597,9606.ENSP00000311778,9606.ENSP00000323421,9606.ENSP00000324173,9606.ENSP00000325326,9606.ENSP00000326095,9606.ENSP00000328875,9606.ENSP00000331201,…	TBL1X,CCDC47,DUSP1,KANSL1,POLR1A,YWHAE,ASB1,CDH2,NPM1,PATL1,KMT2D,MAP3K11,ZMIZ2,SMC1A,HSPA5,ZNF335,RNF166,TRAK2,HGS,MORF4L1,FIP1L1,MIA3,UBE2H,PTPRS,PAX5,GATAD2A,IRF2BP2,DHX9,F5,GRIN1,HSP90AB1,MTF1,ASXL1,MYLK3,NUDT1,CCNF,MUC16,KHSRP,JMJD1C,HECTD1,INO80D,KCTD17,NCOA1,TGOLN2,SOS1,HERC1,PRKD2,SMARCA4,ATXN7L3,DDOST,PTPRJ,CCNB1IP1,TOP2A,DBNL,NEDD4,GRIA1,HIF1A,SSH2,MAN2A2,ZDHHC7,NFAT5,RNF213,ERC1,MYC
GO Process	GO:0110053	Regulation of actin filament organization	10	273	0.64	0.0201	9606.ENSP00000263710,9606.ENSP00000267257,9606.ENSP00000309714,9606.ENSP00000352138,9606.ENSP00000352995,9606.ENSP00000375649,9606.ENSP00000376330,9606.ENSP00000417653,9606.ENSP00000444743,9606.ENSP00000456405	CLASP1,PXN,SH3PXD2B,KIRREL,ARHGEF18,MYADM,WIPF1,DBNL,SSH2,MLST8
GO Process	GO:0048513	Animal organ development	46	3197	0.23	0.0222	9606.ENSP00000262629,9606.ENSP00000264335,9606.ENSP00000264607,9606.ENSP00000265843,9606.ENSP00000269141,9606.ENSP00000293328,9606.ENSP00000303315,9606.ENSP00000309714,9606.ENSP00000324173,9606.ENSP00000325326,9606.ENSP00000333779,9606.ENSP00000347792,9606.ENSP00000348128,9606.ENSP00000349932,9606.ENSP00000350719,9606.ENSP00000350844,9606.ENSP00000353920,9606.ENSP00000355568,9606.ENSP00000358081,…	TYROBP,YWHAE,ASB1,EXPH5,CDH2,STAT5B,JUNB,SH3PXD2B,HSPA5,ZNF335,EVI2B,SYNJ2,SVIL,PTPRS,SYNE2,PAX5,ADARB1,IRF2BP2,BAG3,GRIN1,HSP90AB1,ASXL1,TNFRSF1B,UQCRQ,G6PD,NR2F2,MYLK3,SNAI2,NUDT1,CCNF,HECTD1,NRIP1,NCOA1,SOS1,HERC1,SMARCA4,ATF5,PTPRJ,TOP2A,RBFOX2,SPG20,MAMLD1,NEDD4,HIF1A,MYC,LSR
GO Process	GO:0022603	Regulation of anatomical structure morphogenesis	22	1095	0.37	0.0232	9606.ENSP00000244007,9606.ENSP00000262629,9606.ENSP00000263710,9606.ENSP00000269141,9606.ENSP00000269321,9606.ENSP00000280333,9606.ENSP00000328875,9606.ENSP00000331201,9606.ENSP00000349932,9606.ENSP00000352995,9606.ENSP00000360608,9606.ENSP00000365435,9606.ENSP00000375649,9606.ENSP00000376330,9606.ENSP00000378288,9606.ENSP00000380034,9606.ENSP00000393978,9606.ENSP00000414147,9606.ENSP00000417653,…	PLCG1,TYROBP,CLASP1,CDH2,ARHGDIA,DOCK1,TRAK2,HGS,PTPRS,ARHGEF18,GRIN1,TNFRSF1B,MYADM,WIPF1,MYLK3,SNAI2,PRKD2,SPG20,DBNL,NEDD4,HIF1A,MYC
GO Process	GO:0009893	Positive regulation of metabolic process	53	3893	0.21	0.0238	9606.ENSP00000217964,9606.ENSP00000234590,9606.ENSP00000250454,9606.ENSP00000262629,9606.ENSP00000263857,9606.ENSP00000265462,9606.ENSP00000269141,9606.ENSP00000274054,9606.ENSP00000278612,9606.ENSP00000293328,9606.ENSP00000296930,9606.ENSP00000301067,9606.ENSP00000303315,9606.ENSP00000309597,9606.ENSP00000309714,9606.ENSP00000311778,9606.ENSP00000324173,9606.ENSP00000331201,9606.ENSP00000339145,…	TBL1X,ENO1,EAPP,TYROBP,POLR1A,PRDX5,CDH2,NAF1,NPAT,STAT5B,NPM1,KMT2D,JUNB,MAP3K11,SH3PXD2B,ZMIZ2,HSPA5,HGS,RRP1B,PAX5,DHX9,BAG3,SCD,GRIN1,HSP90AB1,RAPGEF1,MTF1,CHD6,ASXL1,TNFRSF1B,NR2F2,GLTSCR1,SNAI2,KHSRP,TCF4,NRIP1,NCOA1,BCAP31,PRKD2,SMARCA4,ATF5,ATXN7L3,PTPRJ,TOP2A,DBNL,NEDD4,HIF1A,TRERF1,NKRF,MLST8,NFAT5,VPS13D,MYC
GO Process	GO:0051649	Establishment of localization in cell	37	2375	0.26	0.0245	9606.ENSP00000223369,9606.ENSP00000239906,9606.ENSP00000244007,9606.ENSP00000256637,9606.ENSP00000262629,9606.ENSP00000263710,9606.ENSP00000264335,9606.ENSP00000265843,9606.ENSP00000296930,9606.ENSP00000300584,9606.ENSP00000309415,9606.ENSP00000320821,9606.ENSP00000324173,9606.ENSP00000324205,9606.ENSP00000328875,9606.ENSP00000331201,9606.ENSP00000336752,9606.ENSP00000340900,9606.ENSP00000347792,…	YKT6,FAM53C,PLCG1,SORT1,TYROBP,CLASP1,YWHAE,EXPH5,NPM1,TBC1D2B,CLTB,KIF1C,HSPA5,CHMP4A,TRAK2,HGS,FIP1L1,MIA3,SYNJ2,SYNE2,F5,BAG3,GRIN1,HSP90AB1,SRSF3,TNFRSF1B,BCAP31,DDOST,PTPRJ,DBNL,NEDD4,GRIA1,HIF1A,PLCB3,ZDHHC7,ERC1,VPS13D
GO Process	GO:0070848	Response to growth factor	14	524	0.5	0.0245	9606.ENSP00000244007,9606.ENSP00000256637,9606.ENSP00000267257,9606.ENSP00000293328,9606.ENSP00000324173,9606.ENSP00000352995,9606.ENSP00000361263,9606.ENSP00000365435,9606.ENSP00000373647,9606.ENSP00000380034,9606.ENSP00000387784,9606.ENSP00000393978,9606.ENSP00000413035,9606.ENSP00000479618	PLCG1,SORT1,PXN,STAT5B,HSPA5,ARHGEF18,RAPGEF1,TNFRSF1B,FAM83G,SNAI2,SOS1,PRKD2,RBFOX2,MYC
GO Process	GO:0030947	Regulation of vascular endothelial growth factor receptor signaling pathway	4	31	1.18	0.0263	9606.ENSP00000331201,9606.ENSP00000393978,9606.ENSP00000424827,9606.ENSP00000437955	HGS,PRKD2,NEDD4,HIF1A
GO Process	GO:0009987	Cellular process	146	15024	0.06	0.0271	9606.ENSP00000184266,9606.ENSP00000217964,9606.ENSP00000223369,9606.ENSP00000225726,9606.ENSP00000229922,9606.ENSP00000234590,9606.ENSP00000239223,9606.ENSP00000239906,9606.ENSP00000244007,9606.ENSP00000256637,9606.ENSP00000261643,9606.ENSP00000262419,9606.ENSP00000262629,9606.ENSP00000263710,9606.ENSP00000263857,9606.ENSP00000264335,9606.ENSP00000264607,9606.ENSP00000265462,9606.ENSP00000265843,…	NDUFB4,TBL1X,YKT6,CCDC47,CAP2,ENO1,DUSP1,FAM53C,PLCG1,SORT1,COX10,KANSL1,TYROBP,CLASP1,POLR1A,YWHAE,ASB1,PRDX5,EXPH5,PXN,CDH2,ARHGDIA,NAF1,SIGMAR1,NPAT,DOCK1,STAT5B,NPM1,PATL1,TBC1D2B,KMT2D,JUNB,CLTB,MAP3K11,SH3PXD2B,SART1,ARHGAP32,ZMIZ2,ZHX3,AVL9,RANBP10,KIF1C,SMC1A,HSPA5,CHMP4A,TCHP,FLII,ZNF335,RNF166,TRAK2,HGS,MORF4L1,EVI2B,FIP1L1,RRP1B,MIA3,NEO1,DPYSL3,SYNJ2,UBE2H,SVIL,CHD4,PTPRS,ARID5A,SYNE2…
GO Process	GO:0051641	Cellular localization	43	2967	0.23	0.0312	9606.ENSP00000223369,9606.ENSP00000239906,9606.ENSP00000244007,9606.ENSP00000256637,9606.ENSP00000262629,9606.ENSP00000263710,9606.ENSP00000264335,9606.ENSP00000265843,9606.ENSP00000269141,9606.ENSP00000296930,9606.ENSP00000300584,9606.ENSP00000309415,9606.ENSP00000309714,9606.ENSP00000320821,9606.ENSP00000324173,9606.ENSP00000324205,9606.ENSP00000328875,9606.ENSP00000331201,9606.ENSP00000336752,…	YKT6,FAM53C,PLCG1,SORT1,TYROBP,CLASP1,YWHAE,EXPH5,CDH2,NPM1,TBC1D2B,CLTB,SH3PXD2B,KIF1C,HSPA5,CHMP4A,TRAK2,HGS,FIP1L1,MIA3,SYNJ2,SYNE2,DHX9,F5,BAG3,GRIN1,HSP90AB1,SRSF3,TNFRSF1B,MYADM,WIPF1,BCAP31,DDOST,PTPRJ,DBNL,NEDD4,GRIA1,HIF1A,PLCB3,RABEP1,ZDHHC7,ERC1,VPS13D
GO Process	GO:0000122	Negative regulation of transcription by RNA polymerase II	19	895	0.4	0.0316	9606.ENSP00000217964,9606.ENSP00000234590,9606.ENSP00000250454,9606.ENSP00000303315,9606.ENSP00000312222,9606.ENSP00000350078,9606.ENSP00000350844,9606.ENSP00000353463,9606.ENSP00000355568,9606.ENSP00000357644,9606.ENSP00000358081,9606.ENSP00000362127,9606.ENSP00000377721,9606.ENSP00000380034,9606.ENSP00000383063,9606.ENSP00000384490,9606.ENSP00000395654,9606.ENSP00000424827,9606.ENSP00000479618	TBL1X,ENO1,EAPP,JUNB,ZHX3,ARID5A,PAX5,GATAD2A,IRF2BP2,GATAD2B,BAG3,MTF1,NR2F2,SNAI2,NRIP1,CBX6,SMARCA4,NEDD4,MYC
GO Process	GO:0048608	Reproductive structure development	12	420	0.53	0.0373	9606.ENSP00000264607,9606.ENSP00000293328,9606.ENSP00000303315,9606.ENSP00000324173,9606.ENSP00000360609,9606.ENSP00000377721,9606.ENSP00000380241,9606.ENSP00000380256,9606.ENSP00000383063,9606.ENSP00000385216,9606.ENSP00000414517,9606.ENSP00000437955	ASB1,STAT5B,JUNB,HSPA5,HSP90AB1,NR2F2,NUDT1,CCNF,NRIP1,NCOA1,MAMLD1,HIF1A
GO Process	GO:0048699	Generation of neurons	27	1551	0.31	0.0375	9606.ENSP00000244007,9606.ENSP00000264335,9606.ENSP00000269141,9606.ENSP00000269321,9606.ENSP00000324173,9606.ENSP00000325326,9606.ENSP00000328875,9606.ENSP00000341198,9606.ENSP00000343690,9606.ENSP00000349932,9606.ENSP00000353920,9606.ENSP00000360608,9606.ENSP00000360609,9606.ENSP00000361263,9606.ENSP00000365435,9606.ENSP00000367939,9606.ENSP00000377721,9606.ENSP00000381382,9606.ENSP00000385216,…	PLCG1,YWHAE,CDH2,ARHGDIA,HSPA5,ZNF335,TRAK2,NEO1,DPYSL3,PTPRS,ADARB1,GRIN1,HSP90AB1,RAPGEF1,TNFRSF1B,UQCRQ,NR2F2,TCF4,NCOA1,SOS1,HERC1,ATF5,RBFOX2,SPG20,DBNL,NEDD4,HIF1A
GO Process	GO:0010720	Positive regulation of cell development	14	556	0.47	0.0404	9606.ENSP00000262629,9606.ENSP00000269321,9606.ENSP00000280333,9606.ENSP00000324173,9606.ENSP00000325326,9606.ENSP00000343690,9606.ENSP00000361263,9606.ENSP00000365435,9606.ENSP00000375649,9606.ENSP00000378288,9606.ENSP00000381382,9606.ENSP00000385216,9606.ENSP00000417653,9606.ENSP00000437955	TYROBP,ARHGDIA,DOCK1,HSPA5,ZNF335,DPYSL3,RAPGEF1,TNFRSF1B,MYADM,MYLK3,TCF4,NCOA1,DBNL,HIF1A
GO Process	GO:0006623	Protein targeting to vacuole	4	36	1.12	0.0407	9606.ENSP00000256637,9606.ENSP00000331201,9606.ENSP00000424827,9606.ENSP00000478104	SORT1,HGS,NEDD4,VPS13D
GO Process	GO:0006807	Nitrogen compound metabolic process	80	6852	0.14	0.0407	9606.ENSP00000217964,9606.ENSP00000225726,9606.ENSP00000234590,9606.ENSP00000239223,9606.ENSP00000261643,9606.ENSP00000262419,9606.ENSP00000263857,9606.ENSP00000264335,9606.ENSP00000264607,9606.ENSP00000265462,9606.ENSP00000269141,9606.ENSP00000274054,9606.ENSP00000293328,9606.ENSP00000296930,9606.ENSP00000300146,9606.ENSP00000301067,9606.ENSP00000309597,9606.ENSP00000310448,9606.ENSP00000311778,…	TBL1X,CCDC47,ENO1,DUSP1,COX10,KANSL1,POLR1A,YWHAE,ASB1,PRDX5,CDH2,NAF1,STAT5B,NPM1,PATL1,KMT2D,MAP3K11,SART1,ZMIZ2,SMC1A,HSPA5,ZNF335,RNF166,TRAK2,HGS,MORF4L1,FIP1L1,RRP1B,MIA3,UBE2H,PTPRS,PAX5,GATAD2A,ADARB1,IRF2BP2,DHX9,F5,BAG3,SCD,GRIN1,HSP90AB1,MTF1,SRSF3,BMS1,ASXL1,G6PD,MYLK3,NUDT1,CCNF,MUC16,KHSRP,JMJD1C,HECTD1,INO80D,KCTD17,NCOA1,TGOLN2,ALDH7A1,SOS1,HERC1,PRKD2,SMARCA4,ATXN7L3,DDOST,PTPRJ,…
GO Process	GO:0022607	Cellular component assembly	36	2359	0.25	0.0408	9606.ENSP00000184266,9606.ENSP00000261643,9606.ENSP00000263710,9606.ENSP00000264335,9606.ENSP00000267257,9606.ENSP00000269141,9606.ENSP00000274054,9606.ENSP00000277010,9606.ENSP00000296930,9606.ENSP00000300146,9606.ENSP00000301067,9606.ENSP00000309415,9606.ENSP00000309714,9606.ENSP00000310448,9606.ENSP00000323421,9606.ENSP00000324205,9606.ENSP00000324573,9606.ENSP00000331201,9606.ENSP00000343690,…	NDUFB4,COX10,CLASP1,YWHAE,PXN,CDH2,NAF1,SIGMAR1,NPM1,PATL1,KMT2D,CLTB,SH3PXD2B,SART1,SMC1A,CHMP4A,FLII,HGS,DPYSL3,DHX9,F5,BAG3,GRIN1,HSP90AB1,WIPF1,MYLK3,BRD2,TCF4,KCTD17,SMARCA4,CCNB1IP1,DBNL,GRIA1,RNF213,MYC,LSR
GO Process	GO:0010604	Positive regulation of macromolecule metabolic process	49	3600	0.21	0.0412	9606.ENSP00000217964,9606.ENSP00000234590,9606.ENSP00000250454,9606.ENSP00000262629,9606.ENSP00000263857,9606.ENSP00000269141,9606.ENSP00000274054,9606.ENSP00000278612,9606.ENSP00000293328,9606.ENSP00000296930,9606.ENSP00000301067,9606.ENSP00000303315,9606.ENSP00000309597,9606.ENSP00000309714,9606.ENSP00000311778,9606.ENSP00000324173,9606.ENSP00000331201,9606.ENSP00000339145,9606.ENSP00000350844,…	TBL1X,ENO1,EAPP,TYROBP,POLR1A,CDH2,NAF1,NPAT,STAT5B,NPM1,KMT2D,JUNB,MAP3K11,SH3PXD2B,ZMIZ2,HSPA5,HGS,RRP1B,PAX5,DHX9,GRIN1,HSP90AB1,RAPGEF1,MTF1,CHD6,ASXL1,TNFRSF1B,NR2F2,GLTSCR1,SNAI2,KHSRP,TCF4,NRIP1,NCOA1,BCAP31,PRKD2,SMARCA4,ATF5,ATXN7L3,PTPRJ,TOP2A,DBNL,NEDD4,HIF1A,TRERF1,NKRF,MLST8,NFAT5,MYC
GO Process	GO:0071363	Cellular response to growth factor stimulus	13	494	0.49	0.042	9606.ENSP00000244007,9606.ENSP00000256637,9606.ENSP00000267257,9606.ENSP00000293328,9606.ENSP00000324173,9606.ENSP00000352995,9606.ENSP00000361263,9606.ENSP00000365435,9606.ENSP00000373647,9606.ENSP00000380034,9606.ENSP00000387784,9606.ENSP00000393978,9606.ENSP00000413035	PLCG1,SORT1,PXN,STAT5B,HSPA5,ARHGEF18,RAPGEF1,TNFRSF1B,FAM83G,SNAI2,SOS1,PRKD2,RBFOX2
GO Process	GO:0010769	Regulation of cell morphogenesis involved in differentiation	10	309	0.58	0.0424	9606.ENSP00000269141,9606.ENSP00000269321,9606.ENSP00000280333,9606.ENSP00000328875,9606.ENSP00000349932,9606.ENSP00000360608,9606.ENSP00000375649,9606.ENSP00000414147,9606.ENSP00000417653,9606.ENSP00000424827	CDH2,ARHGDIA,DOCK1,TRAK2,PTPRS,GRIN1,MYADM,SPG20,DBNL,NEDD4
GO Process	GO:0022008	Neurogenesis	28	1657	0.3	0.0424	9606.ENSP00000244007,9606.ENSP00000264335,9606.ENSP00000269141,9606.ENSP00000269321,9606.ENSP00000324173,9606.ENSP00000325326,9606.ENSP00000328875,9606.ENSP00000341198,9606.ENSP00000343690,9606.ENSP00000349932,9606.ENSP00000350719,9606.ENSP00000353920,9606.ENSP00000360608,9606.ENSP00000360609,9606.ENSP00000361263,9606.ENSP00000365435,9606.ENSP00000367939,9606.ENSP00000377721,9606.ENSP00000381382,…	PLCG1,YWHAE,CDH2,ARHGDIA,HSPA5,ZNF335,TRAK2,NEO1,DPYSL3,PTPRS,SYNE2,ADARB1,GRIN1,HSP90AB1,RAPGEF1,TNFRSF1B,UQCRQ,NR2F2,TCF4,NCOA1,SOS1,HERC1,ATF5,RBFOX2,SPG20,DBNL,NEDD4,HIF1A
GO Process	GO:0031325	Positive regulation of cellular metabolic process	47	3413	0.21	0.0424	9606.ENSP00000217964,9606.ENSP00000234590,9606.ENSP00000250454,9606.ENSP00000262629,9606.ENSP00000269141,9606.ENSP00000274054,9606.ENSP00000278612,9606.ENSP00000293328,9606.ENSP00000296930,9606.ENSP00000301067,9606.ENSP00000303315,9606.ENSP00000309597,9606.ENSP00000311778,9606.ENSP00000324173,9606.ENSP00000339145,9606.ENSP00000350844,9606.ENSP00000356520,9606.ENSP00000358081,9606.ENSP00000360608,…	TBL1X,ENO1,EAPP,TYROBP,CDH2,NAF1,NPAT,STAT5B,NPM1,KMT2D,JUNB,MAP3K11,ZMIZ2,HSPA5,RRP1B,PAX5,DHX9,BAG3,GRIN1,HSP90AB1,RAPGEF1,MTF1,CHD6,ASXL1,TNFRSF1B,NR2F2,GLTSCR1,SNAI2,KHSRP,TCF4,NRIP1,NCOA1,BCAP31,PRKD2,SMARCA4,ATF5,ATXN7L3,PTPRJ,TOP2A,DBNL,HIF1A,TRERF1,NKRF,MLST8,NFAT5,VPS13D,MYC
GO Process	GO:1902903	Regulation of supramolecular fiber organization	11	368	0.55	0.0424	9606.ENSP00000263710,9606.ENSP00000267257,9606.ENSP00000309714,9606.ENSP00000352138,9606.ENSP00000352995,9606.ENSP00000375649,9606.ENSP00000376330,9606.ENSP00000378288,9606.ENSP00000417653,9606.ENSP00000444743,9606.ENSP00000456405	CLASP1,PXN,SH3PXD2B,KIRREL,ARHGEF18,MYADM,WIPF1,MYLK3,DBNL,SSH2,MLST8
GO Process	GO:0044238	Primary metabolic process	84	7332	0.13	0.0443	9606.ENSP00000217964,9606.ENSP00000225726,9606.ENSP00000234590,9606.ENSP00000239223,9606.ENSP00000244007,9606.ENSP00000262419,9606.ENSP00000263857,9606.ENSP00000264335,9606.ENSP00000264607,9606.ENSP00000269141,9606.ENSP00000274054,9606.ENSP00000293328,9606.ENSP00000296930,9606.ENSP00000300146,9606.ENSP00000301067,9606.ENSP00000309597,9606.ENSP00000310448,9606.ENSP00000311778,9606.ENSP00000323421,…	TBL1X,CCDC47,ENO1,DUSP1,PLCG1,KANSL1,POLR1A,YWHAE,ASB1,CDH2,NAF1,STAT5B,NPM1,PATL1,KMT2D,MAP3K11,SART1,ZMIZ2,SMC1A,HSPA5,ZNF335,RNF166,TRAK2,HGS,MORF4L1,FIP1L1,RRP1B,MIA3,SYNJ2,UBE2H,PTPRS,PAX5,GATAD2A,ADARB1,IRF2BP2,DHX9,F5,BAG3,SCD,GRIN1,HSP90AB1,MTF1,SRSF3,BMS1,ASXL1,SLC3A2,G6PD,NR2F2,MYLK3,NUDT1,CCNF,MUC16,KHSRP,JMJD1C,HECTD1,INO80D,KCTD17,NCOA1,TGOLN2,ALDH7A1,SOS1,HERC1,PRKD2,SMARCA4,ATXN7L3…
GO Process	GO:0048524	Positive regulation of viral process	6	108	0.82	0.0443	9606.ENSP00000339145,9606.ENSP00000353920,9606.ENSP00000356520,9606.ENSP00000360922,9606.ENSP00000395654,9606.ENSP00000411532	RRP1B,ADARB1,DHX9,STAU1,SMARCA4,TOP2A
GO Process	GO:0051173	Positive regulation of nitrogen compound metabolic process	45	3239	0.21	0.0471	9606.ENSP00000217964,9606.ENSP00000234590,9606.ENSP00000250454,9606.ENSP00000269141,9606.ENSP00000274054,9606.ENSP00000278612,9606.ENSP00000293328,9606.ENSP00000296930,9606.ENSP00000301067,9606.ENSP00000303315,9606.ENSP00000309597,9606.ENSP00000311778,9606.ENSP00000324173,9606.ENSP00000339145,9606.ENSP00000350844,9606.ENSP00000356520,9606.ENSP00000360608,9606.ENSP00000360609,9606.ENSP00000361263,…	TBL1X,ENO1,EAPP,CDH2,NAF1,NPAT,STAT5B,NPM1,KMT2D,JUNB,MAP3K11,ZMIZ2,HSPA5,RRP1B,PAX5,DHX9,GRIN1,HSP90AB1,RAPGEF1,MTF1,CHD6,ASXL1,TNFRSF1B,NR2F2,GLTSCR1,SNAI2,KHSRP,TCF4,NRIP1,NCOA1,BCAP31,PRKD2,SMARCA4,ATF5,ATXN7L3,PTPRJ,TOP2A,DBNL,NEDD4,HIF1A,TRERF1,NKRF,MLST8,NFAT5,MYC
GO Process	GO:0043170	Macromolecule metabolic process	73	6137	0.15	0.0485	9606.ENSP00000217964,9606.ENSP00000225726,9606.ENSP00000239223,9606.ENSP00000262419,9606.ENSP00000263857,9606.ENSP00000264335,9606.ENSP00000264607,9606.ENSP00000269141,9606.ENSP00000274054,9606.ENSP00000296930,9606.ENSP00000300146,9606.ENSP00000301067,9606.ENSP00000309597,9606.ENSP00000310448,9606.ENSP00000311778,9606.ENSP00000323421,9606.ENSP00000324173,9606.ENSP00000325326,9606.ENSP00000326095,…	TBL1X,CCDC47,DUSP1,KANSL1,POLR1A,YWHAE,ASB1,CDH2,NAF1,NPM1,PATL1,KMT2D,MAP3K11,SART1,ZMIZ2,SMC1A,HSPA5,ZNF335,RNF166,TRAK2,HGS,MORF4L1,FIP1L1,RRP1B,MIA3,UBE2H,PTPRS,PAX5,GATAD2A,ADARB1,IRF2BP2,DHX9,F5,BAG3,GRIN1,HSP90AB1,MTF1,SRSF3,BMS1,ASXL1,MYLK3,NUDT1,CCNF,MUC16,KHSRP,JMJD1C,HECTD1,INO80D,KCTD17,NCOA1,TGOLN2,SOS1,HERC1,PRKD2,SMARCA4,ATXN7L3,DDOST,PTPRJ,CCNB1IP1,TOP2A,RBFOX2,DBNL,NEDD4,GRIA1,HI…
GO Function	GO:0003712	Transcription coregulator activity	22	571	0.66	1.82e-05	9606.ENSP00000217964,9606.ENSP00000267257,9606.ENSP00000278612,9606.ENSP00000296930,9606.ENSP00000301067,9606.ENSP00000303315,9606.ENSP00000311778,9606.ENSP00000312222,9606.ENSP00000339145,9606.ENSP00000350078,9606.ENSP00000355568,9606.ENSP00000356520,9606.ENSP00000362127,9606.ENSP00000364839,9606.ENSP00000377721,9606.ENSP00000379946,9606.ENSP00000383063,9606.ENSP00000385216,9606.ENSP00000395654,…	TBL1X,PXN,NPAT,NPM1,KMT2D,JUNB,ZMIZ2,ZHX3,RRP1B,ARID5A,IRF2BP2,DHX9,MTF1,ASXL1,NR2F2,GLTSCR1,NRIP1,NCOA1,SMARCA4,ATXN7L3,RBFOX2,TRERF1
GO Function	GO:0003676	Nucleic acid binding	65	3947	0.29	3.01e-05	9606.ENSP00000217964,9606.ENSP00000221922,9606.ENSP00000223459,9606.ENSP00000225726,9606.ENSP00000234590,9606.ENSP00000262633,9606.ENSP00000263857,9606.ENSP00000264335,9606.ENSP00000265462,9606.ENSP00000274054,9606.ENSP00000293328,9606.ENSP00000296930,9606.ENSP00000300146,9606.ENSP00000301067,9606.ENSP00000303315,9606.ENSP00000310448,9606.ENSP00000312222,9606.ENSP00000317903,9606.ENSP00000320188,…	TBL1X,CCDC9,ZNF688,CCDC47,ENO1,RBM42,POLR1A,YWHAE,PRDX5,NAF1,STAT5B,NPM1,PATL1,KMT2D,JUNB,SART1,ZHX3,R3HDM2,ZNF579,KIF1C,SMC1A,ZNF335,FIP1L1,RRP1B,SYNJ2,CHD4,ARID5A,PAX5,GATAD2A,ADARB1,DHX9,GATAD2B,HSP90AB1,STAU1,MTF1,CHD6,SRSF3,RBM12,BMS1,ASXL1,SLC3A2,FAM50A,NR2F2,WDR6,SNAI2,NUDT1,KHSRP,TCF4,JMJD1C,NRIP1,CBX6,NCOA1,SOS1,SMARCA4,ATF5,TOP2A,RBFOX2,HIF1A,TRERF1,NKRF,NFAT5,ZNF286A,GPATCH8,MYC,RBM26
GO Function	GO:0019899	Enzyme binding	44	2239	0.36	9.14e-05	9606.ENSP00000229922,9606.ENSP00000234590,9606.ENSP00000239223,9606.ENSP00000244007,9606.ENSP00000256637,9606.ENSP00000262419,9606.ENSP00000264335,9606.ENSP00000265107,9606.ENSP00000265843,9606.ENSP00000267257,9606.ENSP00000269141,9606.ENSP00000269321,9606.ENSP00000280333,9606.ENSP00000296930,9606.ENSP00000300584,9606.ENSP00000309597,9606.ENSP00000316589,9606.ENSP00000324173,9606.ENSP00000324205,…	CAP2,ENO1,DUSP1,PLCG1,SORT1,KANSL1,YWHAE,WDR70,EXPH5,PXN,CDH2,ARHGDIA,DOCK1,NPM1,TBC1D2B,MAP3K11,RANBP10,HSPA5,CHMP4A,TRAK2,HGS,CHD4,ARHGEF18,DHX9,HSP90AB1,STAU1,RAPGEF1,MTF1,SRSF3,TNFRSF1B,FAM83G,NRIP1,NCOA1,SOS1,HERC1,PRKD2,SMARCA4,ATF5,PTPRJ,TOP2A,SPG20,NEDD4,HIF1A,ERC1
GO Function	GO:0003713	Transcription coactivator activity	15	316	0.75	9.48e-05	9606.ENSP00000278612,9606.ENSP00000296930,9606.ENSP00000301067,9606.ENSP00000303315,9606.ENSP00000311778,9606.ENSP00000339145,9606.ENSP00000356520,9606.ENSP00000362127,9606.ENSP00000364839,9606.ENSP00000379946,9606.ENSP00000383063,9606.ENSP00000385216,9606.ENSP00000395654,9606.ENSP00000397259,9606.ENSP00000439689	NPAT,NPM1,KMT2D,JUNB,ZMIZ2,RRP1B,DHX9,MTF1,ASXL1,GLTSCR1,NRIP1,NCOA1,SMARCA4,ATXN7L3,TRERF1
GO Function	GO:0003723	RNA binding	36	1649	0.41	9.48e-05	9606.ENSP00000221922,9606.ENSP00000225726,9606.ENSP00000234590,9606.ENSP00000262633,9606.ENSP00000264335,9606.ENSP00000274054,9606.ENSP00000296930,9606.ENSP00000300146,9606.ENSP00000310448,9606.ENSP00000317903,9606.ENSP00000320188,9606.ENSP00000320821,9606.ENSP00000323421,9606.ENSP00000336752,9606.ENSP00000339145,9606.ENSP00000347792,9606.ENSP00000350078,9606.ENSP00000353920,9606.ENSP00000356520,…	CCDC9,CCDC47,ENO1,RBM42,YWHAE,NAF1,NPM1,PATL1,SART1,R3HDM2,ZNF579,KIF1C,SMC1A,FIP1L1,RRP1B,SYNJ2,ARID5A,ADARB1,DHX9,HSP90AB1,STAU1,SRSF3,RBM12,BMS1,SLC3A2,FAM50A,WDR6,NUDT1,KHSRP,CBX6,SMARCA4,TOP2A,RBFOX2,NKRF,GPATCH8,RBM26
GO Function	GO:0005515	Protein binding	93	7026	0.19	9.48e-05	9606.ENSP00000217964,9606.ENSP00000223369,9606.ENSP00000229922,9606.ENSP00000234590,9606.ENSP00000239223,9606.ENSP00000244007,9606.ENSP00000256637,9606.ENSP00000262419,9606.ENSP00000262629,9606.ENSP00000263710,9606.ENSP00000264335,9606.ENSP00000265107,9606.ENSP00000265462,9606.ENSP00000265843,9606.ENSP00000267257,9606.ENSP00000269141,9606.ENSP00000269321,9606.ENSP00000277010,9606.ENSP00000278612,…	TBL1X,YKT6,CAP2,ENO1,DUSP1,PLCG1,SORT1,KANSL1,TYROBP,CLASP1,YWHAE,WDR70,PRDX5,EXPH5,PXN,CDH2,ARHGDIA,SIGMAR1,NPAT,DOCK1,STAT5B,NPM1,TBC1D2B,KMT2D,JUNB,CLTB,MAP3K11,SH3PXD2B,ZMIZ2,ZHX3,RANBP10,KIF1C,SMC1A,HSPA5,CHMP4A,FLII,TRAK2,HGS,MORF4L1,NEO1,DPYSL3,SYNJ2,SVIL,CHD4,PTPRS,ARID5A,SYNE2,KIRREL,ARHGEF18,DHX9,BAG3,GRIN1,HSP90AB1,STAU1,RAPGEF1,MTF1,CHD6,SRSF3,ASXL1,TNFRSF1B,SLC3A2,FAM83G,WIPF1,G6PD,N…
GO Function	GO:0005488	Binding	135	12516	0.1	0.00039	9606.ENSP00000217964,9606.ENSP00000221922,9606.ENSP00000223369,9606.ENSP00000223459,9606.ENSP00000225726,9606.ENSP00000229922,9606.ENSP00000234590,9606.ENSP00000239223,9606.ENSP00000244007,9606.ENSP00000256637,9606.ENSP00000262419,9606.ENSP00000262629,9606.ENSP00000262633,9606.ENSP00000263710,9606.ENSP00000263857,9606.ENSP00000264335,9606.ENSP00000265107,9606.ENSP00000265462,9606.ENSP00000265843,…	TBL1X,CCDC9,YKT6,ZNF688,CCDC47,CAP2,ENO1,DUSP1,PLCG1,SORT1,KANSL1,TYROBP,RBM42,CLASP1,POLR1A,YWHAE,WDR70,PRDX5,EXPH5,PXN,CDH2,ARHGDIA,NAF1,SIGMAR1,NPAT,DOCK1,STAT5B,NPM1,PATL1,TBC1D2B,KMT2D,JUNB,CLTB,MAP3K11,SH3PXD2B,SART1,ARHGAP32,ZMIZ2,ZHX3,RANBP10,R3HDM2,ZNF579,KIF1C,SMC1A,HSPA5,CHMP4A,FLII,ZNF335,RNF166,TRAK2,HGS,MORF4L1,FIP1L1,RRP1B,NEO1,DPYSL3,SYNJ2,UBE2H,SVIL,CHD4,PTPRS,ARID5A,SYNE2,PAX5,K…
GO Function	GO:0008134	Transcription factor binding	20	672	0.55	0.00057	9606.ENSP00000217964,9606.ENSP00000293328,9606.ENSP00000296930,9606.ENSP00000303315,9606.ENSP00000311778,9606.ENSP00000349508,9606.ENSP00000350078,9606.ENSP00000356520,9606.ENSP00000362330,9606.ENSP00000364839,9606.ENSP00000381382,9606.ENSP00000382204,9606.ENSP00000383063,9606.ENSP00000385216,9606.ENSP00000395654,9606.ENSP00000413035,9606.ENSP00000437955,9606.ENSP00000439689,9606.ENSP00000457593,…	TBL1X,STAT5B,NPM1,JUNB,ZMIZ2,CHD4,ARID5A,DHX9,CHD6,ASXL1,TCF4,JMJD1C,NRIP1,NCOA1,SMARCA4,RBFOX2,HIF1A,TRERF1,NFAT5,MYC
GO Function	GO:0140110	Transcription regulator activity	34	1657	0.38	0.00057	9606.ENSP00000217964,9606.ENSP00000223459,9606.ENSP00000234590,9606.ENSP00000267257,9606.ENSP00000278612,9606.ENSP00000293328,9606.ENSP00000296930,9606.ENSP00000301067,9606.ENSP00000303315,9606.ENSP00000311778,9606.ENSP00000312222,9606.ENSP00000325326,9606.ENSP00000339145,9606.ENSP00000350078,9606.ENSP00000350844,9606.ENSP00000355568,9606.ENSP00000356520,9606.ENSP00000362127,9606.ENSP00000364839,…	TBL1X,ZNF688,ENO1,PXN,NPAT,STAT5B,NPM1,KMT2D,JUNB,ZMIZ2,ZHX3,ZNF335,RRP1B,ARID5A,PAX5,IRF2BP2,DHX9,MTF1,ASXL1,NR2F2,GLTSCR1,SNAI2,TCF4,NRIP1,NCOA1,SMARCA4,ATF5,ATXN7L3,RBFOX2,HIF1A,TRERF1,NKRF,NFAT5,MYC
GO Function	GO:0000976	Transcription regulatory region sequence-specific DNA binding	25	1028	0.46	0.00083	9606.ENSP00000217964,9606.ENSP00000234590,9606.ENSP00000265462,9606.ENSP00000293328,9606.ENSP00000296930,9606.ENSP00000301067,9606.ENSP00000303315,9606.ENSP00000312222,9606.ENSP00000325326,9606.ENSP00000350078,9606.ENSP00000350844,9606.ENSP00000356520,9606.ENSP00000362127,9606.ENSP00000377721,9606.ENSP00000380034,9606.ENSP00000381382,9606.ENSP00000382204,9606.ENSP00000383063,9606.ENSP00000395654,…	TBL1X,ENO1,PRDX5,STAT5B,NPM1,KMT2D,JUNB,ZHX3,ZNF335,ARID5A,PAX5,DHX9,MTF1,NR2F2,SNAI2,TCF4,JMJD1C,NRIP1,SMARCA4,ATF5,HIF1A,TRERF1,NKRF,NFAT5,MYC
GO Function	GO:0098772	Molecular function regulator	53	3422	0.26	0.0013	9606.ENSP00000217964,9606.ENSP00000223459,9606.ENSP00000234590,9606.ENSP00000264335,9606.ENSP00000265462,9606.ENSP00000267257,9606.ENSP00000269321,9606.ENSP00000278612,9606.ENSP00000280333,9606.ENSP00000293328,9606.ENSP00000296930,9606.ENSP00000300584,9606.ENSP00000301067,9606.ENSP00000303315,9606.ENSP00000309714,9606.ENSP00000310561,9606.ENSP00000311778,9606.ENSP00000312222,9606.ENSP00000325326,…	TBL1X,ZNF688,ENO1,YWHAE,PRDX5,PXN,ARHGDIA,NPAT,DOCK1,STAT5B,NPM1,TBC1D2B,KMT2D,JUNB,SH3PXD2B,ARHGAP32,ZMIZ2,ZHX3,ZNF335,RRP1B,ARID5A,PAX5,ARHGEF18,IRF2BP2,DHX9,BAG3,HSP90AB1,RAPGEF1,MTF1,ASXL1,NR2F2,GLTSCR1,SNAI2,CCNF,TCF4,NRIP1,NCOA1,SOS1,HERC1,SMARCA4,ATF5,ATXN7L3,DDOST,RBFOX2,DBNL,NEDD4,HIF1A,TRERF1,NKRF,RABEP1,MLST8,NFAT5,MYC
GO Function	GO:0043565	Sequence-specific DNA binding	28	1331	0.39	0.0021	9606.ENSP00000217964,9606.ENSP00000223459,9606.ENSP00000234590,9606.ENSP00000265462,9606.ENSP00000293328,9606.ENSP00000296930,9606.ENSP00000301067,9606.ENSP00000303315,9606.ENSP00000312222,9606.ENSP00000325326,9606.ENSP00000350078,9606.ENSP00000350844,9606.ENSP00000353463,9606.ENSP00000356520,9606.ENSP00000357644,9606.ENSP00000362127,9606.ENSP00000377721,9606.ENSP00000380034,9606.ENSP00000381382,…	TBL1X,ZNF688,ENO1,PRDX5,STAT5B,NPM1,KMT2D,JUNB,ZHX3,ZNF335,ARID5A,PAX5,GATAD2A,DHX9,GATAD2B,MTF1,NR2F2,SNAI2,TCF4,JMJD1C,NRIP1,SMARCA4,ATF5,HIF1A,TRERF1,NKRF,NFAT5,MYC
GO Function	GO:0019904	Protein domain specific binding	19	716	0.5	0.0031	9606.ENSP00000217964,9606.ENSP00000264335,9606.ENSP00000280333,9606.ENSP00000309714,9606.ENSP00000324173,9606.ENSP00000328875,9606.ENSP00000331201,9606.ENSP00000343690,9606.ENSP00000347792,9606.ENSP00000360609,9606.ENSP00000361263,9606.ENSP00000376330,9606.ENSP00000387784,9606.ENSP00000417653,9606.ENSP00000424827,9606.ENSP00000428994,9606.ENSP00000437955,9606.ENSP00000445408,9606.ENSP00000468263	TBL1X,YWHAE,DOCK1,SH3PXD2B,HSPA5,TRAK2,HGS,DPYSL3,SYNJ2,HSP90AB1,RAPGEF1,WIPF1,SOS1,DBNL,NEDD4,GRIA1,HIF1A,RABEP1,ERC1
GO Function	GO:0045296	Cadherin binding	12	334	0.63	0.0072	9606.ENSP00000223369,9606.ENSP00000234590,9606.ENSP00000264335,9606.ENSP00000269141,9606.ENSP00000324173,9606.ENSP00000358081,9606.ENSP00000360609,9606.ENSP00000367123,9606.ENSP00000400010,9606.ENSP00000417653,9606.ENSP00000443631,9606.ENSP00000468263	YKT6,ENO1,YWHAE,CDH2,HSPA5,BAG3,HSP90AB1,SLC3A2,PTPRJ,DBNL,PLCB3,ERC1
GO Function	GO:0003714	Transcription corepressor activity	10	236	0.7	0.0082	9606.ENSP00000217964,9606.ENSP00000278612,9606.ENSP00000303315,9606.ENSP00000312222,9606.ENSP00000350078,9606.ENSP00000355568,9606.ENSP00000377721,9606.ENSP00000383063,9606.ENSP00000395654,9606.ENSP00000413035	TBL1X,NPAT,JUNB,ZHX3,ARID5A,IRF2BP2,NR2F2,NRIP1,SMARCA4,RBFOX2
GO Function	GO:0035257	Nuclear hormone receptor binding	8	155	0.78	0.0124	9606.ENSP00000293328,9606.ENSP00000350078,9606.ENSP00000364839,9606.ENSP00000382204,9606.ENSP00000383063,9606.ENSP00000385216,9606.ENSP00000395654,9606.ENSP00000437955	STAT5B,ARID5A,ASXL1,JMJD1C,NRIP1,NCOA1,SMARCA4,HIF1A
GO Function	GO:1901363	Heterocyclic compound binding	73	5831	0.17	0.0134	9606.ENSP00000217964,9606.ENSP00000221922,9606.ENSP00000223459,9606.ENSP00000225726,9606.ENSP00000234590,9606.ENSP00000262633,9606.ENSP00000263857,9606.ENSP00000264335,9606.ENSP00000265462,9606.ENSP00000274054,9606.ENSP00000293328,9606.ENSP00000296930,9606.ENSP00000300146,9606.ENSP00000301067,9606.ENSP00000303315,9606.ENSP00000309597,9606.ENSP00000310448,9606.ENSP00000312222,9606.ENSP00000317903,…	TBL1X,CCDC9,ZNF688,CCDC47,ENO1,RBM42,POLR1A,YWHAE,PRDX5,NAF1,STAT5B,NPM1,PATL1,KMT2D,JUNB,MAP3K11,SART1,ZHX3,R3HDM2,ZNF579,KIF1C,SMC1A,HSPA5,ZNF335,FIP1L1,RRP1B,SYNJ2,UBE2H,CHD4,ARID5A,PAX5,GATAD2A,ADARB1,DHX9,GATAD2B,BAG3,HSP90AB1,STAU1,MTF1,CHD6,SRSF3,RBM12,BMS1,ASXL1,SLC3A2,G6PD,FAM50A,NR2F2,MYLK3,WDR6,SNAI2,NUDT1,KHSRP,TCF4,JMJD1C,NRIP1,CBX6,NCOA1,SOS1,PRKD2,SMARCA4,ATF5,TOP2A,RBFOX2,HIF1A,TR…
GO Function	GO:0140297	DNA-binding transcription factor binding	12	366	0.59	0.0137	9606.ENSP00000293328,9606.ENSP00000296930,9606.ENSP00000349508,9606.ENSP00000350078,9606.ENSP00000364839,9606.ENSP00000381382,9606.ENSP00000382204,9606.ENSP00000383063,9606.ENSP00000385216,9606.ENSP00000395654,9606.ENSP00000437955,9606.ENSP00000479618	STAT5B,NPM1,CHD4,ARID5A,ASXL1,TCF4,JMJD1C,NRIP1,NCOA1,SMARCA4,HIF1A,MYC
GO Function	GO:0003682	Chromatin binding	15	570	0.49	0.0187	9606.ENSP00000263857,9606.ENSP00000293328,9606.ENSP00000296930,9606.ENSP00000323421,9606.ENSP00000331310,9606.ENSP00000356520,9606.ENSP00000364839,9606.ENSP00000378704,9606.ENSP00000380034,9606.ENSP00000382204,9606.ENSP00000385216,9606.ENSP00000396954,9606.ENSP00000411532,9606.ENSP00000457593,9606.ENSP00000462154	POLR1A,STAT5B,NPM1,SMC1A,MORF4L1,DHX9,ASXL1,BRD2,SNAI2,JMJD1C,NCOA1,ATF5,TOP2A,NFAT5,BAHCC1
GO Function	GO:0042974	Retinoic acid receptor binding	4	27	1.24	0.0187	9606.ENSP00000350078,9606.ENSP00000364839,9606.ENSP00000383063,9606.ENSP00000385216	ARID5A,ASXL1,NRIP1,NCOA1
GO Function	GO:0097159	Organic cyclic compound binding	73	5916	0.16	0.0187	9606.ENSP00000217964,9606.ENSP00000221922,9606.ENSP00000223459,9606.ENSP00000225726,9606.ENSP00000234590,9606.ENSP00000262633,9606.ENSP00000263857,9606.ENSP00000264335,9606.ENSP00000265462,9606.ENSP00000274054,9606.ENSP00000293328,9606.ENSP00000296930,9606.ENSP00000300146,9606.ENSP00000301067,9606.ENSP00000303315,9606.ENSP00000309597,9606.ENSP00000310448,9606.ENSP00000312222,9606.ENSP00000317903,…	TBL1X,CCDC9,ZNF688,CCDC47,ENO1,RBM42,POLR1A,YWHAE,PRDX5,NAF1,STAT5B,NPM1,PATL1,KMT2D,JUNB,MAP3K11,SART1,ZHX3,R3HDM2,ZNF579,KIF1C,SMC1A,HSPA5,ZNF335,FIP1L1,RRP1B,SYNJ2,UBE2H,CHD4,ARID5A,PAX5,GATAD2A,ADARB1,DHX9,GATAD2B,BAG3,HSP90AB1,STAU1,MTF1,CHD6,SRSF3,RBM12,BMS1,ASXL1,SLC3A2,G6PD,FAM50A,NR2F2,MYLK3,WDR6,SNAI2,NUDT1,KHSRP,TCF4,JMJD1C,NRIP1,CBX6,NCOA1,SOS1,PRKD2,SMARCA4,ATF5,TOP2A,RBFOX2,HIF1A,TR…
GO Function	GO:0003677	DNA binding	38	2470	0.26	0.0251	9606.ENSP00000217964,9606.ENSP00000223459,9606.ENSP00000234590,9606.ENSP00000263857,9606.ENSP00000265462,9606.ENSP00000293328,9606.ENSP00000296930,9606.ENSP00000301067,9606.ENSP00000303315,9606.ENSP00000312222,9606.ENSP00000320188,9606.ENSP00000325326,9606.ENSP00000349508,9606.ENSP00000350078,9606.ENSP00000350844,9606.ENSP00000353463,9606.ENSP00000356520,9606.ENSP00000357644,9606.ENSP00000362127,…	TBL1X,ZNF688,ENO1,POLR1A,PRDX5,STAT5B,NPM1,KMT2D,JUNB,ZHX3,ZNF579,ZNF335,CHD4,ARID5A,PAX5,GATAD2A,DHX9,GATAD2B,MTF1,CHD6,ASXL1,NR2F2,SNAI2,KHSRP,TCF4,JMJD1C,NRIP1,NCOA1,SOS1,SMARCA4,ATF5,TOP2A,HIF1A,TRERF1,NKRF,NFAT5,ZNF286A,MYC
GO Function	GO:0061629	RNA polymerase II-specific DNA-binding transcription factor binding	10	283	0.62	0.0251	9606.ENSP00000293328,9606.ENSP00000296930,9606.ENSP00000349508,9606.ENSP00000350078,9606.ENSP00000364839,9606.ENSP00000382204,9606.ENSP00000383063,9606.ENSP00000385216,9606.ENSP00000395654,9606.ENSP00000437955	STAT5B,NPM1,CHD4,ARID5A,ASXL1,JMJD1C,NRIP1,NCOA1,SMARCA4,HIF1A
GO Component	GO:0043229	Intracellular organelle	149	12528	0.15	6.9e-11	9606.ENSP00000184266,9606.ENSP00000217964,9606.ENSP00000223369,9606.ENSP00000223459,9606.ENSP00000225726,9606.ENSP00000229922,9606.ENSP00000234590,9606.ENSP00000239223,9606.ENSP00000239906,9606.ENSP00000244007,9606.ENSP00000250454,9606.ENSP00000256637,9606.ENSP00000261643,9606.ENSP00000262419,9606.ENSP00000262629,9606.ENSP00000262633,9606.ENSP00000263710,9606.ENSP00000263773,9606.ENSP00000263857,…	NDUFB4,TBL1X,YKT6,ZNF688,CCDC47,CAP2,ENO1,DUSP1,FAM53C,PLCG1,EAPP,SORT1,COX10,KANSL1,TYROBP,RBM42,CLASP1,FNBP4,POLR1A,YWHAE,WDR70,PRDX5,EXPH5,PXN,CDH2,ARHGDIA,NAF1,SIGMAR1,NPAT,DOCK1,STAT5B,NPM1,PATL1,KMT2D,JUNB,CLTB,MAP3K11,SH3PXD2B,SART1,ARHGAP32,ZMIZ2,ZHX3,AVL9,RANBP10,R3HDM2,ZNF579,KIF1C,SMC1A,HSPA5,CHMP4A,TCHP,FLII,ZNF335,TRAK2,HGS,MORF4L1,FIP1L1,RRP1B,MIA3,NEO1,DPYSL3,SYNJ2,UBE2H,SVIL,CHD4,…
GO Component	GO:0043226	Organelle	151	13515	0.12	1.25e-08	9606.ENSP00000184266,9606.ENSP00000217964,9606.ENSP00000223369,9606.ENSP00000223459,9606.ENSP00000225726,9606.ENSP00000229922,9606.ENSP00000234590,9606.ENSP00000239223,9606.ENSP00000239906,9606.ENSP00000244007,9606.ENSP00000250454,9606.ENSP00000256637,9606.ENSP00000261643,9606.ENSP00000262419,9606.ENSP00000262629,9606.ENSP00000262633,9606.ENSP00000263710,9606.ENSP00000263773,9606.ENSP00000263857,…	NDUFB4,TBL1X,YKT6,ZNF688,CCDC47,CAP2,ENO1,DUSP1,FAM53C,PLCG1,EAPP,SORT1,COX10,KANSL1,TYROBP,RBM42,CLASP1,FNBP4,POLR1A,YWHAE,WDR70,PRDX5,EXPH5,PXN,CDH2,ARHGDIA,NAF1,SIGMAR1,NPAT,DOCK1,STAT5B,NPM1,PATL1,KMT2D,JUNB,CLTB,MAP3K11,SH3PXD2B,SART1,ARHGAP32,ZMIZ2,ZHX3,AVL9,RANBP10,R3HDM2,ZNF579,KIF1C,SMC1A,HSPA5,CHMP4A,TCHP,FLII,ZNF335,TRAK2,HGS,MORF4L1,FIP1L1,RRP1B,MIA3,NEO1,DPYSL3,SYNJ2,UBE2H,SVIL,CHD4,…
GO Component	GO:0005622	Intracellular	154	14276	0.1	6.3e-08	9606.ENSP00000184266,9606.ENSP00000217964,9606.ENSP00000223369,9606.ENSP00000223459,9606.ENSP00000225726,9606.ENSP00000229922,9606.ENSP00000234590,9606.ENSP00000239223,9606.ENSP00000239906,9606.ENSP00000244007,9606.ENSP00000250454,9606.ENSP00000256637,9606.ENSP00000261643,9606.ENSP00000262419,9606.ENSP00000262629,9606.ENSP00000262633,9606.ENSP00000263710,9606.ENSP00000263773,9606.ENSP00000263857,…	NDUFB4,TBL1X,YKT6,ZNF688,CCDC47,CAP2,ENO1,DUSP1,FAM53C,PLCG1,EAPP,SORT1,COX10,KANSL1,TYROBP,RBM42,CLASP1,FNBP4,POLR1A,YWHAE,ASB1,WDR70,PRDX5,EXPH5,PXN,CDH2,ARHGDIA,NAF1,SIGMAR1,NPAT,DOCK1,STAT5B,NPM1,PATL1,TBC1D2B,KMT2D,JUNB,CLTB,MAP3K11,SH3PXD2B,SART1,ARHGAP32,ZMIZ2,ZHX3,AVL9,RANBP10,R3HDM2,ZNF579,KIF1C,SMC1A,HSPA5,CHMP4A,TCHP,FLII,ZNF335,RNF166,TRAK2,HGS,MORF4L1,FIP1L1,RRP1B,MIA3,NEO1,DPYSL3,SY…
GO Component	GO:0043231	Intracellular membrane-bounded organelle	131	10761	0.16	6.3e-08	9606.ENSP00000184266,9606.ENSP00000217964,9606.ENSP00000223369,9606.ENSP00000223459,9606.ENSP00000225726,9606.ENSP00000234590,9606.ENSP00000239223,9606.ENSP00000239906,9606.ENSP00000244007,9606.ENSP00000250454,9606.ENSP00000256637,9606.ENSP00000261643,9606.ENSP00000262419,9606.ENSP00000262633,9606.ENSP00000263710,9606.ENSP00000263773,9606.ENSP00000263857,9606.ENSP00000264335,9606.ENSP00000265107,…	NDUFB4,TBL1X,YKT6,ZNF688,CCDC47,ENO1,DUSP1,FAM53C,PLCG1,EAPP,SORT1,COX10,KANSL1,RBM42,CLASP1,FNBP4,POLR1A,YWHAE,WDR70,PRDX5,CDH2,NAF1,SIGMAR1,NPAT,DOCK1,STAT5B,NPM1,PATL1,KMT2D,JUNB,CLTB,SART1,ARHGAP32,ZMIZ2,ZHX3,RANBP10,R3HDM2,ZNF579,KIF1C,SMC1A,HSPA5,CHMP4A,TCHP,FLII,ZNF335,TRAK2,HGS,MORF4L1,FIP1L1,RRP1B,MIA3,NEO1,UBE2H,SVIL,CHD4,ARID5A,SYNE2,PAX5,GATAD2A,ADARB1,IRF2BP2,DHX9,F5,GATAD2B,BAG3,SCD…
GO Component	GO:0005634	Nucleus	103	7390	0.22	8.6e-08	9606.ENSP00000184266,9606.ENSP00000217964,9606.ENSP00000223459,9606.ENSP00000234590,9606.ENSP00000239223,9606.ENSP00000239906,9606.ENSP00000244007,9606.ENSP00000250454,9606.ENSP00000256637,9606.ENSP00000261643,9606.ENSP00000262419,9606.ENSP00000262633,9606.ENSP00000263773,9606.ENSP00000263857,9606.ENSP00000264335,9606.ENSP00000265107,9606.ENSP00000265462,9606.ENSP00000274054,9606.ENSP00000277010,…	NDUFB4,TBL1X,ZNF688,ENO1,DUSP1,FAM53C,PLCG1,EAPP,SORT1,COX10,KANSL1,RBM42,FNBP4,POLR1A,YWHAE,WDR70,PRDX5,NAF1,SIGMAR1,NPAT,DOCK1,STAT5B,NPM1,PATL1,KMT2D,JUNB,SART1,ARHGAP32,ZMIZ2,ZHX3,RANBP10,R3HDM2,ZNF579,SMC1A,HSPA5,CHMP4A,FLII,ZNF335,TRAK2,MORF4L1,FIP1L1,RRP1B,NEO1,UBE2H,SVIL,CHD4,ARID5A,SYNE2,PAX5,GATAD2A,ADARB1,IRF2BP2,DHX9,GATAD2B,BAG3,SCD,HSP90AB1,MTF1,CHD6,SRSF3,RBM12,BMS1,ASXL1,TNFRSF1B,…
GO Component	GO:0043227	Membrane-bounded organelle	142	12427	0.13	8.6e-08	9606.ENSP00000184266,9606.ENSP00000217964,9606.ENSP00000223369,9606.ENSP00000223459,9606.ENSP00000225726,9606.ENSP00000234590,9606.ENSP00000239223,9606.ENSP00000239906,9606.ENSP00000244007,9606.ENSP00000250454,9606.ENSP00000256637,9606.ENSP00000261643,9606.ENSP00000262419,9606.ENSP00000262629,9606.ENSP00000262633,9606.ENSP00000263710,9606.ENSP00000263773,9606.ENSP00000263857,9606.ENSP00000264335,…	NDUFB4,TBL1X,YKT6,ZNF688,CCDC47,ENO1,DUSP1,FAM53C,PLCG1,EAPP,SORT1,COX10,KANSL1,TYROBP,RBM42,CLASP1,FNBP4,POLR1A,YWHAE,WDR70,PRDX5,EXPH5,CDH2,ARHGDIA,NAF1,SIGMAR1,NPAT,DOCK1,STAT5B,NPM1,PATL1,KMT2D,JUNB,CLTB,SART1,ARHGAP32,ZMIZ2,ZHX3,AVL9,RANBP10,R3HDM2,ZNF579,KIF1C,SMC1A,HSPA5,CHMP4A,TCHP,FLII,ZNF335,TRAK2,HGS,MORF4L1,FIP1L1,RRP1B,MIA3,NEO1,DPYSL3,UBE2H,SVIL,CHD4,PTPRS,ARID5A,SYNE2,PAX5,ARHGEF18…
GO Component	GO:0005654	Nucleoplasm	67	3973	0.3	8.62e-07	9606.ENSP00000217964,9606.ENSP00000262419,9606.ENSP00000263773,9606.ENSP00000263857,9606.ENSP00000274054,9606.ENSP00000278612,9606.ENSP00000280333,9606.ENSP00000293328,9606.ENSP00000296930,9606.ENSP00000300146,9606.ENSP00000301067,9606.ENSP00000303315,9606.ENSP00000310448,9606.ENSP00000310561,9606.ENSP00000311778,9606.ENSP00000312222,9606.ENSP00000323421,9606.ENSP00000324573,9606.ENSP00000325326,…	TBL1X,KANSL1,FNBP4,POLR1A,NAF1,NPAT,DOCK1,STAT5B,NPM1,PATL1,KMT2D,JUNB,SART1,ARHGAP32,ZMIZ2,ZHX3,SMC1A,FLII,ZNF335,MORF4L1,FIP1L1,RRP1B,NEO1,CHD4,ARID5A,SYNE2,PAX5,GATAD2A,ADARB1,IRF2BP2,DHX9,GATAD2B,HSP90AB1,MTF1,CHD6,SRSF3,RBM12,BMS1,ASXL1,SLC3A2,FAM50A,NR2F2,BRD2,SNAI2,KHSRP,JMJD1C,NRIP1,INO80D,CBX6,NCOA1,TGOLN2,PRKD2,SMARCA4,ATF5,ATXN7L3,TOP2A,RBFOX2,MAMLD1,BCORL1,HIF1A,TRERF1,NKRF,PLCB3,MLST…
GO Component	GO:0031981	Nuclear lumen	73	4733	0.26	4.72e-06	9606.ENSP00000217964,9606.ENSP00000261643,9606.ENSP00000262419,9606.ENSP00000263773,9606.ENSP00000263857,9606.ENSP00000274054,9606.ENSP00000278612,9606.ENSP00000280333,9606.ENSP00000293328,9606.ENSP00000296930,9606.ENSP00000300146,9606.ENSP00000301067,9606.ENSP00000303315,9606.ENSP00000310448,9606.ENSP00000310561,9606.ENSP00000311778,9606.ENSP00000312222,9606.ENSP00000323421,9606.ENSP00000324573,…	TBL1X,COX10,KANSL1,FNBP4,POLR1A,NAF1,NPAT,DOCK1,STAT5B,NPM1,PATL1,KMT2D,JUNB,SART1,ARHGAP32,ZMIZ2,ZHX3,SMC1A,FLII,ZNF335,MORF4L1,FIP1L1,RRP1B,NEO1,CHD4,ARID5A,SYNE2,PAX5,GATAD2A,ADARB1,IRF2BP2,DHX9,GATAD2B,SCD,HSP90AB1,MTF1,CHD6,SRSF3,RBM12,BMS1,ASXL1,SLC3A2,FAM50A,NR2F2,BRD2,GLTSCR1,SNAI2,KHSRP,TCF4,JMJD1C,NRIP1,INO80D,CBX6,NCOA1,TGOLN2,PRKD2,SMARCA4,ATF5,ATXN7L3,CCNB1IP1,TOP2A,RBFOX2,MAMLD1,BCO…
GO Component	GO:0043232	Intracellular non-membrane-bounded organelle	74	4880	0.25	6.5e-06	9606.ENSP00000217964,9606.ENSP00000229922,9606.ENSP00000234590,9606.ENSP00000261643,9606.ENSP00000262419,9606.ENSP00000263710,9606.ENSP00000263857,9606.ENSP00000264335,9606.ENSP00000265107,9606.ENSP00000267257,9606.ENSP00000269321,9606.ENSP00000277010,9606.ENSP00000293328,9606.ENSP00000296930,9606.ENSP00000300146,9606.ENSP00000303315,9606.ENSP00000309597,9606.ENSP00000309714,9606.ENSP00000310561,…	TBL1X,CAP2,ENO1,COX10,KANSL1,CLASP1,POLR1A,YWHAE,WDR70,PXN,ARHGDIA,SIGMAR1,STAT5B,NPM1,PATL1,JUNB,MAP3K11,SH3PXD2B,ARHGAP32,ZMIZ2,ZHX3,KIF1C,SMC1A,TCHP,FLII,MORF4L1,RRP1B,DPYSL3,SYNJ2,SVIL,CHD4,ARID5A,SYNE2,PAX5,ARHGEF18,GATAD2A,ADARB1,DHX9,GATAD2B,BAG3,SCD,STAU1,BMS1,MYADM,WIPF1,G6PD,MYLK3,GLTSCR1,SNAI2,CCNF,KHSRP,TCF4,JMJD1C,NRIP1,CBX6,NCOA1,SOS1,BCAP31,SMARCA4,ATF5,CCNB1IP1,TOP2A,SPG20,MAMLD1,…
GO Component	GO:0070013	Intracellular organelle lumen	82	5857	0.22	2.05e-05	9606.ENSP00000217964,9606.ENSP00000261643,9606.ENSP00000262419,9606.ENSP00000263773,9606.ENSP00000263857,9606.ENSP00000265462,9606.ENSP00000269141,9606.ENSP00000274054,9606.ENSP00000278612,9606.ENSP00000280333,9606.ENSP00000293328,9606.ENSP00000296930,9606.ENSP00000300146,9606.ENSP00000301067,9606.ENSP00000303315,9606.ENSP00000310448,9606.ENSP00000310561,9606.ENSP00000311778,9606.ENSP00000312222,…	TBL1X,COX10,KANSL1,FNBP4,POLR1A,PRDX5,CDH2,NAF1,NPAT,DOCK1,STAT5B,NPM1,PATL1,KMT2D,JUNB,SART1,ARHGAP32,ZMIZ2,ZHX3,SMC1A,HSPA5,FLII,ZNF335,MORF4L1,FIP1L1,RRP1B,MIA3,NEO1,CHD4,ARID5A,SYNE2,PAX5,GATAD2A,ADARB1,IRF2BP2,DHX9,F5,GATAD2B,SCD,HSP90AB1,MTF1,CHD6,SRSF3,RBM12,BMS1,ASXL1,SLC3A2,FAM50A,NR2F2,BRD2,GLTSCR1,SNAI2,NUDT1,MUC16,KHSRP,TCF4,JMJD1C,NRIP1,INO80D,CBX6,NCOA1,TGOLN2,ALDH7A1,PRKD2,SMARCA4,…
GO Component	GO:0032991	Protein-containing complex	74	5073	0.24	2.22e-05	9606.ENSP00000184266,9606.ENSP00000217964,9606.ENSP00000223369,9606.ENSP00000234590,9606.ENSP00000244007,9606.ENSP00000261643,9606.ENSP00000262419,9606.ENSP00000262633,9606.ENSP00000263857,9606.ENSP00000264335,9606.ENSP00000264607,9606.ENSP00000267257,9606.ENSP00000269141,9606.ENSP00000274054,9606.ENSP00000280333,9606.ENSP00000296930,9606.ENSP00000301067,9606.ENSP00000303315,9606.ENSP00000309415,…	NDUFB4,TBL1X,YKT6,ENO1,PLCG1,COX10,KANSL1,RBM42,POLR1A,YWHAE,ASB1,PXN,CDH2,NAF1,DOCK1,NPM1,KMT2D,JUNB,CLTB,SART1,RANBP10,KIF1C,SMC1A,HSPA5,CHMP4A,TCHP,ZNF335,HGS,MORF4L1,FIP1L1,RRP1B,NEO1,DPYSL3,CHD4,SYNE2,GATAD2A,DHX9,GATAD2B,BAG3,GRIN1,HSP90AB1,STAU1,RAPGEF1,RBM12,BMS1,ASXL1,TNFRSF1B,DNAJC11,SLC3A2,UQCRQ,GLTSCR1,CCNF,TCF4,NRIP1,CBX6,KCTD17,NCOA1,SOS1,SMARCA4,ATF5,ATXN7L3,DDOST,TOP2A,NEDD4,GRIA1…
GO Component	GO:0000118	Histone deacetylase complex	7	65	1.1	0.00028	9606.ENSP00000217964,9606.ENSP00000331310,9606.ENSP00000349508,9606.ENSP00000353463,9606.ENSP00000357644,9606.ENSP00000383063,9606.ENSP00000439689	TBL1X,MORF4L1,CHD4,GATAD2A,GATAD2B,NRIP1,TRERF1
GO Component	GO:0005829	Cytosol	70	5193	0.2	0.0011	9606.ENSP00000223369,9606.ENSP00000234590,9606.ENSP00000244007,9606.ENSP00000256637,9606.ENSP00000261643,9606.ENSP00000263710,9606.ENSP00000264335,9606.ENSP00000264607,9606.ENSP00000265462,9606.ENSP00000267257,9606.ENSP00000269321,9606.ENSP00000280333,9606.ENSP00000293328,9606.ENSP00000296930,9606.ENSP00000300146,9606.ENSP00000300584,9606.ENSP00000309415,9606.ENSP00000310448,9606.ENSP00000310561,…	YKT6,ENO1,PLCG1,SORT1,COX10,CLASP1,YWHAE,ASB1,PRDX5,PXN,ARHGDIA,DOCK1,STAT5B,NPM1,PATL1,TBC1D2B,CLTB,SART1,ARHGAP32,RANBP10,SMC1A,HSPA5,CHMP4A,TCHP,FLII,HGS,RRP1B,DPYSL3,SYNJ2,UBE2H,SVIL,PTPRS,PAX5,ARHGEF18,ADARB1,DHX9,BAG3,HSP90AB1,STAU1,RAPGEF1,SLC3A2,FAM83G,WIPF1,G6PD,NR2F2,MYLK3,WDR6,NUDT1,CCNF,KHSRP,NRIP1,NCOA1,ALDH7A1,SOS1,HERC1,BCAP31,PRKD2,ATF5,RBFOX2,SPG20,DBNL,NEDD4,HIF1A,TRERF1,PLCB3,M…
GO Component	GO:0030054	Cell junction	36	2075	0.31	0.0027	9606.ENSP00000229922,9606.ENSP00000244007,9606.ENSP00000264335,9606.ENSP00000267257,9606.ENSP00000269141,9606.ENSP00000277010,9606.ENSP00000296930,9606.ENSP00000309415,9606.ENSP00000309714,9606.ENSP00000310561,9606.ENSP00000324173,9606.ENSP00000324404,9606.ENSP00000324573,9606.ENSP00000343690,9606.ENSP00000347792,9606.ENSP00000348128,9606.ENSP00000349932,9606.ENSP00000350719,9606.ENSP00000352138,…	CAP2,PLCG1,YWHAE,PXN,CDH2,SIGMAR1,NPM1,CLTB,SH3PXD2B,ARHGAP32,HSPA5,TCHP,FLII,DPYSL3,SYNJ2,SVIL,PTPRS,SYNE2,KIRREL,ARHGEF18,ADARB1,GRIN1,STAU1,SLC3A2,MYADM,CCNF,SOS1,PTPRJ,SPG20,DBNL,NEDD4,GRIA1,PLCB3,ERC1,CD99L2,LSR
GO Component	GO:0005694	Chromosome	31	1712	0.33	0.0048	9606.ENSP00000262419,9606.ENSP00000263710,9606.ENSP00000265107,9606.ENSP00000293328,9606.ENSP00000303315,9606.ENSP00000311778,9606.ENSP00000312222,9606.ENSP00000323421,9606.ENSP00000331310,9606.ENSP00000339145,9606.ENSP00000349508,9606.ENSP00000350844,9606.ENSP00000353463,9606.ENSP00000356520,9606.ENSP00000357644,9606.ENSP00000379946,9606.ENSP00000380034,9606.ENSP00000381382,9606.ENSP00000382204,…	KANSL1,CLASP1,WDR70,STAT5B,JUNB,ZMIZ2,ZHX3,SMC1A,MORF4L1,RRP1B,CHD4,PAX5,GATAD2A,DHX9,GATAD2B,GLTSCR1,SNAI2,TCF4,JMJD1C,NRIP1,CBX6,NCOA1,SOS1,SMARCA4,ATF5,CCNB1IP1,TOP2A,NEDD4,HIF1A,NFAT5,MYC
GO Component	GO:1902494	Catalytic complex	26	1328	0.36	0.0058	9606.ENSP00000184266,9606.ENSP00000217964,9606.ENSP00000234590,9606.ENSP00000262419,9606.ENSP00000263857,9606.ENSP00000264607,9606.ENSP00000301067,9606.ENSP00000310448,9606.ENSP00000316589,9606.ENSP00000325326,9606.ENSP00000331310,9606.ENSP00000349508,9606.ENSP00000353463,9606.ENSP00000356520,9606.ENSP00000357644,9606.ENSP00000367939,9606.ENSP00000379946,9606.ENSP00000380256,9606.ENSP00000383063,…	NDUFB4,TBL1X,ENO1,KANSL1,POLR1A,ASB1,KMT2D,SART1,RANBP10,ZNF335,MORF4L1,CHD4,GATAD2A,DHX9,GATAD2B,UQCRQ,GLTSCR1,CCNF,NRIP1,KCTD17,SMARCA4,ATXN7L3,DDOST,NEDD4,TRERF1,ERC1
GO Component	GO:0000785	Chromatin	24	1220	0.37	0.0101	9606.ENSP00000293328,9606.ENSP00000303315,9606.ENSP00000312222,9606.ENSP00000331310,9606.ENSP00000339145,9606.ENSP00000349508,9606.ENSP00000350844,9606.ENSP00000353463,9606.ENSP00000356520,9606.ENSP00000357644,9606.ENSP00000379946,9606.ENSP00000380034,9606.ENSP00000381382,9606.ENSP00000382204,9606.ENSP00000383063,9606.ENSP00000384490,9606.ENSP00000385216,9606.ENSP00000387784,9606.ENSP00000395654,…	STAT5B,JUNB,ZHX3,MORF4L1,RRP1B,CHD4,PAX5,GATAD2A,DHX9,GATAD2B,GLTSCR1,SNAI2,TCF4,JMJD1C,NRIP1,CBX6,NCOA1,SOS1,SMARCA4,ATF5,NEDD4,HIF1A,NFAT5,MYC
GO Component	GO:0005938	Cell cortex	10	292	0.61	0.02	9606.ENSP00000229922,9606.ENSP00000234590,9606.ENSP00000263710,9606.ENSP00000267257,9606.ENSP00000309415,9606.ENSP00000310561,9606.ENSP00000324404,9606.ENSP00000375649,9606.ENSP00000417653,9606.ENSP00000424827	CAP2,ENO1,CLASP1,PXN,CLTB,ARHGAP32,TCHP,MYADM,DBNL,NEDD4
GO Component	GO:0015629	Actin cytoskeleton	13	477	0.51	0.0206	9606.ENSP00000229922,9606.ENSP00000267257,9606.ENSP00000309714,9606.ENSP00000310561,9606.ENSP00000324573,9606.ENSP00000343690,9606.ENSP00000348128,9606.ENSP00000356520,9606.ENSP00000358081,9606.ENSP00000375649,9606.ENSP00000376330,9606.ENSP00000378288,9606.ENSP00000417653	CAP2,PXN,SH3PXD2B,ARHGAP32,FLII,DPYSL3,SVIL,DHX9,BAG3,MYADM,WIPF1,MYLK3,DBNL
GO Component	GO:0016581	NuRD complex	3	14	1.4	0.0269	9606.ENSP00000349508,9606.ENSP00000353463,9606.ENSP00000357644	CHD4,GATAD2A,GATAD2B
GO Component	GO:0005737	Cytoplasm	118	11428	0.09	0.035	9606.ENSP00000184266,9606.ENSP00000223369,9606.ENSP00000225726,9606.ENSP00000229922,9606.ENSP00000234590,9606.ENSP00000239223,9606.ENSP00000244007,9606.ENSP00000250454,9606.ENSP00000256637,9606.ENSP00000261643,9606.ENSP00000262629,9606.ENSP00000262633,9606.ENSP00000263710,9606.ENSP00000264335,9606.ENSP00000264607,9606.ENSP00000265462,9606.ENSP00000265843,9606.ENSP00000267257,9606.ENSP00000269141,…	NDUFB4,YKT6,CCDC47,CAP2,ENO1,DUSP1,PLCG1,EAPP,SORT1,COX10,TYROBP,RBM42,CLASP1,YWHAE,ASB1,PRDX5,EXPH5,PXN,CDH2,ARHGDIA,NAF1,SIGMAR1,NPAT,DOCK1,STAT5B,NPM1,PATL1,TBC1D2B,CLTB,MAP3K11,SH3PXD2B,SART1,ARHGAP32,ZMIZ2,AVL9,RANBP10,KIF1C,SMC1A,HSPA5,CHMP4A,TCHP,FLII,RNF166,TRAK2,HGS,RRP1B,MIA3,NEO1,DPYSL3,SYNJ2,UBE2H,SVIL,CHD4,PTPRS,SYNE2,PAX5,KIRREL,ARHGEF18,ADARB1,IRF2BP2,DHX9,F5,BAG3,SCD,GRIN1,HSP90AB…
GO Component	GO:0016607	Nuclear speck	11	399	0.51	0.0443	9606.ENSP00000263773,9606.ENSP00000280333,9606.ENSP00000300146,9606.ENSP00000310448,9606.ENSP00000331310,9606.ENSP00000353463,9606.ENSP00000357644,9606.ENSP00000362820,9606.ENSP00000378704,9606.ENSP00000383063,9606.ENSP00000437955	FNBP4,DOCK1,PATL1,SART1,MORF4L1,GATAD2A,GATAD2B,SRSF3,BRD2,NRIP1,HIF1A
GO Component	GO:0070603	SWI/SNF superfamily-type complex	5	78	0.88	0.0443	9606.ENSP00000349508,9606.ENSP00000353463,9606.ENSP00000357644,9606.ENSP00000379946,9606.ENSP00000395654	CHD4,GATAD2A,GATAD2B,GLTSCR1,SMARCA4
GO Component	GO:0099738	Cell cortex region	4	44	1.03	0.0443	9606.ENSP00000234590,9606.ENSP00000263710,9606.ENSP00000309415,9606.ENSP00000324404	ENO1,CLASP1,CLTB,TCHP
Reactome	HSA-3247509	Chromatin modifying enzymes	10	237	0.7	0.0421	9606.ENSP00000217964,9606.ENSP00000262419,9606.ENSP00000301067,9606.ENSP00000331310,9606.ENSP00000349508,9606.ENSP00000353463,9606.ENSP00000357644,9606.ENSP00000385216,9606.ENSP00000395654,9606.ENSP00000397259	TBL1X,KANSL1,KMT2D,MORF4L1,CHD4,GATAD2A,GATAD2B,NCOA1,SMARCA4,ATXN7L3
Reactome	HSA-8943724	Regulation of PTEN gene transcription	6	60	1.07	0.0421	9606.ENSP00000349508,9606.ENSP00000353463,9606.ENSP00000357644,9606.ENSP00000380034,9606.ENSP00000384490,9606.ENSP00000456405	CHD4,GATAD2A,GATAD2B,SNAI2,CBX6,MLST8
Reactome	HSA-9006934	Signaling by Receptor Tyrosine Kinases	15	502	0.55	0.0421	9606.ENSP00000244007,9606.ENSP00000267257,9606.ENSP00000280333,9606.ENSP00000293328,9606.ENSP00000303315,9606.ENSP00000316589,9606.ENSP00000331201,9606.ENSP00000349508,9606.ENSP00000349932,9606.ENSP00000361263,9606.ENSP00000387784,9606.ENSP00000400010,9606.ENSP00000413035,9606.ENSP00000424827,9606.ENSP00000456405	PLCG1,PXN,DOCK1,STAT5B,JUNB,RANBP10,HGS,CHD4,PTPRS,RAPGEF1,SOS1,PTPRJ,RBFOX2,NEDD4,MLST8
Reactome	HSA-9006335	Signaling by Erythropoietin	4	25	1.28	0.0423	9606.ENSP00000244007,9606.ENSP00000293328,9606.ENSP00000361263,9606.ENSP00000387784	PLCG1,STAT5B,RAPGEF1,SOS1
WikiPathways	WP4312	Rett syndrome causing genes	6	47	1.18	0.0036	9606.ENSP00000217964,9606.ENSP00000323421,9606.ENSP00000349508,9606.ENSP00000350719,9606.ENSP00000381382,9606.ENSP00000395654	TBL1X,SMC1A,CHD4,SYNE2,TCF4,SMARCA4
WikiPathways	WP3651	Pathways affected in adenoid cystic carcinoma	6	64	1.04	0.0092	9606.ENSP00000262419,9606.ENSP00000323421,9606.ENSP00000331310,9606.ENSP00000382204,9606.ENSP00000437775,9606.ENSP00000479618	KANSL1,SMC1A,MORF4L1,JMJD1C,BCORL1,MYC
WikiPathways	WP4549	Fragile X syndrome	7	119	0.84	0.0168	9606.ENSP00000244007,9606.ENSP00000309415,9606.ENSP00000310561,9606.ENSP00000360608,9606.ENSP00000387784,9606.ENSP00000428994,9606.ENSP00000456405	PLCG1,CLTB,ARHGAP32,GRIN1,SOS1,GRIA1,MLST8
WikiPathways	WP4659	Gastrin signaling pathway	7	114	0.86	0.0168	9606.ENSP00000244007,9606.ENSP00000267257,9606.ENSP00000309597,9606.ENSP00000381382,9606.ENSP00000387784,9606.ENSP00000393978,9606.ENSP00000479618	PLCG1,PXN,MAP3K11,TCF4,SOS1,PRKD2,MYC
WikiPathways	WP304	Kit receptor signaling pathway	5	59	1	0.0275	9606.ENSP00000244007,9606.ENSP00000293328,9606.ENSP00000303315,9606.ENSP00000380034,9606.ENSP00000387784	PLCG1,STAT5B,JUNB,SNAI2,SOS1
WikiPathways	WP2374	Oncostatin M signaling pathway	5	65	0.96	0.0284	9606.ENSP00000267257,9606.ENSP00000293328,9606.ENSP00000303315,9606.ENSP00000387784,9606.ENSP00000437955	PXN,STAT5B,JUNB,SOS1,HIF1A
WikiPathways	WP313	Hepatocyte growth factor receptor signaling	4	34	1.14	0.0284	9606.ENSP00000267257,9606.ENSP00000280333,9606.ENSP00000361263,9606.ENSP00000387784	PXN,DOCK1,RAPGEF1,SOS1
WikiPathways	WP4906	3q29 copy number variation syndrome	5	62	0.98	0.0284	9606.ENSP00000267257,9606.ENSP00000293328,9606.ENSP00000428994,9606.ENSP00000437955,9606.ENSP00000479618	PXN,STAT5B,GRIA1,HIF1A,MYC
WikiPathways	WP2882	Nuclear receptors meta-pathway	10	316	0.57	0.0341	9606.ENSP00000229922,9606.ENSP00000303315,9606.ENSP00000323421,9606.ENSP00000359380,9606.ENSP00000360609,9606.ENSP00000377192,9606.ENSP00000380034,9606.ENSP00000383063,9606.ENSP00000385216,9606.ENSP00000479618	CAP2,JUNB,SMC1A,SCD,HSP90AB1,G6PD,SNAI2,NRIP1,NCOA1,MYC
WikiPathways	WP4148	Splicing factor NOVA regulated synaptic proteins	4	42	1.05	0.0406	9606.ENSP00000263710,9606.ENSP00000269141,9606.ENSP00000341198,9606.ENSP00000360608	CLASP1,CDH2,NEO1,GRIN1
Monarch	EFO:0004503	Hematological measurement	68	4594	0.24	0.005	9606.ENSP00000221922,9606.ENSP00000223369,9606.ENSP00000244007,9606.ENSP00000256637,9606.ENSP00000262419,9606.ENSP00000264335,9606.ENSP00000265843,9606.ENSP00000267257,9606.ENSP00000269141,9606.ENSP00000278612,9606.ENSP00000280333,9606.ENSP00000293328,9606.ENSP00000309597,9606.ENSP00000310561,9606.ENSP00000311778,9606.ENSP00000312222,9606.ENSP00000315568,9606.ENSP00000316589,9606.ENSP00000317903,…	CCDC9,YKT6,PLCG1,SORT1,KANSL1,YWHAE,EXPH5,PXN,CDH2,NPAT,DOCK1,STAT5B,MAP3K11,ARHGAP32,ZMIZ2,ZHX3,AVL9,RANBP10,R3HDM2,KIF1C,TCHP,ZNF335,MORF4L1,RRP1B,NEO1,SYNJ2,UBE2H,SVIL,CHD4,ARID5A,SYNE2,ARHGEF18,GATAD2A,F5,GATAD2B,SCD,HSP90AB1,STAU1,MTF1,ASXL1,TNFRSF1B,WIPF1,G6PD,BRD2,WDR6,CCNF,TCF4,JMJD1C,HECTD1,NRIP1,INO80D,KCTD17,TGOLN2,HERC1,PRKD2,ATXN7L3,PTPRJ,TOP2A,MAMLD1,BCORL1,TRERF1,PLCB3,SSH2,RABEP1,…
Monarch	EFO:0004339	Body height	38	2089	0.33	0.0258	9606.ENSP00000221922,9606.ENSP00000239223,9606.ENSP00000244007,9606.ENSP00000256637,9606.ENSP00000264335,9606.ENSP00000265107,9606.ENSP00000267116,9606.ENSP00000296930,9606.ENSP00000310448,9606.ENSP00000310561,9606.ENSP00000311778,9606.ENSP00000312222,9606.ENSP00000336752,9606.ENSP00000350844,9606.ENSP00000353463,9606.ENSP00000353920,9606.ENSP00000357644,9606.ENSP00000358081,9606.ENSP00000360922,…	CCDC9,DUSP1,PLCG1,SORT1,YWHAE,WDR70,ANKRD52,NPM1,SART1,ARHGAP32,ZMIZ2,ZHX3,FIP1L1,PAX5,GATAD2A,ADARB1,GATAD2B,BAG3,STAU1,RAPGEF1,CHD6,GLTSCR1,CCNF,TCF4,JMJD1C,NCOA1,HERC1,SMARCA4,ATXN7L3,PTPRJ,SPG20,NEDD4,GRIA1,SSH2,MLST8,NFAT5,ERC1,LSR
Monarch	EFO:0004302	Anthropometric measurement	60	4307	0.22	0.0466	9606.ENSP00000221922,9606.ENSP00000223369,9606.ENSP00000239223,9606.ENSP00000244007,9606.ENSP00000256637,9606.ENSP00000262419,9606.ENSP00000263773,9606.ENSP00000264335,9606.ENSP00000265107,9606.ENSP00000267116,9606.ENSP00000267257,9606.ENSP00000280333,9606.ENSP00000293328,9606.ENSP00000296930,9606.ENSP00000309597,9606.ENSP00000309714,9606.ENSP00000310448,9606.ENSP00000310561,9606.ENSP00000311778,…	CCDC9,YKT6,DUSP1,PLCG1,SORT1,KANSL1,FNBP4,YWHAE,WDR70,ANKRD52,PXN,DOCK1,STAT5B,NPM1,MAP3K11,SH3PXD2B,SART1,ARHGAP32,ZMIZ2,ZHX3,R3HDM2,KIF1C,EVI2B,FIP1L1,NEO1,PTPRS,PAX5,GATAD2A,ADARB1,GATAD2B,BAG3,STAU1,RAPGEF1,CHD6,TNFRSF1B,DNAJC11,GLTSCR1,CCNF,TCF4,JMJD1C,NRIP1,INO80D,NCOA1,HERC1,SMARCA4,ATXN7L3,PTPRJ,TOP2A,RBFOX2,SPG20,NEDD4,GRIA1,PLCB3,SSH2,RABEP1,MLST8,NFAT5,BAHCC1,ERC1,LSR
Monarch	EFO:0004306	Erythrocyte indices	30	1613	0.34	0.0466	9606.ENSP00000256637,9606.ENSP00000262419,9606.ENSP00000264335,9606.ENSP00000267257,9606.ENSP00000278612,9606.ENSP00000280333,9606.ENSP00000311778,9606.ENSP00000312222,9606.ENSP00000317903,9606.ENSP00000320821,9606.ENSP00000325326,9606.ENSP00000339145,9606.ENSP00000341198,9606.ENSP00000347836,9606.ENSP00000349508,9606.ENSP00000350719,9606.ENSP00000357644,9606.ENSP00000360609,9606.ENSP00000377192,…	SORT1,KANSL1,YWHAE,PXN,NPAT,DOCK1,ZMIZ2,ZHX3,R3HDM2,KIF1C,ZNF335,RRP1B,NEO1,UBE2H,CHD4,SYNE2,GATAD2B,HSP90AB1,G6PD,JMJD1C,HECTD1,NRIP1,KCTD17,PTPRJ,MAMLD1,PLCB3,SSH2,BAHCC1,LSR,NT5C3A
Monarch	EFO:0004324	Body weights and measures	59	4126	0.23	0.0466	9606.ENSP00000221922,9606.ENSP00000223369,9606.ENSP00000239223,9606.ENSP00000244007,9606.ENSP00000256637,9606.ENSP00000262419,9606.ENSP00000263773,9606.ENSP00000264335,9606.ENSP00000265107,9606.ENSP00000267116,9606.ENSP00000280333,9606.ENSP00000293328,9606.ENSP00000296930,9606.ENSP00000309597,9606.ENSP00000309714,9606.ENSP00000310448,9606.ENSP00000310561,9606.ENSP00000311778,9606.ENSP00000312222,…	CCDC9,YKT6,DUSP1,PLCG1,SORT1,KANSL1,FNBP4,YWHAE,WDR70,ANKRD52,DOCK1,STAT5B,NPM1,MAP3K11,SH3PXD2B,SART1,ARHGAP32,ZMIZ2,ZHX3,R3HDM2,KIF1C,EVI2B,FIP1L1,NEO1,PTPRS,PAX5,GATAD2A,ADARB1,GATAD2B,BAG3,STAU1,RAPGEF1,CHD6,TNFRSF1B,DNAJC11,GLTSCR1,CCNF,TCF4,JMJD1C,NRIP1,INO80D,NCOA1,HERC1,SMARCA4,ATXN7L3,PTPRJ,TOP2A,RBFOX2,SPG20,NEDD4,GRIA1,PLCB3,SSH2,RABEP1,MLST8,NFAT5,BAHCC1,ERC1,LSR
Monarch	EFO:0005047	Erythrocyte measurement	31	1673	0.34	0.0466	9606.ENSP00000256637,9606.ENSP00000262419,9606.ENSP00000264335,9606.ENSP00000267257,9606.ENSP00000278612,9606.ENSP00000280333,9606.ENSP00000311778,9606.ENSP00000312222,9606.ENSP00000317903,9606.ENSP00000320821,9606.ENSP00000325326,9606.ENSP00000339145,9606.ENSP00000341198,9606.ENSP00000347836,9606.ENSP00000349508,9606.ENSP00000350719,9606.ENSP00000357644,9606.ENSP00000360609,9606.ENSP00000377192,…	SORT1,KANSL1,YWHAE,PXN,NPAT,DOCK1,ZMIZ2,ZHX3,R3HDM2,KIF1C,ZNF335,RRP1B,NEO1,UBE2H,CHD4,SYNE2,GATAD2B,HSP90AB1,G6PD,JMJD1C,HECTD1,NRIP1,KCTD17,PTPRJ,MAMLD1,PLCB3,SSH2,RABEP1,BAHCC1,LSR,NT5C3A
Monarch	HP:0000118	Phenotypic abnormality	69	5134	0.2	0.0466	9606.ENSP00000217964,9606.ENSP00000225726,9606.ENSP00000229922,9606.ENSP00000261643,9606.ENSP00000262419,9606.ENSP00000262629,9606.ENSP00000263710,9606.ENSP00000263857,9606.ENSP00000265107,9606.ENSP00000265843,9606.ENSP00000269141,9606.ENSP00000269321,9606.ENSP00000277010,9606.ENSP00000280333,9606.ENSP00000293328,9606.ENSP00000296930,9606.ENSP00000301067,9606.ENSP00000309714,9606.ENSP00000310561,…	TBL1X,CCDC47,CAP2,COX10,KANSL1,TYROBP,CLASP1,POLR1A,WDR70,EXPH5,CDH2,ARHGDIA,SIGMAR1,DOCK1,STAT5B,NPM1,KMT2D,SH3PXD2B,ARHGAP32,ZHX3,KIF1C,SMC1A,ZNF335,SVIL,CHD4,PTPRS,SYNE2,KIRREL,ARHGEF18,GATAD2A,ADARB1,F5,GATAD2B,BAG3,GRIN1,CHD6,BMS1,ASXL1,TNFRSF1B,UQCRQ,WIPF1,G6PD,FAM50A,NR2F2,GLTSCR1,SNAI2,CCNF,TCF4,JMJD1C,NRIP1,KCTD17,ALDH7A1,SOS1,HERC1,BCAP31,SMARCA4,DDOST,PTPRJ,SPG20,MAMLD1,NEDD4,BCORL1,TR…
Monarch	HP:0000478	Abnormality of the eye	45	2876	0.27	0.0466	9606.ENSP00000225726,9606.ENSP00000261643,9606.ENSP00000262419,9606.ENSP00000262629,9606.ENSP00000263857,9606.ENSP00000269141,9606.ENSP00000269321,9606.ENSP00000277010,9606.ENSP00000296930,9606.ENSP00000301067,9606.ENSP00000309714,9606.ENSP00000310561,9606.ENSP00000312222,9606.ENSP00000320821,9606.ENSP00000323421,9606.ENSP00000325326,9606.ENSP00000349508,9606.ENSP00000350719,9606.ENSP00000352138,…	CCDC47,COX10,KANSL1,TYROBP,POLR1A,CDH2,ARHGDIA,SIGMAR1,NPM1,KMT2D,SH3PXD2B,ARHGAP32,ZHX3,KIF1C,SMC1A,ZNF335,CHD4,SYNE2,KIRREL,ARHGEF18,GATAD2A,ADARB1,GATAD2B,GRIN1,CHD6,ASXL1,WIPF1,FAM50A,GLTSCR1,SNAI2,TCF4,JMJD1C,NRIP1,ALDH7A1,SOS1,HERC1,BCAP31,SMARCA4,DDOST,SPG20,MAMLD1,NEDD4,BCORL1,PLCB3,VPS13D
Monarch	HP:0003011	Abnormality of the musculature	40	2380	0.3	0.0466	9606.ENSP00000225726,9606.ENSP00000229922,9606.ENSP00000261643,9606.ENSP00000262419,9606.ENSP00000262629,9606.ENSP00000263857,9606.ENSP00000269141,9606.ENSP00000277010,9606.ENSP00000301067,9606.ENSP00000309714,9606.ENSP00000320821,9606.ENSP00000323421,9606.ENSP00000325326,9606.ENSP00000348128,9606.ENSP00000349508,9606.ENSP00000350719,9606.ENSP00000353920,9606.ENSP00000357644,9606.ENSP00000358081,…	CCDC47,CAP2,COX10,KANSL1,TYROBP,POLR1A,CDH2,SIGMAR1,KMT2D,SH3PXD2B,KIF1C,SMC1A,ZNF335,SVIL,CHD4,SYNE2,ADARB1,GATAD2B,BAG3,GRIN1,BMS1,ASXL1,TNFRSF1B,UQCRQ,NR2F2,SNAI2,CCNF,TCF4,JMJD1C,KCTD17,ALDH7A1,SOS1,HERC1,SMARCA4,DDOST,SPG20,MAMLD1,BCORL1,PLCB3,VPS13D
DISEASES	DOID:1059	Intellectual disability	14	412	0.6	0.0367	9606.ENSP00000217964,9606.ENSP00000239223,9606.ENSP00000262419,9606.ENSP00000269141,9606.ENSP00000301067,9606.ENSP00000323421,9606.ENSP00000325326,9606.ENSP00000349508,9606.ENSP00000357644,9606.ENSP00000360608,9606.ENSP00000377225,9606.ENSP00000381382,9606.ENSP00000392330,9606.ENSP00000395654	TBL1X,DUSP1,KANSL1,CDH2,KMT2D,SMC1A,ZNF335,CHD4,GATAD2B,GRIN1,FAM50A,TCF4,BCAP31,SMARCA4
DISEASES	DOID:150	Disease of mental health	19	689	0.51	0.0367	9606.ENSP00000217964,9606.ENSP00000239223,9606.ENSP00000262419,9606.ENSP00000264335,9606.ENSP00000269141,9606.ENSP00000301067,9606.ENSP00000323421,9606.ENSP00000325326,9606.ENSP00000349508,9606.ENSP00000353920,9606.ENSP00000357644,9606.ENSP00000360608,9606.ENSP00000362330,9606.ENSP00000365435,9606.ENSP00000377225,9606.ENSP00000381382,9606.ENSP00000387123,9606.ENSP00000392330,9606.ENSP00000395654	TBL1X,DUSP1,KANSL1,YWHAE,CDH2,KMT2D,SMC1A,ZNF335,CHD4,ADARB1,GATAD2B,GRIN1,CHD6,TNFRSF1B,FAM50A,TCF4,ALDH7A1,BCAP31,SMARCA4
TISSUES	BTO:0000042	Animal	160	14895	0.1	1.38e-09	9606.ENSP00000184266,9606.ENSP00000217964,9606.ENSP00000223369,9606.ENSP00000223459,9606.ENSP00000225726,9606.ENSP00000229922,9606.ENSP00000234590,9606.ENSP00000239223,9606.ENSP00000239906,9606.ENSP00000244007,9606.ENSP00000250454,9606.ENSP00000256637,9606.ENSP00000261643,9606.ENSP00000262419,9606.ENSP00000262629,9606.ENSP00000262633,9606.ENSP00000263710,9606.ENSP00000263773,9606.ENSP00000263857,…	NDUFB4,TBL1X,YKT6,ZNF688,CCDC47,CAP2,ENO1,DUSP1,FAM53C,PLCG1,EAPP,SORT1,COX10,KANSL1,TYROBP,RBM42,CLASP1,FNBP4,POLR1A,YWHAE,ASB1,WDR70,PRDX5,EXPH5,PXN,CDH2,ARHGDIA,SIGMAR1,NPAT,DOCK1,STAT5B,NPM1,PATL1,TBC1D2B,KMT2D,JUNB,CLTB,MAP3K11,SH3PXD2B,SART1,ARHGAP32,ZMIZ2,ZHX3,AVL9,RANBP10,R3HDM2,KIF1C,SMC1A,HSPA5,CHMP4A,TCHP,FLII,ZNF335,RNF166,TRAK2,HGS,MORF4L1,EVI2B,FIP1L1,RRP1B,MIA3,NEO1,DPYSL3,SYNJ2,UB…
TISSUES	BTO:0000083	Female reproductive system	93	5799	0.28	1.38e-09	9606.ENSP00000184266,9606.ENSP00000225726,9606.ENSP00000234590,9606.ENSP00000239223,9606.ENSP00000239906,9606.ENSP00000244007,9606.ENSP00000250454,9606.ENSP00000256637,9606.ENSP00000262419,9606.ENSP00000263710,9606.ENSP00000263773,9606.ENSP00000263857,9606.ENSP00000264335,9606.ENSP00000264607,9606.ENSP00000265843,9606.ENSP00000267257,9606.ENSP00000269141,9606.ENSP00000269321,9606.ENSP00000277010,…	NDUFB4,CCDC47,ENO1,DUSP1,FAM53C,PLCG1,EAPP,SORT1,KANSL1,CLASP1,FNBP4,POLR1A,YWHAE,ASB1,EXPH5,PXN,CDH2,ARHGDIA,SIGMAR1,DOCK1,NPM1,PATL1,JUNB,SART1,ZMIZ2,ZHX3,KIF1C,HSPA5,CHMP4A,FLII,HGS,MORF4L1,FIP1L1,RRP1B,DPYSL3,SYNJ2,UBE2H,CHD4,SYNE2,GATAD2A,DHX9,F5,BAG3,SCD,HSP90AB1,STAU1,RAPGEF1,SRSF3,RBM12,ASXL1,DNAJC11,SLC3A2,MYADM,G6PD,FAM50A,NR2F2,C5orf24,BRD2,WDR6,SNAI2,NUDT1,MUC16,KHSRP,JMJD1C,HECTD1,NR…
TISSUES	BTO:0000142	Brain	88	5462	0.28	5.38e-09	9606.ENSP00000229922,9606.ENSP00000234590,9606.ENSP00000239223,9606.ENSP00000239906,9606.ENSP00000244007,9606.ENSP00000256637,9606.ENSP00000261643,9606.ENSP00000262419,9606.ENSP00000262629,9606.ENSP00000262633,9606.ENSP00000263710,9606.ENSP00000263773,9606.ENSP00000264335,9606.ENSP00000265462,9606.ENSP00000267257,9606.ENSP00000269141,9606.ENSP00000269321,9606.ENSP00000277010,9606.ENSP00000296930,…	CAP2,ENO1,DUSP1,FAM53C,PLCG1,SORT1,COX10,KANSL1,TYROBP,RBM42,CLASP1,FNBP4,YWHAE,PRDX5,PXN,CDH2,ARHGDIA,SIGMAR1,NPM1,MAP3K11,ARHGAP32,ZMIZ2,ZHX3,RANBP10,KIF1C,SMC1A,HSPA5,FLII,TRAK2,HGS,MORF4L1,FIP1L1,MIA3,NEO1,DPYSL3,SYNJ2,PTPRS,SYNE2,ARHGEF18,GATAD2A,ADARB1,SHISA4,DHX9,BAG3,SCD,GRIN1,HSP90AB1,STAU1,CHD6,SRSF3,RBM12,ASXL1,DNAJC11,SLC3A2,UQCRQ,MYADM,NR2F2,BRD2,WDR6,KHSRP,TCF4,JMJD1C,HECTD1,NRIP1,K…
TISSUES	BTO:0000081	Reproductive system	94	6107	0.26	5.66e-09	9606.ENSP00000184266,9606.ENSP00000225726,9606.ENSP00000229922,9606.ENSP00000234590,9606.ENSP00000239223,9606.ENSP00000239906,9606.ENSP00000244007,9606.ENSP00000250454,9606.ENSP00000256637,9606.ENSP00000262419,9606.ENSP00000263710,9606.ENSP00000263773,9606.ENSP00000263857,9606.ENSP00000264335,9606.ENSP00000264607,9606.ENSP00000265843,9606.ENSP00000267257,9606.ENSP00000269141,9606.ENSP00000269321,…	NDUFB4,CCDC47,CAP2,ENO1,DUSP1,FAM53C,PLCG1,EAPP,SORT1,KANSL1,CLASP1,FNBP4,POLR1A,YWHAE,ASB1,EXPH5,PXN,CDH2,ARHGDIA,SIGMAR1,DOCK1,NPM1,PATL1,JUNB,SART1,ZMIZ2,ZHX3,KIF1C,HSPA5,CHMP4A,FLII,HGS,MORF4L1,FIP1L1,RRP1B,DPYSL3,SYNJ2,UBE2H,CHD4,SYNE2,GATAD2A,DHX9,F5,BAG3,SCD,HSP90AB1,STAU1,RAPGEF1,SRSF3,RBM12,ASXL1,DNAJC11,SLC3A2,MYADM,G6PD,FAM50A,NR2F2,C5orf24,BRD2,WDR6,SNAI2,NUDT1,MUC16,KHSRP,JMJD1C,HECT…
TISSUES	BTO:0001484	Nervous system	90	5707	0.27	5.66e-09	9606.ENSP00000223369,9606.ENSP00000229922,9606.ENSP00000234590,9606.ENSP00000239223,9606.ENSP00000239906,9606.ENSP00000244007,9606.ENSP00000256637,9606.ENSP00000261643,9606.ENSP00000262419,9606.ENSP00000262629,9606.ENSP00000262633,9606.ENSP00000263710,9606.ENSP00000263773,9606.ENSP00000264335,9606.ENSP00000265462,9606.ENSP00000267257,9606.ENSP00000269141,9606.ENSP00000269321,9606.ENSP00000277010,…	YKT6,CAP2,ENO1,DUSP1,FAM53C,PLCG1,SORT1,COX10,KANSL1,TYROBP,RBM42,CLASP1,FNBP4,YWHAE,PRDX5,PXN,CDH2,ARHGDIA,SIGMAR1,NPM1,MAP3K11,ARHGAP32,ZMIZ2,ZHX3,RANBP10,KIF1C,SMC1A,HSPA5,FLII,TRAK2,HGS,MORF4L1,FIP1L1,MIA3,NEO1,DPYSL3,SYNJ2,PTPRS,SYNE2,ARHGEF18,GATAD2A,ADARB1,SHISA4,DHX9,BAG3,SCD,GRIN1,HSP90AB1,STAU1,CHD6,SRSF3,RBM12,ASXL1,TNFRSF1B,DNAJC11,SLC3A2,UQCRQ,MYADM,NR2F2,BRD2,WDR6,KHSRP,TCF4,JMJD1C,…
TISSUES	BTO:0003091	Urogenital system	98	6716	0.24	2.04e-08	9606.ENSP00000184266,9606.ENSP00000225726,9606.ENSP00000229922,9606.ENSP00000234590,9606.ENSP00000239223,9606.ENSP00000239906,9606.ENSP00000244007,9606.ENSP00000250454,9606.ENSP00000256637,9606.ENSP00000262419,9606.ENSP00000263710,9606.ENSP00000263773,9606.ENSP00000263857,9606.ENSP00000264335,9606.ENSP00000264607,9606.ENSP00000265843,9606.ENSP00000267257,9606.ENSP00000269141,9606.ENSP00000269321,…	NDUFB4,CCDC47,CAP2,ENO1,DUSP1,FAM53C,PLCG1,EAPP,SORT1,KANSL1,CLASP1,FNBP4,POLR1A,YWHAE,ASB1,EXPH5,PXN,CDH2,ARHGDIA,SIGMAR1,DOCK1,NPM1,PATL1,JUNB,SART1,ZMIZ2,ZHX3,KIF1C,HSPA5,CHMP4A,FLII,ZNF335,HGS,MORF4L1,FIP1L1,RRP1B,DPYSL3,SYNJ2,UBE2H,SVIL,CHD4,SYNE2,KIRREL,GATAD2A,DHX9,F5,BAG3,SCD,HSP90AB1,STAU1,RAPGEF1,SRSF3,RBM12,ASXL1,DNAJC11,SLC3A2,MYADM,G6PD,FAM50A,NR2F2,C5orf24,BRD2,WDR6,SNAI2,NUDT1,MUC1…
TISSUES	BTO:0001489	Whole body	143	12619	0.13	8.11e-08	9606.ENSP00000184266,9606.ENSP00000217964,9606.ENSP00000223369,9606.ENSP00000225726,9606.ENSP00000229922,9606.ENSP00000234590,9606.ENSP00000239223,9606.ENSP00000239906,9606.ENSP00000244007,9606.ENSP00000250454,9606.ENSP00000256637,9606.ENSP00000261643,9606.ENSP00000262419,9606.ENSP00000262629,9606.ENSP00000262633,9606.ENSP00000263710,9606.ENSP00000263773,9606.ENSP00000263857,9606.ENSP00000264335,…	NDUFB4,TBL1X,YKT6,CCDC47,CAP2,ENO1,DUSP1,FAM53C,PLCG1,EAPP,SORT1,COX10,KANSL1,TYROBP,RBM42,CLASP1,FNBP4,POLR1A,YWHAE,ASB1,PRDX5,EXPH5,PXN,CDH2,ARHGDIA,SIGMAR1,DOCK1,STAT5B,NPM1,PATL1,TBC1D2B,KMT2D,JUNB,CLTB,MAP3K11,SART1,ARHGAP32,ZMIZ2,ZHX3,RANBP10,KIF1C,SMC1A,HSPA5,CHMP4A,TCHP,FLII,ZNF335,RNF166,TRAK2,HGS,MORF4L1,EVI2B,FIP1L1,RRP1B,MIA3,NEO1,DPYSL3,SYNJ2,UBE2H,SVIL,CHD4,PTPRS,SYNE2,KIRREL,ARHGEF…
TISSUES	BTO:0000282	Head	91	6329	0.23	4.55e-07	9606.ENSP00000229922,9606.ENSP00000234590,9606.ENSP00000239223,9606.ENSP00000239906,9606.ENSP00000244007,9606.ENSP00000256637,9606.ENSP00000261643,9606.ENSP00000262419,9606.ENSP00000262629,9606.ENSP00000262633,9606.ENSP00000263710,9606.ENSP00000263773,9606.ENSP00000264335,9606.ENSP00000265462,9606.ENSP00000267257,9606.ENSP00000269141,9606.ENSP00000269321,9606.ENSP00000277010,9606.ENSP00000296930,…	CAP2,ENO1,DUSP1,FAM53C,PLCG1,SORT1,COX10,KANSL1,TYROBP,RBM42,CLASP1,FNBP4,YWHAE,PRDX5,PXN,CDH2,ARHGDIA,SIGMAR1,NPM1,CLTB,MAP3K11,ARHGAP32,ZMIZ2,ZHX3,RANBP10,KIF1C,SMC1A,HSPA5,FLII,ZNF335,TRAK2,HGS,MORF4L1,FIP1L1,MIA3,NEO1,DPYSL3,SYNJ2,PTPRS,SYNE2,ARHGEF18,GATAD2A,ADARB1,SHISA4,DHX9,BAG3,SCD,GRIN1,HSP90AB1,STAU1,CHD6,SRSF3,RBM12,ASXL1,DNAJC11,SLC3A2,UQCRQ,FAM83G,MYADM,NR2F2,BRD2,WDR6,KHSRP,TCF4,JM…
TISSUES	BTO:0000174	Embryonic structure	43	2132	0.38	1.05e-05	9606.ENSP00000225726,9606.ENSP00000234590,9606.ENSP00000264335,9606.ENSP00000265843,9606.ENSP00000267257,9606.ENSP00000269141,9606.ENSP00000269321,9606.ENSP00000280333,9606.ENSP00000296930,9606.ENSP00000301067,9606.ENSP00000303315,9606.ENSP00000310448,9606.ENSP00000323421,9606.ENSP00000331201,9606.ENSP00000331310,9606.ENSP00000347836,9606.ENSP00000348128,9606.ENSP00000349508,9606.ENSP00000356520,…	CCDC47,ENO1,YWHAE,EXPH5,PXN,CDH2,ARHGDIA,DOCK1,NPM1,KMT2D,JUNB,SART1,SMC1A,HGS,MORF4L1,UBE2H,SVIL,CHD4,DHX9,F5,BAG3,SCD,HSP90AB1,STAU1,RAPGEF1,SRSF3,RBM12,SLC3A2,MYADM,SNAI2,MUC16,KHSRP,JMJD1C,NRIP1,NCOA1,TGOLN2,ALDH7A1,SMARCA4,RBFOX2,HIF1A,MLST8,MYC,LSR
TISSUES	BTO:0000284	Organism form	44	2239	0.36	1.34e-05	9606.ENSP00000225726,9606.ENSP00000234590,9606.ENSP00000264335,9606.ENSP00000265843,9606.ENSP00000267257,9606.ENSP00000269141,9606.ENSP00000269321,9606.ENSP00000280333,9606.ENSP00000296930,9606.ENSP00000301067,9606.ENSP00000303315,9606.ENSP00000310448,9606.ENSP00000323421,9606.ENSP00000331201,9606.ENSP00000331310,9606.ENSP00000347836,9606.ENSP00000348128,9606.ENSP00000349508,9606.ENSP00000356520,…	CCDC47,ENO1,YWHAE,EXPH5,PXN,CDH2,ARHGDIA,DOCK1,NPM1,KMT2D,JUNB,SART1,SMC1A,HGS,MORF4L1,UBE2H,SVIL,CHD4,DHX9,F5,BAG3,SCD,HSP90AB1,STAU1,RAPGEF1,SRSF3,RBM12,SLC3A2,MYADM,G6PD,SNAI2,MUC16,KHSRP,JMJD1C,NRIP1,NCOA1,TGOLN2,ALDH7A1,SMARCA4,RBFOX2,HIF1A,MLST8,MYC,LSR
TISSUES	BTO:0000254	Female reproductive gland	47	2783	0.3	0.00032	9606.ENSP00000225726,9606.ENSP00000234590,9606.ENSP00000244007,9606.ENSP00000256637,9606.ENSP00000263710,9606.ENSP00000264335,9606.ENSP00000267257,9606.ENSP00000269141,9606.ENSP00000277010,9606.ENSP00000296930,9606.ENSP00000312222,9606.ENSP00000324173,9606.ENSP00000331310,9606.ENSP00000336752,9606.ENSP00000339145,9606.ENSP00000347792,9606.ENSP00000349508,9606.ENSP00000350719,9606.ENSP00000353463,…	CCDC47,ENO1,PLCG1,SORT1,CLASP1,YWHAE,PXN,CDH2,SIGMAR1,NPM1,ZHX3,HSPA5,MORF4L1,FIP1L1,RRP1B,SYNJ2,CHD4,SYNE2,GATAD2A,DHX9,BAG3,SCD,HSP90AB1,SRSF3,ASXL1,SLC3A2,G6PD,NR2F2,BRD2,WDR6,NUDT1,KHSRP,HECTD1,NRIP1,NCOA1,SOS1,PRKD2,SMARCA4,MAMLD1,DBNL,HIF1A,RABEP1,MAN2A2,MLST8,MYC,LSR,RBM26
TISSUES	BTO:0001271	Leukemia cell	24	949	0.47	0.00032	9606.ENSP00000234590,9606.ENSP00000244007,9606.ENSP00000264335,9606.ENSP00000267257,9606.ENSP00000293328,9606.ENSP00000296930,9606.ENSP00000301067,9606.ENSP00000303315,9606.ENSP00000323421,9606.ENSP00000349508,9606.ENSP00000356520,9606.ENSP00000359380,9606.ENSP00000360609,9606.ENSP00000362820,9606.ENSP00000364839,9606.ENSP00000367123,9606.ENSP00000378704,9606.ENSP00000381216,9606.ENSP00000387784,…	ENO1,PLCG1,YWHAE,PXN,STAT5B,NPM1,KMT2D,JUNB,SMC1A,CHD4,DHX9,SCD,HSP90AB1,SRSF3,ASXL1,SLC3A2,BRD2,KHSRP,SOS1,BCAP31,SMARCA4,TOP2A,MLST8,MYC
TISSUES	BTO:0000522	Gland	85	6602	0.18	0.00038	9606.ENSP00000217964,9606.ENSP00000223369,9606.ENSP00000225726,9606.ENSP00000234590,9606.ENSP00000239906,9606.ENSP00000244007,9606.ENSP00000256637,9606.ENSP00000263710,9606.ENSP00000264335,9606.ENSP00000265462,9606.ENSP00000267257,9606.ENSP00000269141,9606.ENSP00000269321,9606.ENSP00000277010,9606.ENSP00000296930,9606.ENSP00000301067,9606.ENSP00000303315,9606.ENSP00000309597,9606.ENSP00000310448,…	TBL1X,YKT6,CCDC47,ENO1,FAM53C,PLCG1,SORT1,CLASP1,YWHAE,PRDX5,PXN,CDH2,ARHGDIA,SIGMAR1,NPM1,KMT2D,JUNB,MAP3K11,SART1,ZMIZ2,ZHX3,SMC1A,HSPA5,FLII,ZNF335,HGS,MORF4L1,FIP1L1,RRP1B,MIA3,NEO1,DPYSL3,SYNJ2,SVIL,CHD4,SYNE2,KIRREL,GATAD2A,IRF2BP2,DHX9,BAG3,SCD,HSP90AB1,STAU1,SRSF3,RBM12,ASXL1,SLC3A2,UQCRQ,MYADM,G6PD,NR2F2,BRD2,WDR6,NUDT1,KHSRP,TCF4,JMJD1C,HECTD1,NRIP1,NCOA1,TGOLN2,ALDH7A1,SOS1,BCAP31,PRKD…
TISSUES	BTO:0001486	Skeletal system	27	1203	0.42	0.0005	9606.ENSP00000234590,9606.ENSP00000250454,9606.ENSP00000296930,9606.ENSP00000300146,9606.ENSP00000323421,9606.ENSP00000324173,9606.ENSP00000324573,9606.ENSP00000333779,9606.ENSP00000339145,9606.ENSP00000340900,9606.ENSP00000341198,9606.ENSP00000349932,9606.ENSP00000355064,9606.ENSP00000359380,9606.ENSP00000367123,9606.ENSP00000373647,9606.ENSP00000375649,9606.ENSP00000377225,9606.ENSP00000378704,…	ENO1,EAPP,NPM1,PATL1,SMC1A,HSPA5,FLII,EVI2B,RRP1B,MIA3,NEO1,PTPRS,SHISA4,SCD,SLC3A2,FAM83G,MYADM,FAM50A,BRD2,NUDT1,KHSRP,TCF4,NCOA1,DDOST,PTPRJ,NEDD4,CD99L2
TISSUES	BTO:0003099	Internal female genital organ	44	2593	0.3	0.00051	9606.ENSP00000184266,9606.ENSP00000225726,9606.ENSP00000234590,9606.ENSP00000263773,9606.ENSP00000263857,9606.ENSP00000264335,9606.ENSP00000265843,9606.ENSP00000267257,9606.ENSP00000269321,9606.ENSP00000280333,9606.ENSP00000296930,9606.ENSP00000300146,9606.ENSP00000303315,9606.ENSP00000310448,9606.ENSP00000324205,9606.ENSP00000331201,9606.ENSP00000347836,9606.ENSP00000350719,9606.ENSP00000353463,…	NDUFB4,CCDC47,ENO1,FNBP4,POLR1A,YWHAE,EXPH5,PXN,ARHGDIA,DOCK1,NPM1,PATL1,JUNB,SART1,CHMP4A,HGS,UBE2H,SYNE2,GATAD2A,DHX9,F5,SCD,HSP90AB1,STAU1,RAPGEF1,SRSF3,RBM12,SLC3A2,MYADM,SNAI2,MUC16,KHSRP,NRIP1,CBX6,NCOA1,TGOLN2,ALDH7A1,CCNB1IP1,RBFOX2,HIF1A,MLST8,RNF213,MYC,LSR
TISSUES	BTO:0001488	Endocrine gland	79	6036	0.19	0.00055	9606.ENSP00000217964,9606.ENSP00000223369,9606.ENSP00000225726,9606.ENSP00000234590,9606.ENSP00000239906,9606.ENSP00000244007,9606.ENSP00000256637,9606.ENSP00000263710,9606.ENSP00000264335,9606.ENSP00000265462,9606.ENSP00000267257,9606.ENSP00000269141,9606.ENSP00000269321,9606.ENSP00000277010,9606.ENSP00000296930,9606.ENSP00000301067,9606.ENSP00000303315,9606.ENSP00000309597,9606.ENSP00000310448,…	TBL1X,YKT6,CCDC47,ENO1,FAM53C,PLCG1,SORT1,CLASP1,YWHAE,PRDX5,PXN,CDH2,ARHGDIA,SIGMAR1,NPM1,KMT2D,JUNB,MAP3K11,SART1,ZHX3,SMC1A,HSPA5,FLII,HGS,MORF4L1,FIP1L1,RRP1B,MIA3,NEO1,DPYSL3,SYNJ2,SVIL,CHD4,SYNE2,GATAD2A,IRF2BP2,DHX9,BAG3,SCD,HSP90AB1,SRSF3,ASXL1,SLC3A2,UQCRQ,MYADM,G6PD,NR2F2,BRD2,WDR6,NUDT1,KHSRP,TCF4,JMJD1C,HECTD1,NRIP1,NCOA1,TGOLN2,ALDH7A1,SOS1,BCAP31,PRKD2,SMARCA4,ATXN7L3,DDOST,RBFOX2,M…
TISSUES	BTO:0001491	Viscus	69	5020	0.21	0.00063	9606.ENSP00000217964,9606.ENSP00000223369,9606.ENSP00000234590,9606.ENSP00000263857,9606.ENSP00000264335,9606.ENSP00000265462,9606.ENSP00000267257,9606.ENSP00000269141,9606.ENSP00000269321,9606.ENSP00000277010,9606.ENSP00000296930,9606.ENSP00000300584,9606.ENSP00000301067,9606.ENSP00000303315,9606.ENSP00000309597,9606.ENSP00000310448,9606.ENSP00000310561,9606.ENSP00000311778,9606.ENSP00000320821,…	TBL1X,YKT6,ENO1,POLR1A,YWHAE,PRDX5,PXN,CDH2,ARHGDIA,SIGMAR1,NPM1,TBC1D2B,KMT2D,JUNB,MAP3K11,SART1,ARHGAP32,ZMIZ2,KIF1C,SMC1A,HSPA5,FLII,ZNF335,MORF4L1,MIA3,NEO1,DPYSL3,SVIL,CHD4,SYNE2,KIRREL,GATAD2A,IRF2BP2,DHX9,SCD,HSP90AB1,STAU1,RAPGEF1,SRSF3,RBM12,BMS1,SLC3A2,UQCRQ,FAM50A,NR2F2,MYLK3,BRD2,KHSRP,TCF4,HECTD1,NRIP1,NCOA1,TGOLN2,ALDH7A1,BCAP31,SMARCA4,DDOST,PTPRJ,CCNB1IP1,RBFOX2,DBNL,HIF1A,TRERF1,…
TISSUES	BTO:0000345	Digestive gland	44	2645	0.29	0.00072	9606.ENSP00000217964,9606.ENSP00000223369,9606.ENSP00000225726,9606.ENSP00000234590,9606.ENSP00000264335,9606.ENSP00000265462,9606.ENSP00000267257,9606.ENSP00000269141,9606.ENSP00000269321,9606.ENSP00000277010,9606.ENSP00000296930,9606.ENSP00000301067,9606.ENSP00000303315,9606.ENSP00000310448,9606.ENSP00000323421,9606.ENSP00000324173,9606.ENSP00000324573,9606.ENSP00000331201,9606.ENSP00000340900,…	TBL1X,YKT6,CCDC47,ENO1,YWHAE,PRDX5,PXN,CDH2,ARHGDIA,SIGMAR1,NPM1,KMT2D,JUNB,SART1,SMC1A,HSPA5,FLII,HGS,MIA3,DPYSL3,CHD4,IRF2BP2,DHX9,BAG3,SCD,HSP90AB1,SRSF3,SLC3A2,UQCRQ,NR2F2,BRD2,KHSRP,JMJD1C,NRIP1,NCOA1,TGOLN2,ALDH7A1,BCAP31,SMARCA4,DDOST,RBFOX2,DBNL,HIF1A,LSR
TISSUES	BTO:0000570	Hematopoietic system	41	2543	0.28	0.0031	9606.ENSP00000217964,9606.ENSP00000234590,9606.ENSP00000244007,9606.ENSP00000256637,9606.ENSP00000262629,9606.ENSP00000264335,9606.ENSP00000264607,9606.ENSP00000269321,9606.ENSP00000293328,9606.ENSP00000296930,9606.ENSP00000309597,9606.ENSP00000311778,9606.ENSP00000324205,9606.ENSP00000324404,9606.ENSP00000324573,9606.ENSP00000331310,9606.ENSP00000333779,9606.ENSP00000336752,9606.ENSP00000348128,…	TBL1X,ENO1,PLCG1,SORT1,TYROBP,YWHAE,ASB1,ARHGDIA,STAT5B,NPM1,MAP3K11,ZMIZ2,CHMP4A,TCHP,FLII,MORF4L1,EVI2B,FIP1L1,SVIL,SYNE2,KIRREL,ARHGEF18,DHX9,F5,HSP90AB1,RAPGEF1,SLC3A2,WIPF1,G6PD,NR2F2,BRD2,TCF4,NRIP1,TGOLN2,PRKD2,DDOST,DBNL,RABEP1,MLST8,RNF213,CD99L2
TISSUES	BTO:0000379	Embryo	18	708	0.48	0.0035	9606.ENSP00000267257,9606.ENSP00000269141,9606.ENSP00000296930,9606.ENSP00000301067,9606.ENSP00000310448,9606.ENSP00000323421,9606.ENSP00000331310,9606.ENSP00000348128,9606.ENSP00000349508,9606.ENSP00000356520,9606.ENSP00000360609,9606.ENSP00000380034,9606.ENSP00000381216,9606.ENSP00000382204,9606.ENSP00000383063,9606.ENSP00000385216,9606.ENSP00000395654,9606.ENSP00000456405	PXN,CDH2,NPM1,KMT2D,SART1,SMC1A,MORF4L1,SVIL,CHD4,DHX9,HSP90AB1,SNAI2,KHSRP,JMJD1C,NRIP1,NCOA1,SMARCA4,MLST8
TISSUES	BTO:0000449	Fetus	25	1229	0.38	0.004	9606.ENSP00000225726,9606.ENSP00000234590,9606.ENSP00000264335,9606.ENSP00000265843,9606.ENSP00000267257,9606.ENSP00000296930,9606.ENSP00000303315,9606.ENSP00000347836,9606.ENSP00000356771,9606.ENSP00000358081,9606.ENSP00000359380,9606.ENSP00000360609,9606.ENSP00000360922,9606.ENSP00000361263,9606.ENSP00000362820,9606.ENSP00000363228,9606.ENSP00000367123,9606.ENSP00000375649,9606.ENSP00000385216,…	CCDC47,ENO1,YWHAE,EXPH5,PXN,NPM1,JUNB,UBE2H,F5,BAG3,SCD,HSP90AB1,STAU1,RAPGEF1,SRSF3,RBM12,SLC3A2,MYADM,NCOA1,TGOLN2,ALDH7A1,HIF1A,MLST8,MYC,LSR
TISSUES	BTO:0001078	Placenta	24	1176	0.38	0.0052	9606.ENSP00000225726,9606.ENSP00000234590,9606.ENSP00000264335,9606.ENSP00000265843,9606.ENSP00000267257,9606.ENSP00000296930,9606.ENSP00000303315,9606.ENSP00000347836,9606.ENSP00000356771,9606.ENSP00000359380,9606.ENSP00000360609,9606.ENSP00000360922,9606.ENSP00000361263,9606.ENSP00000362820,9606.ENSP00000363228,9606.ENSP00000367123,9606.ENSP00000375649,9606.ENSP00000385216,9606.ENSP00000386443,…	CCDC47,ENO1,YWHAE,EXPH5,PXN,NPM1,JUNB,UBE2H,F5,SCD,HSP90AB1,STAU1,RAPGEF1,SRSF3,RBM12,SLC3A2,MYADM,NCOA1,TGOLN2,ALDH7A1,HIF1A,MLST8,MYC,LSR
TISSUES	BTO:0000744	Lymphocytic leukemia cell	12	361	0.59	0.0057	9606.ENSP00000234590,9606.ENSP00000244007,9606.ENSP00000267257,9606.ENSP00000293328,9606.ENSP00000296930,9606.ENSP00000301067,9606.ENSP00000364839,9606.ENSP00000367123,9606.ENSP00000378704,9606.ENSP00000387784,9606.ENSP00000395654,9606.ENSP00000411532	ENO1,PLCG1,PXN,STAT5B,NPM1,KMT2D,ASXL1,SLC3A2,BRD2,SOS1,SMARCA4,TOP2A
TISSUES	BTO:0003096	Internal male genital organ	36	2229	0.28	0.0083	9606.ENSP00000234590,9606.ENSP00000244007,9606.ENSP00000263710,9606.ENSP00000264335,9606.ENSP00000267257,9606.ENSP00000269141,9606.ENSP00000296930,9606.ENSP00000312222,9606.ENSP00000324173,9606.ENSP00000331310,9606.ENSP00000336752,9606.ENSP00000339145,9606.ENSP00000347792,9606.ENSP00000350719,9606.ENSP00000356520,9606.ENSP00000358081,9606.ENSP00000359380,9606.ENSP00000360609,9606.ENSP00000362820,…	ENO1,PLCG1,CLASP1,YWHAE,PXN,CDH2,NPM1,ZHX3,HSPA5,MORF4L1,FIP1L1,RRP1B,SYNJ2,SYNE2,DHX9,BAG3,SCD,HSP90AB1,SRSF3,ASXL1,SLC3A2,BRD2,WDR6,HECTD1,NRIP1,NCOA1,TGOLN2,SOS1,MAMLD1,HIF1A,MAN2A2,MLST8,MYC,LSR,RBM26,NT5C3A
TISSUES	BTO:0001493	Trunk	20	927	0.41	0.0096	9606.ENSP00000234590,9606.ENSP00000244007,9606.ENSP00000256637,9606.ENSP00000277010,9606.ENSP00000296930,9606.ENSP00000324173,9606.ENSP00000359380,9606.ENSP00000360609,9606.ENSP00000367123,9606.ENSP00000375649,9606.ENSP00000377721,9606.ENSP00000380241,9606.ENSP00000381382,9606.ENSP00000383063,9606.ENSP00000386443,9606.ENSP00000393978,9606.ENSP00000417653,9606.ENSP00000456405,9606.ENSP00000464087,…	ENO1,PLCG1,SORT1,SIGMAR1,NPM1,HSPA5,SCD,HSP90AB1,SLC3A2,MYADM,NR2F2,NUDT1,TCF4,NRIP1,TGOLN2,PRKD2,DBNL,MLST8,RNF213,CD99L2
TISSUES	BTO:0001372	Thymocyte	3	10	1.55	0.0103	9606.ENSP00000244007,9606.ENSP00000381382,9606.ENSP00000480322	PLCG1,TCF4,CD99L2
TISSUES	BTO:0001363	Testis	30	1756	0.3	0.0116	9606.ENSP00000234590,9606.ENSP00000263710,9606.ENSP00000264335,9606.ENSP00000267257,9606.ENSP00000269141,9606.ENSP00000296930,9606.ENSP00000312222,9606.ENSP00000324173,9606.ENSP00000331310,9606.ENSP00000336752,9606.ENSP00000347792,9606.ENSP00000350719,9606.ENSP00000356520,9606.ENSP00000358081,9606.ENSP00000359380,9606.ENSP00000360609,9606.ENSP00000362820,9606.ENSP00000364839,9606.ENSP00000367123,…	ENO1,CLASP1,YWHAE,PXN,CDH2,NPM1,ZHX3,HSPA5,MORF4L1,FIP1L1,SYNJ2,SYNE2,DHX9,BAG3,SCD,HSP90AB1,SRSF3,ASXL1,SLC3A2,BRD2,WDR6,NRIP1,NCOA1,SOS1,MAMLD1,HIF1A,MAN2A2,MLST8,MYC,LSR
TISSUES	BTO:0000082	Male reproductive system	40	2671	0.25	0.0134	9606.ENSP00000234590,9606.ENSP00000239223,9606.ENSP00000244007,9606.ENSP00000263710,9606.ENSP00000263773,9606.ENSP00000264335,9606.ENSP00000267257,9606.ENSP00000269141,9606.ENSP00000296930,9606.ENSP00000312222,9606.ENSP00000324173,9606.ENSP00000331310,9606.ENSP00000336752,9606.ENSP00000339145,9606.ENSP00000347792,9606.ENSP00000350719,9606.ENSP00000356520,9606.ENSP00000358081,9606.ENSP00000359380,…	ENO1,DUSP1,PLCG1,CLASP1,FNBP4,YWHAE,PXN,CDH2,NPM1,ZHX3,HSPA5,MORF4L1,FIP1L1,RRP1B,SYNJ2,SYNE2,DHX9,BAG3,SCD,HSP90AB1,SRSF3,ASXL1,SLC3A2,G6PD,BRD2,WDR6,HECTD1,NRIP1,NCOA1,TGOLN2,SOS1,MAMLD1,HIF1A,RABEP1,MAN2A2,MLST8,MYC,LSR,RBM26,NT5C3A
TISSUES	BTO:0001541	Pronephros	8	195	0.68	0.0184	9606.ENSP00000267257,9606.ENSP00000301067,9606.ENSP00000323421,9606.ENSP00000349508,9606.ENSP00000356520,9606.ENSP00000381216,9606.ENSP00000385216,9606.ENSP00000395654	PXN,KMT2D,SMC1A,CHD4,DHX9,KHSRP,NCOA1,SMARCA4
TISSUES	BTO:0000574	Hematopoietic cell	19	933	0.38	0.0231	9606.ENSP00000234590,9606.ENSP00000244007,9606.ENSP00000256637,9606.ENSP00000262629,9606.ENSP00000264335,9606.ENSP00000264607,9606.ENSP00000269321,9606.ENSP00000296930,9606.ENSP00000309597,9606.ENSP00000324404,9606.ENSP00000336752,9606.ENSP00000352138,9606.ENSP00000356520,9606.ENSP00000360609,9606.ENSP00000376330,9606.ENSP00000378704,9606.ENSP00000381382,9606.ENSP00000383063,9606.ENSP00000480322	ENO1,PLCG1,SORT1,TYROBP,YWHAE,ASB1,ARHGDIA,NPM1,MAP3K11,TCHP,FIP1L1,KIRREL,DHX9,HSP90AB1,WIPF1,BRD2,TCF4,NRIP1,CD99L2
TISSUES	BTO:0000080	Male reproductive gland	37	2505	0.24	0.0261	9606.ENSP00000234590,9606.ENSP00000263710,9606.ENSP00000264335,9606.ENSP00000267257,9606.ENSP00000269141,9606.ENSP00000296930,9606.ENSP00000312222,9606.ENSP00000324173,9606.ENSP00000331310,9606.ENSP00000336752,9606.ENSP00000339145,9606.ENSP00000347792,9606.ENSP00000350719,9606.ENSP00000356520,9606.ENSP00000358081,9606.ENSP00000359380,9606.ENSP00000360609,9606.ENSP00000362820,9606.ENSP00000364839,…	ENO1,CLASP1,YWHAE,PXN,CDH2,NPM1,ZHX3,HSPA5,MORF4L1,FIP1L1,RRP1B,SYNJ2,SYNE2,DHX9,BAG3,SCD,HSP90AB1,SRSF3,ASXL1,SLC3A2,G6PD,BRD2,WDR6,HECTD1,NRIP1,NCOA1,TGOLN2,SOS1,MAMLD1,HIF1A,RABEP1,MAN2A2,MLST8,MYC,LSR,RBM26,NT5C3A
TISSUES	BTO:0000421	Connective tissue	18	871	0.39	0.0261	9606.ENSP00000234590,9606.ENSP00000264335,9606.ENSP00000269321,9606.ENSP00000296930,9606.ENSP00000300146,9606.ENSP00000323421,9606.ENSP00000324173,9606.ENSP00000326095,9606.ENSP00000343690,9606.ENSP00000356771,9606.ENSP00000359380,9606.ENSP00000367123,9606.ENSP00000373647,9606.ENSP00000380241,9606.ENSP00000381382,9606.ENSP00000399457,9606.ENSP00000424827,9606.ENSP00000483408	ENO1,YWHAE,ARHGDIA,NPM1,PATL1,SMC1A,HSPA5,RNF166,DPYSL3,F5,SCD,SLC3A2,FAM83G,NUDT1,TCF4,DDOST,NEDD4,RBM26
TISSUES	BTO:0000775	Lymphocyte	15	648	0.44	0.0261	9606.ENSP00000234590,9606.ENSP00000244007,9606.ENSP00000256637,9606.ENSP00000262629,9606.ENSP00000264335,9606.ENSP00000269321,9606.ENSP00000296930,9606.ENSP00000324404,9606.ENSP00000356520,9606.ENSP00000360609,9606.ENSP00000376330,9606.ENSP00000378704,9606.ENSP00000381382,9606.ENSP00000383063,9606.ENSP00000480322	ENO1,PLCG1,SORT1,TYROBP,YWHAE,ARHGDIA,NPM1,TCHP,DHX9,HSP90AB1,WIPF1,BRD2,TCF4,NRIP1,CD99L2
TISSUES	BTO:0000759	Liver	30	1882	0.27	0.0285	9606.ENSP00000234590,9606.ENSP00000264335,9606.ENSP00000265462,9606.ENSP00000269141,9606.ENSP00000269321,9606.ENSP00000277010,9606.ENSP00000296930,9606.ENSP00000301067,9606.ENSP00000323421,9606.ENSP00000324173,9606.ENSP00000324573,9606.ENSP00000340900,9606.ENSP00000349508,9606.ENSP00000355568,9606.ENSP00000356520,9606.ENSP00000359380,9606.ENSP00000360609,9606.ENSP00000367123,9606.ENSP00000367939,…	ENO1,YWHAE,PRDX5,CDH2,ARHGDIA,SIGMAR1,NPM1,KMT2D,SMC1A,HSPA5,FLII,MIA3,CHD4,IRF2BP2,DHX9,SCD,HSP90AB1,SLC3A2,UQCRQ,NR2F2,BRD2,KHSRP,NRIP1,TGOLN2,ALDH7A1,BCAP31,DDOST,RBFOX2,HIF1A,LSR
TISSUES	BTO:0000583	Bone marrow cancer cell	11	395	0.52	0.031	9606.ENSP00000234590,9606.ENSP00000244007,9606.ENSP00000267257,9606.ENSP00000293328,9606.ENSP00000296930,9606.ENSP00000349508,9606.ENSP00000364839,9606.ENSP00000395654,9606.ENSP00000411532,9606.ENSP00000457593,9606.ENSP00000479618	ENO1,PLCG1,PXN,STAT5B,NPM1,CHD4,ASXL1,SMARCA4,TOP2A,NFAT5,MYC
TISSUES	BTO:0000089	Blood	27	1675	0.28	0.0449	9606.ENSP00000234590,9606.ENSP00000244007,9606.ENSP00000256637,9606.ENSP00000262629,9606.ENSP00000264335,9606.ENSP00000264607,9606.ENSP00000269321,9606.ENSP00000296930,9606.ENSP00000309597,9606.ENSP00000324404,9606.ENSP00000324573,9606.ENSP00000331310,9606.ENSP00000333779,9606.ENSP00000336752,9606.ENSP00000348128,9606.ENSP00000352138,9606.ENSP00000356520,9606.ENSP00000356771,9606.ENSP00000360609,…	ENO1,PLCG1,SORT1,TYROBP,YWHAE,ASB1,ARHGDIA,NPM1,MAP3K11,TCHP,FLII,MORF4L1,EVI2B,FIP1L1,SVIL,KIRREL,DHX9,F5,HSP90AB1,WIPF1,G6PD,BRD2,TCF4,NRIP1,DDOST,DBNL,CD99L2
TISSUES	BTO:0000511	Gastrointestinal tract	27	1680	0.28	0.0458	9606.ENSP00000234590,9606.ENSP00000263857,9606.ENSP00000264335,9606.ENSP00000269321,9606.ENSP00000296930,9606.ENSP00000300584,9606.ENSP00000310448,9606.ENSP00000310561,9606.ENSP00000324173,9606.ENSP00000331310,9606.ENSP00000343690,9606.ENSP00000353463,9606.ENSP00000359380,9606.ENSP00000360609,9606.ENSP00000363228,9606.ENSP00000367123,9606.ENSP00000377225,9606.ENSP00000378704,9606.ENSP00000383063,…	ENO1,POLR1A,YWHAE,ARHGDIA,NPM1,TBC1D2B,SART1,ARHGAP32,HSPA5,MORF4L1,DPYSL3,GATAD2A,SCD,HSP90AB1,RBM12,SLC3A2,FAM50A,BRD2,NRIP1,NCOA1,BCAP31,PTPRJ,CCNB1IP1,ZDHHC7,RNF213,ERC1,LSR
TISSUES	BTO:0000058	Alimentary canal	29	1865	0.26	0.0476	9606.ENSP00000234590,9606.ENSP00000263857,9606.ENSP00000264335,9606.ENSP00000269321,9606.ENSP00000296930,9606.ENSP00000300584,9606.ENSP00000310448,9606.ENSP00000310561,9606.ENSP00000324173,9606.ENSP00000331310,9606.ENSP00000343690,9606.ENSP00000353463,9606.ENSP00000359380,9606.ENSP00000360609,9606.ENSP00000362820,9606.ENSP00000363228,9606.ENSP00000367123,9606.ENSP00000377225,9606.ENSP00000378704,…	ENO1,POLR1A,YWHAE,ARHGDIA,NPM1,TBC1D2B,SART1,ARHGAP32,HSPA5,MORF4L1,DPYSL3,GATAD2A,SCD,HSP90AB1,SRSF3,RBM12,SLC3A2,FAM50A,BRD2,NRIP1,NCOA1,BCAP31,DDOST,PTPRJ,CCNB1IP1,ZDHHC7,RNF213,ERC1,LSR
UniProt Keywords	KW-0597	Phosphoprotein	139	8057	0.31	1.87e-26	9606.ENSP00000184266,9606.ENSP00000217964,9606.ENSP00000221922,9606.ENSP00000223369,9606.ENSP00000229922,9606.ENSP00000234590,9606.ENSP00000239223,9606.ENSP00000239906,9606.ENSP00000244007,9606.ENSP00000250454,9606.ENSP00000256637,9606.ENSP00000262419,9606.ENSP00000262629,9606.ENSP00000262633,9606.ENSP00000263710,9606.ENSP00000263773,9606.ENSP00000263857,9606.ENSP00000264335,9606.ENSP00000265107,…	NDUFB4,TBL1X,CCDC9,YKT6,CAP2,ENO1,DUSP1,FAM53C,PLCG1,EAPP,SORT1,KANSL1,TYROBP,RBM42,CLASP1,FNBP4,POLR1A,YWHAE,WDR70,PRDX5,EXPH5,ANKRD52,PXN,CDH2,ARHGDIA,NAF1,NPAT,DOCK1,STAT5B,NPM1,PATL1,TBC1D2B,KMT2D,JUNB,CLTB,MAP3K11,SH3PXD2B,SART1,ARHGAP32,ZHX3,AVL9,RANBP10,R3HDM2,ZNF579,KIF1C,SMC1A,HSPA5,CHMP4A,FLII,ZNF335,TRAK2,HGS,EVI2B,FIP1L1,RRP1B,MIA3,NEO1,DPYSL3,SYNJ2,SVIL,CHD4,ARID5A,SYNE2,KIRREL,GATAD…
UniProt Keywords	KW-0007	Acetylation	69	3341	0.39	4.89e-11	9606.ENSP00000184266,9606.ENSP00000217964,9606.ENSP00000229922,9606.ENSP00000234590,9606.ENSP00000239906,9606.ENSP00000244007,9606.ENSP00000250454,9606.ENSP00000262419,9606.ENSP00000262633,9606.ENSP00000263773,9606.ENSP00000264335,9606.ENSP00000265107,9606.ENSP00000265462,9606.ENSP00000267257,9606.ENSP00000269321,9606.ENSP00000274054,9606.ENSP00000278612,9606.ENSP00000296930,9606.ENSP00000301067,…	NDUFB4,TBL1X,CAP2,ENO1,FAM53C,PLCG1,EAPP,KANSL1,RBM42,FNBP4,YWHAE,WDR70,PRDX5,PXN,ARHGDIA,NAF1,NPAT,NPM1,KMT2D,JUNB,CLTB,RANBP10,SMC1A,HSPA5,FLII,HGS,MORF4L1,RRP1B,UBE2H,CHD4,SYNE2,IRF2BP2,DHX9,BAG3,HSP90AB1,STAU1,MTF1,SRSF3,DNAJC11,SLC3A2,UQCRQ,FAM83G,G6PD,FAM50A,BRD2,WDR6,GLTSCR1,KHSRP,NRIP1,NCOA1,ALDH7A1,SMARCA4,ATF5,TOP2A,SPG20,DBNL,NEDD4,HIF1A,TRERF1,PLCB3,RABEP1,MLST8,NFAT5,BAHCC1,GPATCH8,E…
UniProt Keywords	KW-1017	Isopeptide bond	46	1706	0.5	3.24e-10	9606.ENSP00000217964,9606.ENSP00000234590,9606.ENSP00000262419,9606.ENSP00000263773,9606.ENSP00000264335,9606.ENSP00000265107,9606.ENSP00000269321,9606.ENSP00000274054,9606.ENSP00000278612,9606.ENSP00000296930,9606.ENSP00000301067,9606.ENSP00000303315,9606.ENSP00000310448,9606.ENSP00000311778,9606.ENSP00000324173,9606.ENSP00000324404,9606.ENSP00000325326,9606.ENSP00000349508,9606.ENSP00000350078,…	TBL1X,ENO1,KANSL1,FNBP4,YWHAE,WDR70,ARHGDIA,NAF1,NPAT,NPM1,KMT2D,JUNB,SART1,ZMIZ2,HSPA5,TCHP,ZNF335,CHD4,ARID5A,GATAD2A,IRF2BP2,DHX9,GATAD2B,BAG3,RAPGEF1,BMS1,SLC3A2,FAM50A,C5orf24,GLTSCR1,KHSRP,JMJD1C,NRIP1,INO80D,NCOA1,SMARCA4,TOP2A,SPG20,BCORL1,HIF1A,NKRF,NFAT5,RNF213,GPATCH8,MYC,RBM26
UniProt Keywords	KW-0832	Ubl conjugation	54	2383	0.43	1.24e-09	9606.ENSP00000217964,9606.ENSP00000234590,9606.ENSP00000244007,9606.ENSP00000262419,9606.ENSP00000263773,9606.ENSP00000264335,9606.ENSP00000265107,9606.ENSP00000269321,9606.ENSP00000274054,9606.ENSP00000278612,9606.ENSP00000296930,9606.ENSP00000301067,9606.ENSP00000303315,9606.ENSP00000310448,9606.ENSP00000311778,9606.ENSP00000324173,9606.ENSP00000324404,9606.ENSP00000325326,9606.ENSP00000331201,…	TBL1X,ENO1,PLCG1,KANSL1,FNBP4,YWHAE,WDR70,ARHGDIA,NAF1,NPAT,NPM1,KMT2D,JUNB,SART1,ZMIZ2,HSPA5,TCHP,ZNF335,HGS,UBE2H,CHD4,ARID5A,GATAD2A,IRF2BP2,DHX9,GATAD2B,BAG3,HSP90AB1,RAPGEF1,BMS1,ASXL1,SLC3A2,FAM50A,C5orf24,GLTSCR1,KHSRP,JMJD1C,NRIP1,INO80D,NCOA1,SMARCA4,ATF5,CCNB1IP1,TOP2A,SPG20,NEDD4,BCORL1,HIF1A,NKRF,NFAT5,RNF213,GPATCH8,MYC,RBM26
UniProt Keywords	KW-0539	Nucleus	77	5208	0.24	5.1e-06	9606.ENSP00000217964,9606.ENSP00000223459,9606.ENSP00000234590,9606.ENSP00000239223,9606.ENSP00000250454,9606.ENSP00000256637,9606.ENSP00000262419,9606.ENSP00000262633,9606.ENSP00000263857,9606.ENSP00000264335,9606.ENSP00000274054,9606.ENSP00000277010,9606.ENSP00000278612,9606.ENSP00000293328,9606.ENSP00000296930,9606.ENSP00000300146,9606.ENSP00000301067,9606.ENSP00000303315,9606.ENSP00000310448,…	TBL1X,ZNF688,ENO1,DUSP1,EAPP,SORT1,KANSL1,RBM42,POLR1A,YWHAE,NAF1,SIGMAR1,NPAT,STAT5B,NPM1,PATL1,KMT2D,JUNB,SART1,ZMIZ2,ZHX3,RANBP10,R3HDM2,ZNF579,SMC1A,FLII,ZNF335,MORF4L1,FIP1L1,RRP1B,CHD4,ARID5A,SYNE2,PAX5,GATAD2A,ADARB1,IRF2BP2,DHX9,GATAD2B,BAG3,HSP90AB1,MTF1,CHD6,SRSF3,RBM12,BMS1,ASXL1,FAM83G,FAM50A,NR2F2,BRD2,SNAI2,NUDT1,CCNF,KHSRP,TCF4,JMJD1C,NRIP1,INO80D,CBX6,NCOA1,ALDH7A1,PRKD2,SMARCA4,A…
UniProt Keywords	KW-0804	Transcription	46	2339	0.37	5.1e-06	9606.ENSP00000217964,9606.ENSP00000223459,9606.ENSP00000234590,9606.ENSP00000263857,9606.ENSP00000278612,9606.ENSP00000293328,9606.ENSP00000301067,9606.ENSP00000303315,9606.ENSP00000311778,9606.ENSP00000312222,9606.ENSP00000320188,9606.ENSP00000324573,9606.ENSP00000325326,9606.ENSP00000331310,9606.ENSP00000339145,9606.ENSP00000349508,9606.ENSP00000350078,9606.ENSP00000350844,9606.ENSP00000353463,…	TBL1X,ZNF688,ENO1,POLR1A,NPAT,STAT5B,KMT2D,JUNB,ZMIZ2,ZHX3,ZNF579,FLII,ZNF335,MORF4L1,RRP1B,CHD4,ARID5A,PAX5,GATAD2A,IRF2BP2,DHX9,GATAD2B,MTF1,CHD6,ASXL1,NR2F2,BRD2,SNAI2,KHSRP,TCF4,JMJD1C,NRIP1,INO80D,CBX6,NCOA1,SMARCA4,ATF5,ATXN7L3,MAMLD1,BCORL1,HIF1A,TRERF1,NKRF,NFAT5,ZNF286A,MYC
UniProt Keywords	KW-0805	Transcription regulation	45	2272	0.37	5.1e-06	9606.ENSP00000217964,9606.ENSP00000223459,9606.ENSP00000234590,9606.ENSP00000278612,9606.ENSP00000293328,9606.ENSP00000301067,9606.ENSP00000303315,9606.ENSP00000311778,9606.ENSP00000312222,9606.ENSP00000320188,9606.ENSP00000324573,9606.ENSP00000325326,9606.ENSP00000331310,9606.ENSP00000339145,9606.ENSP00000349508,9606.ENSP00000350078,9606.ENSP00000350844,9606.ENSP00000353463,9606.ENSP00000355568,…	TBL1X,ZNF688,ENO1,NPAT,STAT5B,KMT2D,JUNB,ZMIZ2,ZHX3,ZNF579,FLII,ZNF335,MORF4L1,RRP1B,CHD4,ARID5A,PAX5,GATAD2A,IRF2BP2,DHX9,GATAD2B,MTF1,CHD6,ASXL1,NR2F2,BRD2,SNAI2,KHSRP,TCF4,JMJD1C,NRIP1,INO80D,CBX6,NCOA1,SMARCA4,ATF5,ATXN7L3,MAMLD1,BCORL1,HIF1A,TRERF1,NKRF,NFAT5,ZNF286A,MYC
UniProt Keywords	KW-0010	Activator	22	674	0.59	8.19e-06	9606.ENSP00000217964,9606.ENSP00000278612,9606.ENSP00000293328,9606.ENSP00000324573,9606.ENSP00000325326,9606.ENSP00000339145,9606.ENSP00000350078,9606.ENSP00000355568,9606.ENSP00000356520,9606.ENSP00000362127,9606.ENSP00000377721,9606.ENSP00000381382,9606.ENSP00000383063,9606.ENSP00000385216,9606.ENSP00000395654,9606.ENSP00000396954,9606.ENSP00000397259,9606.ENSP00000414517,9606.ENSP00000437955,…	TBL1X,NPAT,STAT5B,FLII,ZNF335,RRP1B,ARID5A,IRF2BP2,DHX9,MTF1,NR2F2,TCF4,NRIP1,NCOA1,SMARCA4,ATF5,ATXN7L3,MAMLD1,HIF1A,TRERF1,NFAT5,MYC
UniProt Keywords	KW-0025	Alternative splicing	117	10179	0.13	8.1e-05	9606.ENSP00000184266,9606.ENSP00000217964,9606.ENSP00000223369,9606.ENSP00000223459,9606.ENSP00000225726,9606.ENSP00000229922,9606.ENSP00000244007,9606.ENSP00000256637,9606.ENSP00000261643,9606.ENSP00000262419,9606.ENSP00000262629,9606.ENSP00000262633,9606.ENSP00000263710,9606.ENSP00000263773,9606.ENSP00000264335,9606.ENSP00000265462,9606.ENSP00000265843,9606.ENSP00000267257,9606.ENSP00000269141,…	NDUFB4,TBL1X,YKT6,ZNF688,CCDC47,CAP2,PLCG1,SORT1,COX10,KANSL1,TYROBP,RBM42,CLASP1,FNBP4,YWHAE,PRDX5,EXPH5,PXN,CDH2,ARHGDIA,NAF1,SIGMAR1,NPM1,PATL1,TBC1D2B,KMT2D,CLTB,MAP3K11,SART1,ARHGAP32,ZMIZ2,ZHX3,AVL9,RANBP10,R3HDM2,CHMP4A,FLII,ZNF335,RNF166,TRAK2,HGS,MORF4L1,EVI2B,FIP1L1,RRP1B,MIA3,NEO1,DPYSL3,SYNJ2,UBE2H,SVIL,CHD4,PTPRS,ARID5A,SYNE2,PAX5,KIRREL,GATAD2A,ADARB1,IRF2BP2,DHX9,GRIN1,STAU1,RAPGEF…
UniProt Keywords	KW-0156	Chromatin regulator	12	288	0.69	0.00063	9606.ENSP00000262419,9606.ENSP00000301067,9606.ENSP00000331310,9606.ENSP00000349508,9606.ENSP00000362330,9606.ENSP00000364839,9606.ENSP00000378704,9606.ENSP00000382204,9606.ENSP00000384490,9606.ENSP00000395654,9606.ENSP00000397259,9606.ENSP00000437775	KANSL1,KMT2D,MORF4L1,CHD4,CHD6,ASXL1,BRD2,JMJD1C,CBX6,SMARCA4,ATXN7L3,BCORL1
UniProt Keywords	KW-0488	Methylation	22	962	0.43	0.0017	9606.ENSP00000221922,9606.ENSP00000223369,9606.ENSP00000262633,9606.ENSP00000300146,9606.ENSP00000301067,9606.ENSP00000310561,9606.ENSP00000311778,9606.ENSP00000315568,9606.ENSP00000320188,9606.ENSP00000320821,9606.ENSP00000324173,9606.ENSP00000340900,9606.ENSP00000348128,9606.ENSP00000353463,9606.ENSP00000356520,9606.ENSP00000358081,9606.ENSP00000360609,9606.ENSP00000360922,9606.ENSP00000376330,…	CCDC9,YKT6,RBM42,PATL1,KMT2D,ARHGAP32,ZMIZ2,AVL9,ZNF579,KIF1C,HSPA5,MIA3,SVIL,GATAD2A,DHX9,BAG3,HSP90AB1,STAU1,WIPF1,KHSRP,NCOA1,RBFOX2
UniProt Keywords	KW-0694	RNA-binding	17	670	0.48	0.004	9606.ENSP00000262633,9606.ENSP00000274054,9606.ENSP00000296930,9606.ENSP00000300146,9606.ENSP00000336752,9606.ENSP00000347792,9606.ENSP00000350078,9606.ENSP00000353920,9606.ENSP00000356520,9606.ENSP00000360922,9606.ENSP00000362820,9606.ENSP00000363228,9606.ENSP00000380241,9606.ENSP00000381216,9606.ENSP00000395654,9606.ENSP00000413035,9606.ENSP00000483408	RBM42,NAF1,NPM1,PATL1,FIP1L1,SYNJ2,ARID5A,ADARB1,DHX9,STAU1,SRSF3,RBM12,NUDT1,KHSRP,SMARCA4,RBFOX2,RBM26
UniProt Keywords	KW-0965	Cell junction	18	801	0.42	0.01	9606.ENSP00000267257,9606.ENSP00000269141,9606.ENSP00000277010,9606.ENSP00000309714,9606.ENSP00000310561,9606.ENSP00000324404,9606.ENSP00000324573,9606.ENSP00000347792,9606.ENSP00000348128,9606.ENSP00000349932,9606.ENSP00000350719,9606.ENSP00000360608,9606.ENSP00000367123,9606.ENSP00000400010,9606.ENSP00000417653,9606.ENSP00000428994,9606.ENSP00000468263,9606.ENSP00000480322	PXN,CDH2,SIGMAR1,SH3PXD2B,ARHGAP32,TCHP,FLII,SYNJ2,SVIL,PTPRS,SYNE2,GRIN1,SLC3A2,PTPRJ,DBNL,GRIA1,ERC1,CD99L2
UniProt Keywords	KW-0963	Cytoplasm	63	5028	0.17	0.0176	9606.ENSP00000223369,9606.ENSP00000234590,9606.ENSP00000250454,9606.ENSP00000262633,9606.ENSP00000263710,9606.ENSP00000264335,9606.ENSP00000265462,9606.ENSP00000267257,9606.ENSP00000269321,9606.ENSP00000274054,9606.ENSP00000280333,9606.ENSP00000293328,9606.ENSP00000296930,9606.ENSP00000300146,9606.ENSP00000309597,9606.ENSP00000309714,9606.ENSP00000310561,9606.ENSP00000316589,9606.ENSP00000320821,…	YKT6,ENO1,EAPP,RBM42,CLASP1,YWHAE,PRDX5,PXN,ARHGDIA,NAF1,DOCK1,STAT5B,NPM1,PATL1,MAP3K11,SH3PXD2B,ARHGAP32,RANBP10,KIF1C,HSPA5,TCHP,FLII,RNF166,TRAK2,HGS,DPYSL3,SYNJ2,SVIL,CHD4,SYNE2,IRF2BP2,DHX9,BAG3,HSP90AB1,STAU1,SRSF3,FAM83G,WIPF1,G6PD,MYLK3,WDR6,SNAI2,NUDT1,CCNF,KHSRP,KCTD17,ALDH7A1,HERC1,PRKD2,ATF5,TOP2A,RBFOX2,SPG20,DBNL,NEDD4,HIF1A,SSH2,RABEP1,MLST8,NFAT5,RNF213,ERC1,NT5C3A
UniProt Keywords	KW-0991	Mental retardation	12	468	0.48	0.0349	9606.ENSP00000262419,9606.ENSP00000301067,9606.ENSP00000323421,9606.ENSP00000325326,9606.ENSP00000349508,9606.ENSP00000357644,9606.ENSP00000360608,9606.ENSP00000381382,9606.ENSP00000390158,9606.ENSP00000392330,9606.ENSP00000395654,9606.ENSP00000437775	KANSL1,KMT2D,SMC1A,ZNF335,CHD4,GATAD2B,GRIN1,TCF4,HERC1,BCAP31,SMARCA4,BCORL1

## Sheet: Subgroups functional enrichment
	#category	term ID	term description	observed gene count	background gene count	strength	false discovery rate	matching proteins in your network (IDs)	matching proteins in your network (labels)
RNF-A	GO Function	GO:0019904	Protein domain specific binding	10	716	0.87	0.0021	9606.ENSP00000280333,9606.ENSP00000309714,9606.ENSP00000324173,9606.ENSP00000331201,9606.ENSP00000343690,9606.ENSP00000376123,9606.ENSP00000417653,9606.ENSP00000428994,9606.ENSP00000445408,9606.ENSP00000468263	DOCK1,SH3PXD2B,HSPA5,HGS,DPYSL3,SH2D2A,DBNL,GRIA1,RABEP1,ERC1
RNF-A	UniProt Keywords	KW-0597	Phosphoprotein	32	8057	0.32	1.12e-05	9606.ENSP00000221922,9606.ENSP00000250454,9606.ENSP00000258484,9606.ENSP00000262811,9606.ENSP00000264990,9606.ENSP00000269321,9606.ENSP00000280333,9606.ENSP00000288266,9606.ENSP00000301067,9606.ENSP00000309714,9606.ENSP00000310561,9606.ENSP00000312222,9606.ENSP00000314067,9606.ENSP00000315568,9606.ENSP00000324173,9606.ENSP00000324205,9606.ENSP00000331201,9606.ENSP00000343690,9606.ENSP00000349508,…	CCDC9,EAPP,EPC2,MAST3,ACAD11,ARHGDIA,DOCK1,APPL1,KMT2D,SH3PXD2B,ARHGAP32,ZHX3,PAK2,AVL9,HSPA5,CHMP4A,HGS,DPYSL3,CHD4,SCD,GRIN1,SH2D2A,MYLK3,JMJD1C,HECTD1,INO80D,HERC1,DBNL,GRIA1,NKRF,RABEP1,ERC1
RNF-A	UniProt Keywords	KW-0967	Endosome	8	568	0.87	0.0033	9606.ENSP00000288266,9606.ENSP00000310561,9606.ENSP00000315568,9606.ENSP00000324205,9606.ENSP00000331201,9606.ENSP00000417653,9606.ENSP00000428994,9606.ENSP00000445408	APPL1,ARHGAP32,AVL9,CHMP4A,HGS,DBNL,GRIA1,RABEP1
RNF-A	UniProt Keywords	KW-0156	Chromatin regulator	6	288	1.04	0.0038	9606.ENSP00000258484,9606.ENSP00000301067,9606.ENSP00000331310,9606.ENSP00000349508,9606.ENSP00000362330,9606.ENSP00000382204	EPC2,KMT2D,MORF4L1,CHD4,CHD6,JMJD1C
	#category	term ID	term description	observed gene count	background gene count	strength	false discovery rate	matching proteins in your network (IDs)	matching proteins in your network (labels)
PBO-A	UniProt Keywords	KW-0597	Phosphoprotein	29	8122	0.3	0.00037	9606.ENSP00000205402,9606.ENSP00000221922,9606.ENSP00000228918,9606.ENSP00000256637,9606.ENSP00000260129,9606.ENSP00000263857,9606.ENSP00000265295,9606.ENSP00000267257,9606.ENSP00000269141,9606.ENSP00000310561,9606.ENSP00000311977,9606.ENSP00000320821,9606.ENSP00000324573,9606.ENSP00000336752,9606.ENSP00000359380,9606.ENSP00000368688,9606.ENSP00000376330,9606.ENSP00000379946,9606.ENSP00000381008,…	DLD,CCDC9,LTBR,SORT1,TGS1,POLR1A,SPDL1,PXN,CDH2,ARHGAP32,DUS3L,KIF1C,FLII,FIP1L1,SCD,LYRM7,WIPF1,BICRA,MUC16,TCF4,HERC1,FGFR1,ATF5,ATXN7L3,TRERF1,NKRF,PLCB3,BAHCC1,GPATCH8
	#category	term ID	term description	observed gene count	background gene count	strength	signal	false discovery rate	matching proteins in your network (IDs)	matching proteins in your network (labels)
PBO-NA	GO Process	GO:0051276	Chromosome organization	13	968	0.81	0.69	0.00079	9606.ENSP00000289316,9606.ENSP00000296930,9606.ENSP00000331310,9606.ENSP00000360609,9606.ENSP00000370745,9606.ENSP00000377225,9606.ENSP00000378702,9606.ENSP00000384198,9606.ENSP00000384490,9606.ENSP00000386660,9606.ENSP00000409896,9606.ENSP00000411532,9606.ENSP00000433760	H2BC5,NPM1,MORF4L1,HSP90AB1,DDX1,FAM50A,BRD2,INO80D,CBX6,KDM3A,CCNB1IP1,TOP2A,BANF1
PBO-NA	GO Process	GO:0006325	Chromatin organization	9	612	0.85	0.43	0.0311	9606.ENSP00000289316,9606.ENSP00000296930,9606.ENSP00000331310,9606.ENSP00000377225,9606.ENSP00000378702,9606.ENSP00000384198,9606.ENSP00000384490,9606.ENSP00000386660,9606.ENSP00000433760	H2BC5,NPM1,MORF4L1,FAM50A,BRD2,INO80D,CBX6,KDM3A,BANF1
PBO-NA	GO Process	GO:0006996	Organelle organization	20	3470	0.44	0.32	0.0311	9606.ENSP00000225726,9606.ENSP00000289316,9606.ENSP00000296930,9606.ENSP00000297814,9606.ENSP00000331310,9606.ENSP00000347626,9606.ENSP00000360609,9606.ENSP00000366800,9606.ENSP00000370745,9606.ENSP00000377225,9606.ENSP00000378702,9606.ENSP00000384198,9606.ENSP00000384490,9606.ENSP00000386660,9606.ENSP00000409896,9606.ENSP00000410452,9606.ENSP00000411532,9606.ENSP00000433760,9606.ENSP00000444743,…	CCDC47,H2BC5,NPM1,KIF27,MORF4L1,NUDCD3,HSP90AB1,DNAJC11,DDX1,FAM50A,BRD2,INO80D,CBX6,KDM3A,CCNB1IP1,STMN1,TOP2A,BANF1,SSH2,TLN2
PBO-NA	GO Process	GO:0071840	Cellular component organization or biogenesis	26	5639	0.35	0.28	0.0311	9606.ENSP00000225726,9606.ENSP00000289316,9606.ENSP00000296930,9606.ENSP00000297814,9606.ENSP00000310448,9606.ENSP00000324404,9606.ENSP00000331310,9606.ENSP00000339145,9606.ENSP00000347626,9606.ENSP00000360609,9606.ENSP00000363018,9606.ENSP00000364140,9606.ENSP00000366800,9606.ENSP00000370745,9606.ENSP00000377225,9606.ENSP00000378702,9606.ENSP00000384198,9606.ENSP00000384490,9606.ENSP00000384675,…	CCDC47,H2BC5,NPM1,KIF27,SART1,TCHP,MORF4L1,RRP1B,NUDCD3,HSP90AB1,RPL10A,COL15A1,DNAJC11,DDX1,FAM50A,BRD2,INO80D,CBX6,SOS1,KDM3A,CCNB1IP1,STMN1,TOP2A,BANF1,SSH2,TLN2
PBO-NA	GO Component	GO:0070013	Intracellular organelle lumen	26	5660	0.34	0.33	0.0088	9606.ENSP00000264263,9606.ENSP00000289316,9606.ENSP00000296930,9606.ENSP00000298573,9606.ENSP00000310448,9606.ENSP00000331310,9606.ENSP00000339145,9606.ENSP00000350844,9606.ENSP00000360609,9606.ENSP00000361562,9606.ENSP00000364140,9606.ENSP00000366800,9606.ENSP00000369500,9606.ENSP00000370745,9606.ENSP00000375267,9606.ENSP00000377225,9606.ENSP00000378702,9606.ENSP00000384198,9606.ENSP00000384490,…	GFM1,H2BC5,NPM1,DUSP16,SART1,MORF4L1,RRP1B,PAX5,HSP90AB1,CTSA,COL15A1,DNAJC11,SYAP1,DDX1,RTL8A,FAM50A,BRD2,INO80D,CBX6,KDM3A,ALDH7A1,PRKD2,CCNB1IP1,TOP2A,BANF1,FAM222B
PBO-NA	GO Component	GO:0031981	Nuclear lumen	22	4526	0.37	0.33	0.0105	9606.ENSP00000289316,9606.ENSP00000296930,9606.ENSP00000298573,9606.ENSP00000310448,9606.ENSP00000331310,9606.ENSP00000339145,9606.ENSP00000350844,9606.ENSP00000360609,9606.ENSP00000366800,9606.ENSP00000369500,9606.ENSP00000370745,9606.ENSP00000375267,9606.ENSP00000377225,9606.ENSP00000378702,9606.ENSP00000384198,9606.ENSP00000384490,9606.ENSP00000386660,9606.ENSP00000393978,9606.ENSP00000409896,…	H2BC5,NPM1,DUSP16,SART1,MORF4L1,RRP1B,PAX5,HSP90AB1,DNAJC11,SYAP1,DDX1,RTL8A,FAM50A,BRD2,INO80D,CBX6,KDM3A,PRKD2,CCNB1IP1,TOP2A,BANF1,FAM222B
PBO-NA	GO Component	GO:0043232	Intracellular non-membrane-bounded organelle	23	5191	0.33	0.29	0.0221	9606.ENSP00000289316,9606.ENSP00000296930,9606.ENSP00000297814,9606.ENSP00000324404,9606.ENSP00000331310,9606.ENSP00000339145,9606.ENSP00000347626,9606.ENSP00000350844,9606.ENSP00000360609,9606.ENSP00000363018,9606.ENSP00000370745,9606.ENSP00000375267,9606.ENSP00000378702,9606.ENSP00000384198,9606.ENSP00000384490,9606.ENSP00000386660,9606.ENSP00000409896,9606.ENSP00000410452,9606.ENSP00000411532,…	H2BC5,NPM1,KIF27,TCHP,MORF4L1,RRP1B,NUDCD3,PAX5,HSP90AB1,RPL10A,DDX1,RTL8A,BRD2,INO80D,CBX6,KDM3A,CCNB1IP1,STMN1,TOP2A,BANF1,SSH2,TLN2,TSHZ1
PBO-NA	GO Component	GO:0005654	Nucleoplasm	20	4169	0.36	0.3	0.024	9606.ENSP00000289316,9606.ENSP00000296930,9606.ENSP00000298573,9606.ENSP00000310448,9606.ENSP00000331310,9606.ENSP00000339145,9606.ENSP00000350844,9606.ENSP00000360609,9606.ENSP00000366800,9606.ENSP00000369500,9606.ENSP00000370745,9606.ENSP00000377225,9606.ENSP00000378702,9606.ENSP00000384198,9606.ENSP00000384490,9606.ENSP00000386660,9606.ENSP00000393978,9606.ENSP00000411532,9606.ENSP00000433760,…	H2BC5,NPM1,DUSP16,SART1,MORF4L1,RRP1B,PAX5,HSP90AB1,DNAJC11,SYAP1,DDX1,FAM50A,BRD2,INO80D,CBX6,KDM3A,PRKD2,TOP2A,BANF1,FAM222B
PBO-NA	GO Component	GO:0001652	Granular component	2	7	2.14	0.53	0.0384	9606.ENSP00000296930,9606.ENSP00000339145	NPM1,RRP1B
PBO-NA	TISSUES	BTO:0000083	Female reproductive system	29	6111	0.36	0.4	0.00051	9606.ENSP00000225726,9606.ENSP00000264263,9606.ENSP00000278071,9606.ENSP00000289316,9606.ENSP00000296930,9606.ENSP00000297814,9606.ENSP00000310448,9606.ENSP00000331310,9606.ENSP00000339145,9606.ENSP00000347626,9606.ENSP00000360609,9606.ENSP00000361562,9606.ENSP00000363018,9606.ENSP00000364140,9606.ENSP00000366800,9606.ENSP00000369500,9606.ENSP00000370745,9606.ENSP00000377225,9606.ENSP00000378702,…	CCDC47,GFM1,ITPRIP,H2BC5,NPM1,KIF27,SART1,MORF4L1,RRP1B,NUDCD3,HSP90AB1,CTSA,RPL10A,COL15A1,DNAJC11,SYAP1,DDX1,FAM50A,BRD2,CBX6,SOS1,KDM3A,ALDH7A1,PRKD2,CCNB1IP1,STMN1,TOP2A,BANF1,CD99L2
PBO-NA	TISSUES	BTO:0003091	Urogenital system	30	7090	0.31	0.35	0.0012	9606.ENSP00000225726,9606.ENSP00000264263,9606.ENSP00000278071,9606.ENSP00000289316,9606.ENSP00000296930,9606.ENSP00000297814,9606.ENSP00000310448,9606.ENSP00000331310,9606.ENSP00000339145,9606.ENSP00000347626,9606.ENSP00000360609,9606.ENSP00000361562,9606.ENSP00000363018,9606.ENSP00000364140,9606.ENSP00000366800,9606.ENSP00000369500,9606.ENSP00000370745,9606.ENSP00000377225,9606.ENSP00000378702,…	CCDC47,GFM1,ITPRIP,H2BC5,NPM1,KIF27,SART1,MORF4L1,RRP1B,NUDCD3,HSP90AB1,CTSA,RPL10A,COL15A1,DNAJC11,SYAP1,DDX1,FAM50A,BRD2,CBX6,SOS1,KDM3A,ALDH7A1,PRKD2,CCNB1IP1,STMN1,TOP2A,BANF1,FAM222B,CD99L2
PBO-NA	UniProt Keywords	KW-0007	Acetylation	18	3362	0.41	0.3	0.0374	9606.ENSP00000264263,9606.ENSP00000286175,9606.ENSP00000289316,9606.ENSP00000296930,9606.ENSP00000298573,9606.ENSP00000331310,9606.ENSP00000339145,9606.ENSP00000360609,9606.ENSP00000363018,9606.ENSP00000366800,9606.ENSP00000370745,9606.ENSP00000377225,9606.ENSP00000378702,9606.ENSP00000386660,9606.ENSP00000387123,9606.ENSP00000410452,9606.ENSP00000411532,9606.ENSP00000433760	GFM1,PPIL3,H2BC5,NPM1,DUSP16,MORF4L1,RRP1B,HSP90AB1,RPL10A,DNAJC11,DDX1,FAM50A,BRD2,KDM3A,ALDH7A1,STMN1,TOP2A,BANF1

## Sheet: Cellular locations
Column1	Tissue Expression (Human Protien Atlas)	Cellular location	HC	CIS-all
MYLK3	Tissue Group enriched (skeletal muscle, heart muscle, tongue)	Intracellular	0	0.107843
KIF1C	Tissue Group enriched (skeletal muscle, brain, chrooid, plexus, heart msucle, tongue)	Intracellular	0.0930233	0.284314
F5	Tissue Group enriched (choroid plexus, liver, placenta)	Secreted	0.0697674	0.235294
GRIA1	Tissue Group enriched (brian, retina)	Extracellular	0.0232558	0.0980392
MUC16	Tissue Group enriched (adipose tissue, cervix, fallopian tube, salivary gland)	Extracellular, secreted	0.232558	0.411765
PAX5	Tissue enriched (lymphoid tissue)	Intracellular	0.116279	0.245098
ATF5	Tissue enriched (liver)	Intracellular	0.0930233	0.137255
GRIN1	Tissue enriched (brain)	Extracellular	0.116279	0.313725
SYNJ2	Tissue enriched (brain)	Intracellular	0.186047	0.558824
NEDD4	Tissue enhanced (skeletal muscle, tongue)	Intracellular	0.0232558	0.205882
CAP2	Tissue enhanced (skeletal muscle, tongue)	Intracellular	0	0.147059
SVIL	Tissue enhanced (skeletal muscle, tongue)	Intracellular	0.209302	0.460784
COX10	Tissue enhanced (skeletal muscle, tongue)	Intracellular	0.0697674	0.107843
CD99L2	Tissue enhanced (skeletal muscle)	Extracellular	0.0232558	0.107843
HECTD1	Tissue enhanced (skeletal muscle)	Intracellular	0.0465116	0.176471
SHISA4	Tissue enhanced (skeletal muscle)	Extracellular	0.0465116	0.137255
FLII	Tissue enhanced (skeletal muscle)	Intracellular	0.372093	0.5
SSH2	Tissue enhanced (skeletal muscle)	Intracellular	0.0465116	0.333333
RAPGEF1	Tissue enhanced (skeletal muscle)	Intracellular	0.139535	0.294118
SYNE2	Tissue enhanced (skeletal muscle)	Intracellular	0.325581	0.431373
BAG3	Tissue enhanced (skeletal muscle)	Intracellular	0.0930233	0.215686
NDUFB4	Tissue enhanced (skeletal muscle)	Intracellular	0.0930233	0.205882
NT5C3A	Tissue enhanced (skeletal muscle)	Intracellular	0.0232558	0.107843
NR2F2	Tissue enhanced (ovary)	Intracellular	0.0465116	0.27451
TOP2A	Tissue enhanced (lymphoid tissue, testis)	Intracellular	0.0465116	0.196078
TNFRSF1B	Tissue enhanced (lymphoid tissue)	Extracellular, secreted	0.0465116	0.22549
WIPF1	Tissue enhanced (lymphoid tissue)	Intracellular	0.325581	0.598039
CCNF	Tissue enhanced (lymphoid tissue)	Intracellular	0.0232558	0.0980392
LSR	Tissue enhanced (liver)	Extracellular	0.0465116	0.0980392
ALDH7A1	Tissue enhanced (liver)	Intracellular	0.0232558	0.117647
SIGMAR1	Tissue enhanced (liver)	Intracellular	0.0697674	0.117647
PLCB3	Tissue enhanced (intestine)	Intracellular	0.0232558	0.137255
CDH2	Tissue enhanced (heart muscle)	Extracellular	0.232558	0.421569
UQCRQ	Tissue enhanced (heart muscle)	Intracellular	0.0232558	0.127451
FAM83G	Tissue enhanced (esophagus, skin)	Intracellular	0.116279	0.333333
PRDX5	Tissue enhanced (choroid plexus)	Intracellular	0.0465116	0.0980392
EXPH5	Tissue enhanced (brain, skin)	Intracellular	0.0232558	0.107843
SCD	Tissue enhanced (brain, adipose tissue, liver)	Intracellular	0.0697674	0.186275
SORT1	Tissue enhanced (brain)	Extracellular	0.0465116	0.0980392
KCTD17	Tissue enhanced (brain)	Intracellular	0	0.137255
CBX6	Tissue enhanced (brain)	Intracellular	0.0232558	0.137255
TRAK2	Tissue enhanced (brain)	Intracellular	0.0930233	0.107843
EVI2B	Tissue enhanced (bone marrow, lymphoid tissue)	Extracellular	0.255814	0.45098
TYROBP	Tissue enhanced (bone marrow, lymphoid tissue)	Extracellular	0.0930233	0.176471
RNF166	Tissue enhanced (bone marrow, lymphoid tissue)	Intracellular	0.0465116	0.117647
INO80D	Tissue enhanced (bone marrow)	Intracellular	0.0930233	0.137255
HIF1A	Tissue enhanced (bone marrow)	Intracellular	0.116279	0.186275
NUDT1	Tissue enhanced (bone marrow)	Intracellular	0.0232558	0.156863
MTF1	Tissue enhanced (bone marrow)	Intracellular	0.0465116	0.147059
FAM53C	Tissue enhanced (bone marrow)	Intracellular	0.0465116	0.0980392
MYC	Tissue enhanced (adipose tissue, skin)	Intracellular	0.0697674	0.127451
HGS	Low Tissue Specificity	Intracellular	0.0930233	0.186275
SH3PXD2B	Low Tissue Specificity	Intracellular	0.0465116	0.127451
ARHGDIA	Low Tissue Specificity	Intracellular	0.232558	0.480392
JMJD1C	Low Tissue Specificity	Intracellular	0.27907	0.441176
KMT2D	Low Tissue Specificity	Intracellular	0.209302	0.441176
CCDC9	Low Tissue Specificity	Intracellular	0.162791	0.421569
HSPA5	Low Tissue Specificity	Intracellular	0.232558	0.421569
CHD4	Low Tissue Specificity	Intracellular	0.209302	0.401961
ARHGAP32	Low Tissue Specificity	Intracellular	0.116279	0.362745
NKRF	Low Tissue Specificity	Intracellular	0.0930233	0.284314
HERC1	Low Tissue Specificity	Intracellular	0.139535	0.245098
RABEP1	Low Tissue Specificity	Intracellular	0.0930233	0.22549
ZHX3	Low Tissue Specificity	Intracellular	0.209302	0.22549
DOCK1	Low Tissue Specificity	Intracellular	0.116279	0.215686
MORF4L1	Low Tissue Specificity	Intracellular	0.0930233	0.176471
ERC1	Low Tissue Specificity	Intracellular	0.0697674	0.166667
DBNL	Low Tissue Specificity	Intracellular	0.116279	0.137255
DPYSL3	Low Tissue Specificity	Intracellular	0.0465116	0.137255
CHMP4A	Low Tissue Specificity	Intracellular	0.0465116	0.107843
EAPP	Low Tissue Specificity	Intracellular	0.0697674	0.107843
AVL9	Low Tissue Specificity	Intracellular	0.0232558	0.0980392
CHD6	Low Tissue Specificity	Intracellular	0	0.0980392
ARID5A	Low Tissue Specificity	Intracellular	0.488372	0.794118
PTPRS	Low Tissue Specificity	Extracellular	0.0930233	0.343137
PTPRJ	Low Tissue Specificity	Extracellular	0	0.147059
SLC3A2	Low Tissue Specificity	Extracellular	0.0697674	0.147059
TGOLN2	Low Tissue Specificity	Extracellular	0.0930233	0.127451
NEO1	Low Tissue Specificity	Extracellular	0	0.117647
KIRREL	Low Tissue Specificity	Extracellular	0.0697674	0.0980392
HSP90AB1	Low Tissue Specificity	Extracellular, secreted	0.27907	0.441176
RBM12	Low Tissue Specificity	Intracellular	0.27907	0.637255
R3HDM2	Low Tissue Specificity	Intracellular	0.232558	0.529412
DDOST	Low Tissue Specificity	Intracellular	0.232558	0.490196
ZNF335	Low Tissue Specificity	Intracellular	0.0697674	0.431373
PATL1	Low Tissue Specificity	Intracellular	0.255814	0.421569
RBM26	Low Tissue Specificity	Intracellular	0.162791	0.411765
GATAD2A	Low Tissue Specificity	Intracellular	0.0930233	0.372549
SMC1A	Low Tissue Specificity	Intracellular	0.162791	0.362745
ADARB1	Low Tissue Specificity	Intracellular	0.186047	0.343137
BCORL1	Low Tissue Specificity	Intracellular	0.209302	0.343137
MIA3	Low Tissue Specificity	Intracellular	0.139535	0.313725
BAHCC1	Low Tissue Specificity	Intracellular	0.186047	0.294118
ZNF286A	Low Tissue Specificity	Intracellular	0.0232558	0.294118
WDR6	Low Tissue Specificity	Intracellular	0.0697674	0.27451
ENO1	Low Tissue Specificity	Intracellular	0.0930233	0.245098
MAP3K11	Low Tissue Specificity	Intracellular	0.186047	0.245098
GATAD2B	Low Tissue Specificity	Intracellular	0.0465116	0.235294
VPS13D	Low Tissue Specificity	Intracellular	0.0465116	0.235294
KANSL1	Low Tissue Specificity	Intracellular	0.0697674	0.235294
PLCG1	Low Tissue Specificity	Intracellular	0.0232558	0.205882
ASB1	Low Tissue Specificity	Intracellular	0.0465116	0.196078
RBM42	Low Tissue Specificity	Intracellular	0.0697674	0.186275
TBC1D2B	Low Tissue Specificity	Intracellular	0	0.156863
ATXN7L3	Low Tissue Specificity	Intracellular	0.0465116	0.147059
ASXL1	Low Tissue Specificity	Intracellular	0.0232558	0.147059
KHSRP	Low Tissue Specificity	Intracellular	0.0232558	0.147059
FNBP4	Low Tissue Specificity	Intracellular	0.0232558	0.137255
STAT5B	Low Tissue Specificity	Intracellular	0.0465116	0.107843
DHX9	Low Tissue Specificity	Intracellular	0.302326	0.578431
NFAT5	Low Tissue Specificity	Intracellular	0.232558	0.5
SART1	Low Tissue Specificity	Intracellular	0.27907	0.490196
RNF213	Low Tissue Specificity	Intracellular	0.232558	0.421569
MYADM	Low Tissue Specificity	Intracellular	0.255814	0.372549
ZMIZ2	Low Tissue Specificity	Intracellular	0.0697674	0.352941
NPM1	Low Tissue Specificity	Intracellular	0.0930233	0.343137
SMARCA4	Low Tissue Specificity	Intracellular	0.116279	0.333333
TCHP	Low Tissue Specificity	Intracellular	0.186047	0.294118
SOS1	Low Tissue Specificity	Intracellular	0.0930233	0.27451
MLST8	Low Tissue Specificity	Intracellular	0.0465116	0.245098
FIP1L1	Low Tissue Specificity	Intracellular	0.116279	0.22549
YWHAE	Low Tissue Specificity	Intracellular	0.162791	0.22549
FAM50A	Low Tissue Specificity	Intracellular	0.139535	0.215686
RBFOX2	Low Tissue Specificity	Intracellular	0.186047	0.215686
GLTSCR1	Low Tissue Specificity	Intracellular	0.0697674	0.205882
BRD2	Low Tissue Specificity	Intracellular	0.0232558	0.196078
CLTB	Low Tissue Specificity	Intracellular	0.0930233	0.186275
CCDC47	Low Tissue Specificity	Intracellular	0.0697674	0.176471
NCOA1	Low Tissue Specificity	Intracellular	0.0465116	0.176471
BCAP31	Low Tissue Specificity	Intracellular	0.0697674	0.166667
RRP1B	Low Tissue Specificity	Intracellular	0.0232558	0.166667
GPATCH8	Low Tissue Specificity	Intracellular	0.0232558	0.156863
MAN2A2	Low Tissue Specificity	Intracellular	0.0465116	0.156863
POLR1A	Low Tissue Specificity	Intracellular	0.0930233	0.156863
NPAT	Low Tissue Specificity	Intracellular	0	0.147059
CLASP1	Low Tissue Specificity	Intracellular	0.0930233	0.137255
FAM127B	Low Tissue Specificity	Intracellular	0	0.137255
IRF2BP2	Low Tissue Specificity	Intracellular	0.0232558	0.137255
JUNB	Low Tissue Specificity	Intracellular	0.0465116	0.137255
TRERF1	Low Tissue Specificity	Intracellular	0.0930233	0.137255
ZDHHC7	Low Tissue Specificity	Intracellular	0.0697674	0.137255
ANKRD52	Low Tissue Specificity	Intracellular	0.162791	0.127451
G6PD	Low Tissue Specificity	Intracellular	0.0465116	0.127451
TCF4	Low Tissue Specificity	Intracellular	0.0232558	0.127451
SPG20	Low Tissue Specificity	Intracellular	0.0232558	0.117647
SRSF3	Low Tissue Specificity	Intracellular	0.0697674	0.117647
UBE2H	Low Tissue Specificity	Intracellular	0.0697674	0.117647
YKT6	Low Tissue Specificity	Intracellular	0	0.117647
ARHGEF18	Low Tissue Specificity	Intracellular	0.0232558	0.107843
CCNB1IP1	Low Tissue Specificity	Intracellular	0	0.107843
DNAJC11	Low Tissue Specificity	Intracellular	0	0.107843
NAF1	Low Tissue Specificity	Intracellular	0.0232558	0.107843
PRKD2	Low Tissue Specificity	Intracellular	0.0465116	0.107843
PXN	Low Tissue Specificity	Intracellular	0.0697674	0.107843
SNAI2	Low Tissue Specificity	Intracellular	0.0465116	0.107843
STAU1	Low Tissue Specificity	Intracellular	0.0232558	0.107843
BMS1	Low Tissue Specificity	Intracellular	0.0465116	0.0980392
C5orf24	Low Tissue Specificity	Intracellular	0.0232558	0.0980392
DUSP1	Low Tissue Specificity	Intracellular	0.0465116	0.0980392
MAMLD1	Low Tissue Specificity	Intracellular	0.0465116	0.0980392
NRIP1	Low Tissue Specificity	Intracellular	0.0465116	0.0980392
RANBP10	Low Tissue Specificity	Intracellular	0.0232558	0.0980392
TBL1X	Low Tissue Specificity	Intracellular	0.0232558	0.0980392
WDR70	Low Tissue Specificity	Intracellular	0.0232558	0.0980392
ZNF579	Low Tissue Specificity	Intracellular	0.0465116	0.0980392
ZNF688	Low Tissue Specificity	Intracellular	0.0232558	0.0980392
