# Supplementary material for: Patterns of autoantibody expression in multiple sclerosis identified through development of an autoantigen discovery technology
Source: J Clin Invest. 2025 Mar 3;135(5):e171948. doi: 10.1172/JCI171948 (PMC11870742; doi:10.1172/JCI171948)
Supplement: Supplemental data set 6 [file jci-135-171948-s089.xlsx]

## Sheet: PBO-A
Disease category	Time	Treatment Category	Patient ID	Rsquare Value			Disease category	Time	Treatment	Patient ID	Rsquare Value			Disease category	Time	Treatment	Patient ID	Rsquare Value
Multiple Sclerosis	Month 0 vs Month 12	PBO-A	Patient 1	0.9903			Multiple Sclerosis	Month 12 vs Month 24	PBO-A	Patient 1	0.5548			Multiple Sclerosis	Month 0 vs Month 24	PBO-A	Patient 1	0.5915
Multiple Sclerosis	Month 0 vs Month 12	PBO-A	Patient 2	0.8396			Multiple Sclerosis	Month 12 vs Month 24	PBO-A	Patient 2	0.8857			Multiple Sclerosis	Month 0 vs Month 24	PBO-A	Patient 2	0.9907
Multiple Sclerosis	Month 0 vs Month 12	PBO-A	Patient 3	0.7462			Multiple Sclerosis	Month 12 vs Month 24	PBO-A	Patient 3	0.533			Multiple Sclerosis	Month 0 vs Month 24	PBO-A	Patient 3	0.485
Multiple Sclerosis	Month 0 vs Month 12	PBO-A	Patient 4	0.9234			Multiple Sclerosis	Month 12 vs Month 24	PBO-A	Patient 4	0.8421			Multiple Sclerosis	Month 0 vs Month 24	PBO-A	Patient 4	0.8231
Multiple Sclerosis	Month 0 vs Month 12	PBO-A	Patient 5	0.9944			Multiple Sclerosis	Month 12 vs Month 24	PBO-A	Patient 5	0.958			Multiple Sclerosis	Month 0 vs Month 24	PBO-A	Patient 5	0.9547
Multiple Sclerosis	Month 0 vs Month 12	PBO-A	Patient 6	0.8211			Multiple Sclerosis	Month 12 vs Month 24	PBO-A	Patient 6	0.751			Multiple Sclerosis	Month 0 vs Month 24	PBO-A	Patient 6	0.6428
Multiple Sclerosis	Month 0 vs Month 12	PBO-A	Patient 7	0.8519			Multiple Sclerosis	Month 12 vs Month 24	PBO-A	Patient 7	0.9417			Multiple Sclerosis	Month 0 vs Month 24	PBO-A	Patient 7	0.8922
Multiple Sclerosis	Month 0 vs Month 12	PBO-A	Patient 8	0.9656			Multiple Sclerosis	Month 12 vs Month 24	PBO-A	Patient 8	0.9042			Multiple Sclerosis	Month 0 vs Month 24	PBO-A	Patient 8	0.8857
Multiple Sclerosis	Month 0 vs Month 12	PBO-A	Patient 9	0.9744			Multiple Sclerosis	Month 12 vs Month 24	PBO-A	Patient 9	0.9739			Multiple Sclerosis	Month 0 vs Month 24	PBO-A	Patient 9	0.9509
Multiple Sclerosis	Month 0 vs Month 12	PBO-A	Patient 10	0.8619			Multiple Sclerosis	Month 12 vs Month 24	PBO-A	Patient 10	0.7878			Multiple Sclerosis	Month 0 vs Month 24	PBO-A	Patient 10	0.8801
Multiple Sclerosis	Month 0 vs Month 12	PBO-A	Patient 11	0.9537			Multiple Sclerosis	Month 12 vs Month 24	PBO-A	Patient 11	0.9191			Multiple Sclerosis	Month 0 vs Month 24	PBO-A	Patient 11	0.901
Multiple Sclerosis	Month 0 vs Month 12	PBO-A	Patient 12	0.8933			Multiple Sclerosis	Month 12 vs Month 24	PBO-A	Patient 12	0.82			Multiple Sclerosis	Month 0 vs Month 24	PBO-A	Patient 12	0.7386
Multiple Sclerosis	Month 0 vs Month 12	PBO-A	Patient 13	0.9076			Multiple Sclerosis	Month 12 vs Month 24	PBO-A	Patient 13	0.5456			Multiple Sclerosis	Month 0 vs Month 24	PBO-A	Patient 13	0.5292
Multiple Sclerosis	Month 0 vs Month 12	PBO-A	Patient 14	0.9512			Multiple Sclerosis	Month 12 vs Month 24	PBO-A	Patient 14	0.7633			Multiple Sclerosis	Month 0 vs Month 24	PBO-A	Patient 14	0.8773
Multiple Sclerosis	Month 0 vs Month 12	PBO-A	Patient 15	0.6129			Multiple Sclerosis	Month 12 vs Month 24	PBO-A	Patient 15	0.8499			Multiple Sclerosis	Month 0 vs Month 24	PBO-A	Patient 15	0.5552
Multiple Sclerosis	Month 0 vs Month 12	PBO-A	Patient 16	0.8342			Multiple Sclerosis	Month 12 vs Month 24	PBO-A	Patient 16	0.7211			Multiple Sclerosis	Month 0 vs Month 24	PBO-A	Patient 16	0.5549
Multiple Sclerosis	Month 0 vs Month 12	PBO-A	Patient 17	0.9554			Multiple Sclerosis	Month 12 vs Month 24	PBO-A	Patient 17	0.9741			Multiple Sclerosis	Month 0 vs Month 24	PBO-A	Patient 17	0.9541
Multiple Sclerosis	Month 0 vs Month 12	PBO-A	Patient 18	0.8881			Multiple Sclerosis	Month 12 vs Month 24	PBO-A	Patient 18	0.8175			Multiple Sclerosis	Month 0 vs Month 24	PBO-A	Patient 18	0.7902
Multiple Sclerosis	Month 0 vs Month 12	PBO-A	Patient 19	0.6326			Multiple Sclerosis	Month 12 vs Month 24	PBO-A	Patient 19	0.529			Multiple Sclerosis	Month 0 vs Month 24	PBO-A	Patient 19	0.7348
Multiple Sclerosis	Month 0 vs Month 12	PBO-A	Patient 20	0.9346			Multiple Sclerosis	Month 12 vs Month 24	PBO-A	Patient 20	0.9517			Multiple Sclerosis	Month 0 vs Month 24	PBO-A	Patient 20	0.963
Multiple Sclerosis	Month 0 vs Month 12	PBO-A	Patient 21	0.8898			Multiple Sclerosis	Month 12 vs Month 24	PBO-A	Patient 21	0.991			Multiple Sclerosis	Month 0 vs Month 24	PBO-A	Patient 21	0.8984
Multiple Sclerosis	Month 0 vs Month 12	PBO-A	Patient 22	0.0432			Multiple Sclerosis	Month 12 vs Month 24	PBO-A	Patient 22	0.0984			Multiple Sclerosis	Month 0 vs Month 24	PBO-A	Patient 22	0.8077
Multiple Sclerosis	Month 0 vs Month 12	PBO-A	Patient 23	0.9759			Multiple Sclerosis	Month 12 vs Month 24	PBO-A	Patient 23	0.9604			Multiple Sclerosis	Month 0 vs Month 24	PBO-A	Patient 23	0.9667
Multiple Sclerosis	Month 0 vs Month 12	PBO-A	Patient 24	0.703			Multiple Sclerosis	Month 12 vs Month 24	PBO-A	Patient 24	0.7275			Multiple Sclerosis	Month 0 vs Month 24	PBO-A	Patient 24	0.7321
Multiple Sclerosis	Month 0 vs Month 12	PBO-A	Patient 25	0.9797			Multiple Sclerosis	Month 12 vs Month 24	PBO-A	Patient 25	0.9251			Multiple Sclerosis	Month 0 vs Month 24	PBO-A	Patient 25	0.9137
Multiple Sclerosis	Month 0 vs Month 12	PBO-A	Patient 26	0.9372			Multiple Sclerosis	Month 12 vs Month 24	PBO-A	Patient 26	0.8353			Multiple Sclerosis	Month 0 vs Month 24	PBO-A	Patient 26	0.9345
Multiple Sclerosis	Month 0 vs Month 12	PBO-A	Patient 27	0.751			Multiple Sclerosis	Month 12 vs Month 24	PBO-A	Patient 27	0.7476			Multiple Sclerosis	Month 0 vs Month 24	PBO-A	Patient 27	0.7975

## Sheet: PBO-NA
Disease category	Time	Treatment Category	Patient ID	Rsquare Value			Disease category	Time	Treatment	Patient ID	Rsquare Value			Disease category	Time	Treatment	Patient ID	Rsquare Value
Multiple Sclerosis	Month 0 vs Month 12	PBO-NA	Patient 28	0.9427			Multiple Sclerosis	Month 0 vs Month 24	PBO-NA	Patient 28	0.8484			Multiple Sclerosis	Month 12 vs Month 24	PBO-NA	Patient 28	0.8607
Multiple Sclerosis	Month 0 vs Month 12	PBO-NA	Patient 29	0.8138			Multiple Sclerosis	Month 0 vs Month 24	PBO-NA	Patient 29	0.9452			Multiple Sclerosis	Month 12 vs Month 24	PBO-NA	Patient 29	0.8637
Multiple Sclerosis	Month 0 vs Month 12	PBO-NA	Patient 30	0.9979			Multiple Sclerosis	Month 0 vs Month 24	PBO-NA	Patient 30	0.8436			Multiple Sclerosis	Month 12 vs Month 24	PBO-NA	Patient 30	0.8447
Multiple Sclerosis	Month 0 vs Month 12	PBO-NA	Patient 31	0.6691			Multiple Sclerosis	Month 0 vs Month 24	PBO-NA	Patient 31	0.6693			Multiple Sclerosis	Month 12 vs Month 24	PBO-NA	Patient 31	0.8317
Multiple Sclerosis	Month 0 vs Month 12	PBO-NA	Patient 32	0.8961			Multiple Sclerosis	Month 0 vs Month 24	PBO-NA	Patient 32	0.9407			Multiple Sclerosis	Month 12 vs Month 24	PBO-NA	Patient 32	0.8332
Multiple Sclerosis	Month 0 vs Month 12	PBO-NA	Patient 33	0.9351			Multiple Sclerosis	Month 0 vs Month 24	PBO-NA	Patient 33	0.8955			Multiple Sclerosis	Month 12 vs Month 24	PBO-NA	Patient 33	0.9641
Multiple Sclerosis	Month 0 vs Month 12	PBO-NA	Patient 34	0.9178			Multiple Sclerosis	Month 0 vs Month 24	PBO-NA	Patient 34	0.6752			Multiple Sclerosis	Month 12 vs Month 24	PBO-NA	Patient 34	0.6588
Multiple Sclerosis	Month 0 vs Month 12	PBO-NA	Patient 35	0.8975			Multiple Sclerosis	Month 0 vs Month 24	PBO-NA	Patient 35	0.8589			Multiple Sclerosis	Month 12 vs Month 24	PBO-NA	Patient 35	0.8776
Multiple Sclerosis	Month 0 vs Month 12	PBO-NA	Patient 36	0.7899			Multiple Sclerosis	Month 0 vs Month 24	PBO-NA	Patient 36	0.8713			Multiple Sclerosis	Month 12 vs Month 24	PBO-NA	Patient 36	0.9717
Multiple Sclerosis	Month 0 vs Month 12	PBO-NA	Patient 37	0.9783			Multiple Sclerosis	Month 0 vs Month 24	PBO-NA	Patient 37	0.9527			Multiple Sclerosis	Month 12 vs Month 24	PBO-NA	Patient 37	0.9863
Multiple Sclerosis	Month 0 vs Month 12	PBO-NA	Patient 38	0.9427			Multiple Sclerosis	Month 0 vs Month 24	PBO-NA	Patient 38	0.8693			Multiple Sclerosis	Month 12 vs Month 24	PBO-NA	Patient 38	0.8503
Multiple Sclerosis	Month 0 vs Month 12	PBO-NA	Patient 39	0.905			Multiple Sclerosis	Month 0 vs Month 24	PBO-NA	Patient 39	0.8711			Multiple Sclerosis	Month 12 vs Month 24	PBO-NA	Patient 39	0.9759
Multiple Sclerosis	Month 0 vs Month 12	PBO-NA	Patient 40	0.8253			Multiple Sclerosis	Month 0 vs Month 24	PBO-NA	Patient 40	0.8614			Multiple Sclerosis	Month 12 vs Month 24	PBO-NA	Patient 40	0.9069
Multiple Sclerosis	Month 0 vs Month 12	PBO-NA	Patient 41	0.9779			Multiple Sclerosis	Month 0 vs Month 24	PBO-NA	Patient 41	0.9667			Multiple Sclerosis	Month 12 vs Month 24	PBO-NA	Patient 41	0.9949
Multiple Sclerosis	Month 0 vs Month 12	PBO-NA	Patient 42	0.9901			Multiple Sclerosis	Month 0 vs Month 24	PBO-NA	Patient 42	0.9346			Multiple Sclerosis	Month 12 vs Month 24	PBO-NA	Patient 42	0.9511
Multiple Sclerosis	Month 0 vs Month 12	PBO-NA	Patient 43	0.8711			Multiple Sclerosis	Month 0 vs Month 24	PBO-NA	Patient 43	0.7847			Multiple Sclerosis	Month 12 vs Month 24	PBO-NA	Patient 43	0.8237
Multiple Sclerosis	Month 0 vs Month 12	PBO-NA	Patient 44	0.908			Multiple Sclerosis	Month 0 vs Month 24	PBO-NA	Patient 44	0.9448			Multiple Sclerosis	Month 12 vs Month 24	PBO-NA	Patient 44	0.9091
Multiple Sclerosis	Month 0 vs Month 12	PBO-NA	Patient 45	0.8409			Multiple Sclerosis	Month 0 vs Month 24	PBO-NA	Patient 45	0.7876			Multiple Sclerosis	Month 12 vs Month 24	PBO-NA	Patient 45	0.9606
Multiple Sclerosis	Month 0 vs Month 12	PBO-NA	Patient 46	0.3292			Multiple Sclerosis	Month 0 vs Month 24	PBO-NA	Patient 46	0.1651			Multiple Sclerosis	Month 12 vs Month 24	PBO-NA	Patient 46	0.7601
Multiple Sclerosis	Month 0 vs Month 12	PBO-NA	Patient 47	0.9762			Multiple Sclerosis	Month 0 vs Month 24	PBO-NA	Patient 47	0.7973			Multiple Sclerosis	Month 12 vs Month 24	PBO-NA	Patient 47	0.7944
Multiple Sclerosis	Month 0 vs Month 12	PBO-NA	Patient 48	0.9718			Multiple Sclerosis	Month 0 vs Month 24	PBO-NA	Patient 48	0.9547			Multiple Sclerosis	Month 12 vs Month 24	PBO-NA	Patient 48	0.965

## Sheet: RNF-A
Disease category	Time	Treatment Category	Patient ID	Rsquare Value			Disease category	Time	Treatment	Patient ID	Rsquare Value			Disease category	Time	Treatment	Patient ID	Rsquare Value
Multiple Sclerosis	Month 0 vs Month 12	RNF-A	Patient 49	0.9953			Multiple Sclerosis	Month 0 vs Month 24	RNF-A	Patient 49	0.9381			Multiple Sclerosis	Month 12 vs Month 24	RNF-A	Patient 49	0.9374
Multiple Sclerosis	Month 0 vs Month 12	RNF-A	Patient 50	0.8492			Multiple Sclerosis	Month 0 vs Month 24	RNF-A	Patient 50	0.7191			Multiple Sclerosis	Month 12 vs Month 24	RNF-A	Patient 50	0.7753
Multiple Sclerosis	Month 0 vs Month 12	RNF-A	Patient 51	0.9601			Multiple Sclerosis	Month 0 vs Month 24	RNF-A	Patient 51	0.8544			Multiple Sclerosis	Month 12 vs Month 24	RNF-A	Patient 51	0.9456
Multiple Sclerosis	Month 0 vs Month 12	RNF-A	Patient 52	0.9807			Multiple Sclerosis	Month 0 vs Month 24	RNF-A	Patient 52	0.9778			Multiple Sclerosis	Month 12 vs Month 24	RNF-A	Patient 52	0.9827
Multiple Sclerosis	Month 0 vs Month 12	RNF-A	Patient 53	0.8541			Multiple Sclerosis	Month 0 vs Month 24	RNF-A	Patient 53	0.9724			Multiple Sclerosis	Month 12 vs Month 24	RNF-A	Patient 53	0.8895
Multiple Sclerosis	Month 0 vs Month 12	RNF-A	Patient 54	0.7766			Multiple Sclerosis	Month 0 vs Month 24	RNF-A	Patient 54	0.4857			Multiple Sclerosis	Month 12 vs Month 24	RNF-A	Patient 54	0.8109
Multiple Sclerosis	Month 0 vs Month 12	RNF-A	Patient 55	0.9632			Multiple Sclerosis	Month 0 vs Month 24	RNF-A	Patient 55	0.8553			Multiple Sclerosis	Month 12 vs Month 24	RNF-A	Patient 55	0.8126
Multiple Sclerosis	Month 0 vs Month 12	RNF-A	Patient 56	0.9529			Multiple Sclerosis	Month 0 vs Month 24	RNF-A	Patient 56	0.8437			Multiple Sclerosis	Month 12 vs Month 24	RNF-A	Patient 56	0.8354
Multiple Sclerosis	Month 0 vs Month 12	RNF-A	Patient 57	0.9826			Multiple Sclerosis	Month 0 vs Month 24	RNF-A	Patient 57	0.9101			Multiple Sclerosis	Month 12 vs Month 24	RNF-A	Patient 57	0.9439
Multiple Sclerosis	Month 0 vs Month 12	RNF-A	Patient 58	0.9341			Multiple Sclerosis	Month 0 vs Month 24	RNF-A	Patient 58	0.6854			Multiple Sclerosis	Month 12 vs Month 24	RNF-A	Patient 58	0.7224
Multiple Sclerosis	Month 0 vs Month 12	RNF-A	Patient 59	0.7791			Multiple Sclerosis	Month 0 vs Month 24	RNF-A	Patient 59	0.8088			Multiple Sclerosis	Month 12 vs Month 24	RNF-A	Patient 59	0.8608
Multiple Sclerosis	Month 0 vs Month 12	RNF-A	Patient 60	0.9796			Multiple Sclerosis	Month 0 vs Month 24	RNF-A	Patient 60	0.9884			Multiple Sclerosis	Month 12 vs Month 24	RNF-A	Patient 60	0.9875
Multiple Sclerosis	Month 0 vs Month 12	RNF-A	Patient 61	0.9737			Multiple Sclerosis	Month 0 vs Month 24	RNF-A	Patient 61	0.9192			Multiple Sclerosis	Month 12 vs Month 24	RNF-A	Patient 61	0.9217
Multiple Sclerosis	Month 0 vs Month 12	RNF-A	Patient 62	0.9095			Multiple Sclerosis	Month 0 vs Month 24	RNF-A	Patient 62	0.49			Multiple Sclerosis	Month 12 vs Month 24	RNF-A	Patient 62	0.7113
Multiple Sclerosis	Month 0 vs Month 12	RNF-A	Patient 63	0.9047			Multiple Sclerosis	Month 0 vs Month 24	RNF-A	Patient 63	0.7463			Multiple Sclerosis	Month 12 vs Month 24	RNF-A	Patient 63	0.7724
Multiple Sclerosis	Month 0 vs Month 12	RNF-A	Patient 64	0.8738			Multiple Sclerosis	Month 0 vs Month 24	RNF-A	Patient 64	0.9226			Multiple Sclerosis	Month 12 vs Month 24	RNF-A	Patient 64	0.9455
Multiple Sclerosis	Month 0 vs Month 12	RNF-A	Patient 65	0.5193			Multiple Sclerosis	Month 0 vs Month 24	RNF-A	Patient 65	0.5091			Multiple Sclerosis	Month 12 vs Month 24	RNF-A	Patient 65	0.7754
Multiple Sclerosis	Month 0 vs Month 12	RNF-A	Patient 66	0.9445			Multiple Sclerosis	Month 0 vs Month 24	RNF-A	Patient 66	0.9178			Multiple Sclerosis	Month 12 vs Month 24	RNF-A	Patient 66	0.87
Multiple Sclerosis	Month 0 vs Month 12	RNF-A	Patient 67	0.9832			Multiple Sclerosis	Month 0 vs Month 24	RNF-A	Patient 67	0.9815			Multiple Sclerosis	Month 12 vs Month 24	RNF-A	Patient 67	0.981
Multiple Sclerosis	Month 0 vs Month 12	RNF-A	Patient 68	0.8713			Multiple Sclerosis	Month 0 vs Month 24	RNF-A	Patient 68	0.56			Multiple Sclerosis	Month 12 vs Month 24	RNF-A	Patient 68	0.7756
Multiple Sclerosis	Month 0 vs Month 12	RNF-A	Patient 69	0.6203			Multiple Sclerosis	Month 0 vs Month 24	RNF-A	Patient 69	0.4428			Multiple Sclerosis	Month 12 vs Month 24	RNF-A	Patient 69	0.6086
Multiple Sclerosis	Month 0 vs Month 12	RNF-A	Patient 70	0.7954			Multiple Sclerosis	Month 0 vs Month 24	RNF-A	Patient 70	0.6883			Multiple Sclerosis	Month 12 vs Month 24	RNF-A	Patient 70	0.6975
Multiple Sclerosis	Month 0 vs Month 12	RNF-A	Patient 71	0.9532			Multiple Sclerosis	Month 0 vs Month 24	RNF-A	Patient 71	0.7457			Multiple Sclerosis	Month 12 vs Month 24	RNF-A	Patient 71	0.8703
Multiple Sclerosis	Month 0 vs Month 12	RNF-A	Patient 72	0.1063			Multiple Sclerosis	Month 0 vs Month 24	RNF-A	Patient 72	0.1148			Multiple Sclerosis	Month 12 vs Month 24	RNF-A	Patient 72	0.9836
Multiple Sclerosis	Month 0 vs Month 12	RNF-A	Patient 73	0.9334			Multiple Sclerosis	Month 0 vs Month 24	RNF-A	Patient 73	0.8926			Multiple Sclerosis	Month 12 vs Month 24	RNF-A	Patient 73	0.8621
Multiple Sclerosis	Month 0 vs Month 12	RNF-A	Patient 74	0.7992			Multiple Sclerosis	Month 0 vs Month 24	RNF-A	Patient 74	0.0055			Multiple Sclerosis	Month 12 vs Month 24	RNF-A	Patient 74	0.0073
Multiple Sclerosis	Month 0 vs Month 12	RNF-A	Patient 75	0.0912			Multiple Sclerosis	Month 0 vs Month 24	RNF-A	Patient 75	0.3362			Multiple Sclerosis	Month 12 vs Month 24	RNF-A	Patient 75	0.601

## Sheet: RNF-NA
Disease category	Time	Treatment Category	Patient ID	Rsquare Value			Disease category	Time	Treatment	Patient ID	Rsquare Value			Disease category	Time	Treatment	Patient ID	Rsquare Value
Multiple Sclerosis	Month 0 vs Month 12	RNF-NA	Patient 76	0.6486			Multiple Sclerosis	Month 0 vs Month 24	RNF-NA	Patient 76	0.3659			Multiple Sclerosis	Month 12 vs Month 24	RNF-NA	Patient 76	0.847
Multiple Sclerosis	Month 0 vs Month 12	RNF-NA	Patient 77	0.9503			Multiple Sclerosis	Month 0 vs Month 24	RNF-NA	Patient 77	0.8694			Multiple Sclerosis	Month 12 vs Month 24	RNF-NA	Patient 77	0.8757
Multiple Sclerosis	Month 0 vs Month 12	RNF-NA	Patient 78	0.8087			Multiple Sclerosis	Month 0 vs Month 24	RNF-NA	Patient 78	0.7193			Multiple Sclerosis	Month 12 vs Month 24	RNF-NA	Patient 78	0.874
Multiple Sclerosis	Month 0 vs Month 12	RNF-NA	Patient 79	0.932			Multiple Sclerosis	Month 0 vs Month 24	RNF-NA	Patient 79	0.8801			Multiple Sclerosis	Month 12 vs Month 24	RNF-NA	Patient 79	0.8991
Multiple Sclerosis	Month 0 vs Month 12	RNF-NA	Patient 80	0.8818			Multiple Sclerosis	Month 0 vs Month 24	RNF-NA	Patient 80	0.8827			Multiple Sclerosis	Month 12 vs Month 24	RNF-NA	Patient 80	0.9847
Multiple Sclerosis	Month 0 vs Month 12	RNF-NA	Patient 81	0.9696			Multiple Sclerosis	Month 0 vs Month 24	RNF-NA	Patient 81	0.9713			Multiple Sclerosis	Month 12 vs Month 24	RNF-NA	Patient 81	0.9673
Multiple Sclerosis	Month 0 vs Month 12	RNF-NA	Patient 82	0.827			Multiple Sclerosis	Month 0 vs Month 24	RNF-NA	Patient 82	0.8608			Multiple Sclerosis	Month 12 vs Month 24	RNF-NA	Patient 82	0.8422
Multiple Sclerosis	Month 0 vs Month 12	RNF-NA	Patient 83	0.7377			Multiple Sclerosis	Month 0 vs Month 24	RNF-NA	Patient 83	0.6101			Multiple Sclerosis	Month 12 vs Month 24	RNF-NA	Patient 83	0.856
Multiple Sclerosis	Month 0 vs Month 12	RNF-NA	Patient 84	0.9809			Multiple Sclerosis	Month 0 vs Month 24	RNF-NA	Patient 84	0.8951			Multiple Sclerosis	Month 12 vs Month 24	RNF-NA	Patient 84	0.8984
Multiple Sclerosis	Month 0 vs Month 12	RNF-NA	Patient 85	0.7971			Multiple Sclerosis	Month 0 vs Month 24	RNF-NA	Patient 85	0.9551			Multiple Sclerosis	Month 12 vs Month 24	RNF-NA	Patient 85	0.8648
Multiple Sclerosis	Month 0 vs Month 12	RNF-NA	Patient 86	0.9421			Multiple Sclerosis	Month 0 vs Month 24	RNF-NA	Patient 86	0.9033			Multiple Sclerosis	Month 12 vs Month 24	RNF-NA	Patient 86	0.9673
Multiple Sclerosis	Month 0 vs Month 12	RNF-NA	Patient 87	0.9606			Multiple Sclerosis	Month 0 vs Month 24	RNF-NA	Patient 87	0.8875			Multiple Sclerosis	Month 12 vs Month 24	RNF-NA	Patient 87	0.9638
Multiple Sclerosis	Month 0 vs Month 12	RNF-NA	Patient 88	0.9099			Multiple Sclerosis	Month 0 vs Month 24	RNF-NA	Patient 88	0.8792			Multiple Sclerosis	Month 12 vs Month 24	RNF-NA	Patient 88	0.8604
Multiple Sclerosis	Month 0 vs Month 12	RNF-NA	Patient 89	0.9214			Multiple Sclerosis	Month 0 vs Month 24	RNF-NA	Patient 89	0.9213			Multiple Sclerosis	Month 12 vs Month 24	RNF-NA	Patient 89	0.983
Multiple Sclerosis	Month 0 vs Month 12	RNF-NA	Patient 90	0.9145			Multiple Sclerosis	Month 0 vs Month 24	RNF-NA	Patient 90	0.9731			Multiple Sclerosis	Month 12 vs Month 24	RNF-NA	Patient 90	0.9187
Multiple Sclerosis	Month 0 vs Month 12	RNF-NA	Patient 91	0.6513			Multiple Sclerosis	Month 0 vs Month 24	RNF-NA	Patient 91	0.7602			Multiple Sclerosis	Month 12 vs Month 24	RNF-NA	Patient 91	0.9063
Multiple Sclerosis	Month 0 vs Month 12	RNF-NA	Patient 92	0.7725			Multiple Sclerosis	Month 0 vs Month 24	RNF-NA	Patient 92	0.7549			Multiple Sclerosis	Month 12 vs Month 24	RNF-NA	Patient 92	0.9725
Multiple Sclerosis	Month 0 vs Month 12	RNF-NA	Patient 93	0.9571			Multiple Sclerosis	Month 0 vs Month 24	RNF-NA	Patient 93	0.5287			Multiple Sclerosis	Month 12 vs Month 24	RNF-NA	Patient 93	0.7057
Multiple Sclerosis	Month 0 vs Month 12	RNF-NA	Patient 94	0.8055			Multiple Sclerosis	Month 0 vs Month 24	RNF-NA	Patient 94	0.857			Multiple Sclerosis	Month 12 vs Month 24	RNF-NA	Patient 94	0.9165
Multiple Sclerosis	Month 0 vs Month 12	RNF-NA	Patient 95	0.8173			Multiple Sclerosis	Month 0 vs Month 24	RNF-NA	Patient 95	0.7378			Multiple Sclerosis	Month 12 vs Month 24	RNF-NA	Patient 95	0.6693
Multiple Sclerosis	Month 0 vs Month 12	RNF-NA	Patient 96	0.8504			Multiple Sclerosis	Month 0 vs Month 24	RNF-NA	Patient 96	0.8483			Multiple Sclerosis	Month 12 vs Month 24	RNF-NA	Patient 96	0.968
Multiple Sclerosis	Month 0 vs Month 12	RNF-NA	Patient 97	0.8281			Multiple Sclerosis	Month 0 vs Month 24	RNF-NA	Patient 97	0.9206			Multiple Sclerosis	Month 12 vs Month 24	RNF-NA	Patient 97	0.8048
Multiple Sclerosis	Month 0 vs Month 12	RNF-NA	Patient 98	0.7725			Multiple Sclerosis	Month 0 vs Month 24	RNF-NA	Patient 98	0.8078			Multiple Sclerosis	Month 12 vs Month 24	RNF-NA	Patient 98	0.7537
Multiple Sclerosis	Month 0 vs Month 12	RNF-NA	Patient 99	0.9168			Multiple Sclerosis	Month 0 vs Month 24	RNF-NA	Patient 99	0.4422			Multiple Sclerosis	Month 12 vs Month 24	RNF-NA	Patient 99	0.4253
Multiple Sclerosis	Month 0 vs Month 12	RNF-NA	Patient 100	0.0603			Multiple Sclerosis	Month 0 vs Month 24	RNF-NA	Patient 100	0.0569			Multiple Sclerosis	Month 12 vs Month 24	RNF-NA	Patient 100	0.949
Multiple Sclerosis	Month 0 vs Month 12	RNF-NA	Patient 101	0.5205			Multiple Sclerosis	Month 0 vs Month 24	RNF-NA	Patient 101	0.4485			Multiple Sclerosis	Month 12 vs Month 24	RNF-NA	Patient 101	0.8743
Multiple Sclerosis	Month 0 vs Month 12	RNF-NA	Patient 102	0.6995			Multiple Sclerosis	Month 0 vs Month 24	RNF-NA	Patient 102	0.5381			Multiple Sclerosis	Month 12 vs Month 24	RNF-NA	Patient 102	0.2262
